# Supplementary material for: Transcriptomic profiling of three-dimensional cholangiocyte spheroids long term exposed to repetitive Clonorchis sinensis excretory-secretory products
Source: Parasit Vectors. 2021 Apr 20;14:213. doi: 10.1186/s13071-021-04717-2 (PMC8056535; doi:10.1186/s13071-021-04717-2)
Supplement: Supplementary file 2 — Additional file 2: Table S1. Microarray data for ESP-treated H69 spheroids. [file 13071_2021_4717_MOESM2_ESM.xlsx]

## Sheet: Sheet1
TargetID	Refseq_NM	GeneSymbol	Gene_ID	H69_D_0_1	H69_D_0_2	H69_D_5_1	H69_D_5_2	H69_D_10_1	H69_D_10_2	ILMN_GENE	ProbeID_2	SOURCE	TRANSCRIPT	REFSEQ_ID	PROTEIN_PRODUCT	ARRAY_ADDRESS_ID	PROBE_START	PROBE_SEQUENCE
ILMN_1762337	NM_182762.2	7A5	346389	6.54638	6.62081	6.67845	6.51349	6.63193	6.68063	7A5	6450255	RefSeq	ILMN_183371	NM_182762.2	NP_877439.2	6450255	2725	GTGTTACAAGACCTTCAGTCAGCTTTGGACAGAATGAAAAACCCTGTGAC
ILMN_1736007	NM_130786.2	A1BG	1	6.46695	6.75774	6.57569	6.61211	6.5476	6.57799	A1BG	6370619	RefSeq	ILMN_18893	NM_130786.2	NP_570602.2	6370619	2512	GCAGAGCTGGACGCTGTGGAAATGGCTGGATTCCTCTGTGTTCTTTCCCA
ILMN_2055271	NM_130786.2	A1BG	1	6.85159	7.07027	7.03327	7.05225	7.23775	6.88946	A1BG	2570615	RefSeq	ILMN_175569	NM_130786.2	NP_570602.2	2570615	3151	GGGATTACAGGGGTGAGCCACCACGCCCAGCCCCAGCTTAGTTTTTTAAA
ILMN_1779670	NM_138933.1	A1CF	29974	6.81271	6.59129	6.7461	6.70514	6.72877	6.77266	A1CF	5340672	RefSeq	ILMN_165661	NM_138933.1	NP_620311.1	5340672	278	GGCACATGCCCAGAGCCAGAAGCGAGCATGAGCACAGCAATTCCTGGCCT
ILMN_1806310	NM_014576.2	A1CF	29974	6.45843	6.61844	6.54927	6.69161	6.58437	6.73624	A1CF	2650615	RefSeq	ILMN_7300	NM_014576.2	NP_055391.2	2650615	1893	GAGGTCTACCCAACTTTTGCAGTGACTGCCCGAGGGGATGGATATGGCAC
ILMN_2383229	NM_138932.1	A1CF	29974	6.45922	6.58691	6.5801	6.63356	6.55741	6.37984	A1CF	2600039	RefSeq	ILMN_18532	NM_138932.1	NP_620310.1	2600039	1826	TGCTGTCCCTAATGCAACTGCACCCGTGTCTGCAGCCCAGCTCAAGCAAG
ILMN_1653355	NM_001004053.2	A26C3	23784	6.59372	6.77823	6.53624	6.67767	6.77444	6.59571	A26C3	2000519	RefSeq	ILMN_21001	NM_001004053.2	NP_001004053.2	2000519	687	CTGCTCTACATCTGGCCTCTGCCAATGGAAATTCAGAAGTAGTAAAACTC
ILMN_1705025	NM_001004053.2	A26C3	23784	6.70767	6.57999	6.71327	6.65061	6.74725	6.60337	A26C3	7050209	RefSeq	ILMN_21001	NM_001004053.2	NP_001004053.2	7050209	701	GCCTCTGCCAATGGAAATTCAGAAGTAGTAAAACTCCTGCTGGACAGACG
ILMN_1717783	NM_001004053.2	A26C3	23784	6.40948	6.31621	6.34961	6.14031	6.31435	6.417	A26C3	3870044	RefSeq	ILMN_21001	NM_001004053.2	NP_001004053.2	3870044	1957	GTCATGCTAAGACTGGAACTAGACATAATGAAACATCAGAGCCAGCTAAG
ILMN_1731507	NM_145893.1	A2BP1	54715	6.34142	6.30927	6.41172	6.57461	6.2914	6.16084	A2BP1	5390438	RefSeq	ILMN_9675	NM_145893.1	NP_665900.1	5390438	1312	AAATCAGTTCGTCTTCGTTGCAGCAGATGAAATTTCTTGTAACACCTCTG
ILMN_1787689	NM_018723.2	A2BP1	54715	6.65943	6.75281	6.68783	6.66947	6.69441	6.58876	A2BP1	6420681	RefSeq	ILMN_5821	NM_018723.2	NP_061193.2	6420681	758	CTCCAGCTTATGGTGAGTGTGGCTGGGGGTGCAGAGAGCGCACGGGAATT
ILMN_1814316	NM_145891.1	A2BP1	54715	6.48409	6.72837	6.57104	6.64002	6.62296	6.50864	A2BP1	1580181	RefSeq	ILMN_9081	NM_145891.1	NP_665898.1	1580181	1303	CAGTGACAGTTACGGACGAGTTTATGCTGCCGACCCCTACCACCACGCAC
ILMN_2359168	NM_145891.1	A2BP1	54715	6.32001	6.08015	6.35866	6.38762	6.4776	6.53909	A2BP1	5220554	RefSeq	ILMN_9081	NM_145891.1	NP_665898.1	5220554	1309	CAGTTACGGACGAGTTTATGCTGCCGACCCCTACCACCACGCACTTGCTC
ILMN_3241953	NM_033110.1	A2LD1	87769	7.5074	7.47515	7.46881	7.6368	8.07597	8.32805	A2LD1	4760377	RefSeq	ILMN_365133	NM_033110.1	NP_149101.1	4760377	1037	TACTGATTCTGGCCTGTAACCCCTGAGAAAGCCGATTTTACACGGCTGGG
ILMN_1745607	NM_000014.4	A2M	2	6.21885	6.12103	6.2909	6.2481	6.22846	6.19033	A2M	2370438	RefSeq	ILMN_8023	NM_000014.4	NP_000005.2	2370438	4524	CTTGGAAATGCTTGAAGACCACAAGGCTGAAAAGTGCTTTGCTGGAGTCC
ILMN_2136495	NM_144670.2	A2ML1	144568	6.36461	6.46553	6.4383	6.46076	6.17383	6.25543	A2ML1	4050154	RefSeq	ILMN_17375	NM_144670.2	NP_653271.2	4050154	4889	TGTAATCGCAGCCCCTTGGAAGGCCAAGGCAGGAGAATCGCCTCAACACT
ILMN_1668111	NM_001080438.1	A3GALT2	127550	6.39057	6.52881	6.71904	6.43637	6.30084	6.42471	A3GALT2	1740066	RefSeq	ILMN_171902	NM_001080438.1	NP_001073907.1	1740066	890	TCTTCTGGCTGCACAAGCCCGCCAAGGTGCTGTCGCCCGAGTTCTGCTGG
ILMN_2295559	NM_001080438.1	A3GALT2	127550	6.61748	6.59798	6.67317	6.4796	6.55966	6.60539	A3GALT2	4830092	RefSeq	ILMN_171902	NM_001080438.1	NP_001073907.1	4830092	583	ATGTTCTGCATGGACGTGGACCAGCACTTCAGCGGCACTTTTGGGCCCGA
ILMN_1735045	NM_017436.4	A4GALT	53947	9.8401	9.63645	9.87256	9.79948	9.94771	9.91408	A4GALT	3610072	RefSeq	ILMN_25424	NM_017436.4	NP_059132.1	3610072	1993	TCTTTAGGCTCAGGAGAAGCATTTTAAAGAAACCCCCACCCTGCCGCCCG
ILMN_1680754	NM_016161.1	A4GNT	51146	6.83777	6.90937	6.78721	6.97753	6.86653	6.89023	A4GNT	6480136	RefSeq	ILMN_19436	NM_016161.1	NP_057245.1	6480136	1053	CCACATGAACCAGGAGGGGCGGGCTGTGATTAGAGGAAGCAACACACTGG
ILMN_1659452	NM_207290.1	AAA1	404744	6.75934	6.6926	6.76797	6.7941	6.70038	6.67138	AAA1	2750273	RefSeq	ILMN_23093	NM_207290.1	NP_997173.1	2750273	216	CGCAGGGAGACAGTTCAGTCACTGCAATCTTCATGCCCATCAGTTTCTTG
ILMN_1673870	NM_207283.1	AAA1	404744	6.29996	6.13441	6.1929	6.41841	6.29858	6.48796	AAA1	6180500	RefSeq	ILMN_21523	NM_207283.1	NP_997166.1	6180500	263	CACCTTCTTTGTTGGGATGTTCTCTGGACTAATGACTCCAGGCGAGACCA
ILMN_1675204	NM_207289.1	AAA1	404744	6.48388	6.50078	6.51476	6.5376	6.51497	6.5105	AAA1	5360113	RefSeq	ILMN_22969	NM_207289.1	NP_997172.1	5360113	495	GTAGACCATTTTCATGTGTATACCTCCTCTGAGTCACCCTCAGGTAGGGA
ILMN_1767388	NM_207285.1	AAA1	404744	6.46066	6.54656	6.74891	6.71974	6.6963	6.52047	AAA1	4560202	RefSeq	ILMN_22083	NM_207285.1	NP_997168.1	4560202	332	GACCTGGACGCCTCAACACTCCTGGCCTTACCTCCCTTGCTGAACGTCTC
ILMN_2375184	NM_207284.1	AAA1	404744	6.59759	6.49999	6.49519	6.53643	6.66379	6.53542	AAA1	2480367	RefSeq	ILMN_21956	NM_207284.1	NP_997167.1	2480367	176	AGAAACGCAGGGAGACAGTTCAGTCACTGCAATCTTCATGCCCATCAGTT
ILMN_1755321	NM_015665.4	AAAS	8086	7.96552	7.68441	8.03795	7.83754	7.8423	7.72986	AAAS	60689	RefSeq	ILMN_22994	NM_015665.4	NP_056480.1	60689	1669	CATGACCTGCCCCTCTTTACTGAGACATCCCCAACCTCTGCCCCTTGGGA
ILMN_1698554	NM_023928.3	AACS	65985	8.93356	8.78135	8.94391	8.96319	9.05173	9.16136	AACS	1580504	RefSeq	ILMN_22643	NM_023928.3	NP_076417.2	1580504	3034	GTGCTGCCTCCACCTGAGAGTTGCTAGGGGGTTCTTGTCGAGATCATGTC
ILMN_1814092	XM_376454.3	AACSL	401224	6.8929	6.95979	6.89983	6.73946	6.82528	6.75183	AACSL	4570132	RefSeq	ILMN_34644	XM_376454.3	XP_376454.1	4570132	2565	CAGGGACAGAAAGTAGACCAGAGCTTATTCAGGGAAGGGGAGAGAGAAGG
ILMN_1760414	NM_001086.2	AADAC	13	6.61054	6.8763	6.76993	6.98814	6.80491	6.87502	AADAC	6200619	RefSeq	ILMN_25205	NM_001086.2	NP_001077.2	6200619	1023	TCCAGGGTTCCTAGATGTGAGGGCAGCCCCTTTGTTGGCTGATGACAACA
ILMN_1676336	NM_020792.3	AADACL1	57552	10.3541	10.4768	10.0112	10.3016	10.3142	10.3946	AADACL1	7650020	RefSeq	ILMN_24560	NM_020792.3	NP_065843.3	7650020	3689	GGCAGGGTTCCTTCAATTGGCATTTTCCCCAGAATTGTGAGCCAAAGCCT
ILMN_2061446	NM_020792.3	AADACL1	57552	10.4971	10.5035	10.1492	10.4254	10.3012	10.5399	AADACL1	7210327	RefSeq	ILMN_24560	NM_020792.3	NP_065843.3	7210327	4105	ATGCATGACCTTTTAACCTTTGACTTTGCTTATTTCCCACTACGAAGGGG
ILMN_1752884	NM_207365.2	AADACL2	344752	6.52633	6.5513	6.56991	6.66959	6.38	6.37045	AADACL2	1780408	RefSeq	ILMN_3270	NM_207365.2	NP_997248.1	1780408	1036	GCCAGGACTTACAGACAGCAGAGCATTACCCTTGTTGGCCAATGATTCTC
ILMN_1660703	XM_938346.2	AADACL3	126767	6.39052	6.59163	6.43395	6.79795	6.46747	6.39843	AADACL3	6840400	RefSeq	ILMN_31365	XM_938346.2	XP_943439.1	6840400	205	GATGATATTTGAGAAGCTCAGAATCTGTTCTATGCCCCAATTTTTCTGTT
ILMN_1668851	NM_001013630.1	AADACL4	343066	6.75728	6.59513	6.95576	6.75222	6.68935	6.73752	AADACL4	2600309	RefSeq	ILMN_19498	NM_001013630.1	NP_001013652.1	2600309	1239	CCCCGAGGAGGAAGGGGCAAGTATGGACTCTACCAGAAACCGGGTGCTTT
ILMN_1726986	NM_182662.1	AADAT	51166	8.31783	8.41445	8.5979	8.64725	8.70076	8.83199	AADAT	6270181	RefSeq	ILMN_16077	NM_182662.1	NP_872603.1	6270181	1533	GGCCTGCATGCACTCTGGCCTGCATGGCAGAACAAGACCCTGTCTCTAAA
ILMN_1809959	NM_182662.1	AADAT	51166	6.59822	6.35126	6.38267	6.36592	6.48081	6.52193	AADAT	1110326	RefSeq	ILMN_16077	NM_182662.1	NP_872603.1	1110326	17	TCTGGGCCGGCGCCTAGGCCGGCCAACGCGGACGCCGGGTTGCGGTGATT
ILMN_2270015	NM_016228.3	AADAT	51166	6.87121	6.79976	6.62878	6.79879	6.88361	7.00711	AADAT	520039	RefSeq	ILMN_28717	NM_016228.3	NP_057312.1	520039	237	GGCGTTGCCAGAGTGAGGAGTTAGCAGGCAGGACTTGACGAGGCTCTTTG
ILMN_2357031	NM_182662.1	AADAT	51166	6.5994	6.39856	6.49128	6.29537	6.59023	6.60222	AADAT	4220717	RefSeq	ILMN_16077	NM_182662.1	NP_872603.1	4220717	1719	CAACTAGACACCTTTTAAAGTGCCTCTAAATTCATCAGATGGCCAAACTG
ILMN_3237396	NM_024666.3	AAGAB	79719	10.5279	10.422	10.4419	10.325	10.4321	10.2877	AAGAB	5490500	RefSeq	ILMN_1472	NM_024666.3	NP_078942.3	5490500	2622	CCACCAGCCCATCAGTGTTTCTTTGAGGTGATTGCATTAGGGAAGTTGGC
ILMN_1688755	NM_014911.3	AAK1	22848	8.80445	8.95173	8.63297	8.52867	8.4397	8.33914	AAK1	1170332	RefSeq	ILMN_11466	NM_014911.3	NP_055726.3	1170332	14921	GAGCACCTTGTTACAGTTCCGGCCTCTCAGTATGTGGGCTAAATGCCAGC
ILMN_1689211	NM_014911.2	AAK1	22848	6.60048	6.72664	6.70917	6.91379	6.62966	6.51532	AAK1	6860170	RefSeq	ILMN_168875	NM_014911.2	NP_055726.2	6860170	2914	TAGTTAACCAATCCCTGGGGAATAGCCCTGCCACCCCAGAAGCCAAGGCT
ILMN_1880387	NM_014911.3	AAK1	22848	6.67842	6.43659	6.63611	6.57481	6.42064	6.59196	AAK1	4390201	RefSeq	ILMN_11466	NM_014911.3	NP_055726.3	4390201	7973	CGGGATAGGGAGGCTCCTTGGGTAATGCTAACCTATGCAAAGAAGTTACC
ILMN_1653165	NM_001087.3	AAMP	14	8.54776	8.4947	8.56861	8.55403	8.53646	8.597	AAMP	4610048	RefSeq	ILMN_26068	NM_001087.3	NP_001078.2	4610048	1483	AGGAGGGTGGGGCCCTGGATGACTTTCCAGCCTCTTCAACTGACTTGCTC
ILMN_1729835	NM_001088.1	AANAT	15	6.4938	6.4008	6.51909	6.19695	6.50692	6.14156	AANAT	1070703	RefSeq	ILMN_23864	NM_001088.1	NP_001079.1	1070703	705	GCTCATGTGCGAGGACGCGCTGGTACCCTTCTATGAGAGGTTCAGCTTCC
ILMN_1662364	NM_001605.2	AARS	16	13.314	13.3253	13.3101	13.3305	13.0439	13.1751	AARS	290603	RefSeq	ILMN_29917	NM_001605.2	NP_001596.2	290603	3263	AGATAACGGCTCTCCAGACCTGAGCTTTCCGCGTCAGCAAGTAGGAATCG
ILMN_1674698	NM_020745.2	AARS2	57505	9.66942	9.4566	9.85252	9.7369	9.89605	10.0612	AARS2	540255	RefSeq	ILMN_23137	NM_020745.2	NP_065796.1	540255	3701	GGCAGACAAAGGGCTCCCTGGCTACTGGGAAGATACAGAACCATCCTGTG
ILMN_1700461	NM_025267.2	AARSD1	80755	9.77078	9.7338	9.99646	9.6398	9.59484	9.67624	AARSD1	60154	RefSeq	ILMN_25076	NM_025267.2	NP_079543.1	60154	1511	ACTGTGGGCGATGAGAAAGGTGGTGGACTCTTCTTACTGGCAGGGCCACC
ILMN_1784269	NM_181806.2	AASDH	132949	9.41676	9.72474	9.37954	9.55322	9.75272	9.66267	AASDH	4150561	RefSeq	ILMN_5103	NM_181806.2	NP_861522.2	4150561	3265	CTGGCAGCAGCATCTACTGATGGGAAAGTGTGGATCTTGGAATCTCAGAG
ILMN_1698189	NM_015423.2	AASDHPPT	60496	9.13224	9.25254	9.06581	9.32616	9.31541	9.39048	AASDHPPT	6060767	RefSeq	ILMN_25075	NM_015423.2	NP_056238.2	6060767	1986	GAAGCTAAGCTAGGTGTGAAGAATGGAATTGGAAGCCCACTGCCTTCCCA
ILMN_2096191	NM_015423.2	AASDHPPT	60496	11.0534	11.0603	10.7058	11.0948	11.1397	11.1361	AASDHPPT	7040717	RefSeq	ILMN_25075	NM_015423.2	NP_056238.2	7040717	2396	GTCAGTATTGTTATTGGCTTTTCGTATTCCTCTTAACGTGAACCGTCTGT
ILMN_1678323	NM_005763.2	AASS	10157	7.74489	7.67201	7.87639	7.5866	7.6098	7.62063	AASS	60280	RefSeq	ILMN_18079	NM_005763.2	NP_005754.2	60280	2714	CCGTGGGGTTACCCACCGCCATGGCAGCCAAAATGTTGCTTGATGGTGAA
ILMN_2157219	NM_005763.2	AASS	10157	7.45321	7.69065	7.81915	7.61724	7.58415	7.67523	AASS	1500465	RefSeq	ILMN_18079	NM_005763.2	NP_005754.2	1500465	2776	GGCCTAATGGGGCCCTTTTCAAAGGAGATCTATGGACCAATATTGGAGCG
ILMN_1703743	NM_012138.3	AATF	26574	9.59201	9.29035	9.81846	9.62438	9.74057	9.78755	AATF	6020372	RefSeq	ILMN_29906	NM_012138.3	NP_036270.1	6020372	1875	GAACTGTACCGCTCTCTTTTTGGCCAGCTCCACCCTCCCGACGAAGGCCA
ILMN_1687609	NM_001080395.1	AATK	9625	7.11041	7.11923	7.32238	7.07447	7.10179	7.30032	AATK	5550132	RefSeq	ILMN_168181	NM_001080395.1	NP_001073864.1	5550132	4980	CAGTATCTGGTCCTGTGCCCCAGCTGCCAAAGGAGAGTGGGGGCCATGCC
ILMN_1699334	NM_001080395.1	AATK	9625	7.26931	7.44416	7.59439	7.57253	7.24136	7.40317	AATK	7400300	RefSeq	ILMN_168181	NM_001080395.1	NP_001073864.1	7400300	3389	TGACCCCGGTTCCGCTGAGATCAGAAGGCAACAGCTCTGAGTTCCAGGGG
ILMN_2068874	NM_001080395.1	AATK	9625	6.67719	6.45899	6.62016	6.63622	6.45345	6.89424	AATK	6370746	RefSeq	ILMN_168181	NM_001080395.1	NP_001073864.1	6370746	4594	TGTGCTCACAGGACACTTAAACCAGGACGAGGCATGGCCCCGAGACACTG
ILMN_1670117	NM_020686.4	ABAT	18	6.83381	6.51989	6.69538	6.78807	6.68864	6.77092	ABAT	1110025	RefSeq	ILMN_163778	NM_020686.4	NP_065737.2	1110025	52	AGACACCCAGCGCTGCCGGAACTCGGGGCGCGCATCCCGCAAGTCGGAAC
ILMN_1805104	NM_000663.3	ABAT	18	6.82354	6.79979	6.75256	6.6129	6.74907	6.74121	ABAT	1230592	RefSeq	ILMN_12348	NM_000663.3	NP_000654.2	1230592	4935	AACTCAGCAGAAGCTGGTAAAAACATGGGGAGCCCGGAGGACAGGCTGCT
ILMN_2404407	NM_000663.3	ABAT	18	6.8169	6.63922	6.65451	6.71958	6.9034	6.88017	ABAT	6580291	RefSeq	ILMN_12348	NM_000663.3	NP_000654.2	6580291	5251	GCTCATGGTAGAAAACCATAGCTAAGTAGCATCGCAGACTTAAGCGTACA
ILMN_1766054	NM_005502.2	ABCA1	19	9.65189	9.67267	9.13529	9.23263	9.07859	9.1686	ABCA1	4060358	RefSeq	ILMN_21049	NM_005502.2	NP_005493.2	4060358	10145	GTGCTCTTTGTTCATCATTGGCCCTCATTCCAAGCACTTTACGCTGTCTG
ILMN_1753388	NM_080282.3	ABCA10	10349	7.04024	6.98693	6.89322	6.99492	7.05665	7.09129	ABCA10	3190541	RefSeq	ILMN_17121	NM_080282.3	NP_525021.3	3190541	3458	GCTCAGATGATCCCTCCTACAATGGAGCCATCATAGTGTCTGGTGACCAG
ILMN_2070570	NM_080282.2	ABCA10	10349	7.27081	7.35839	7.12851	7.03904	7.28868	7.20439	ABCA10	7550128	RefSeq	ILMN_174016	NM_080282.2	NP_525021.2	7550128	6132	CAAAGGTAGTATCAGTAGGCATAGTCATTTTCTGTATCTTTTCACCTCAC
ILMN_2232084	NR_002451.1	ABCA11	79963	7.80022	7.89414	7.84439	7.81633	7.9834	8.20192	ABCA11	2320403	RefSeq	ILMN_20924	NR_002451.1		2320403	1284	GTGGAGGATGTCCACCCTCTGTCTCAGGCCTTTTTCAAATTAAAGGCAGT
ILMN_1750250	NM_173076.2	ABCA12	26154	6.41572	6.25543	6.33522	6.46899	6.2714	6.45187	ABCA12	4570152	RefSeq	ILMN_13168	NM_173076.2	NP_775099.2	4570152	588	TCCAGAGCACCCAAGTTCCAGAAAGAAGGCATGCATCACTAGCCACAGTA
ILMN_2361400	NM_015657.3	ABCA12	26154	6.44154	6.48832	6.502	6.45189	6.45336	6.46784	ABCA12	4900711	RefSeq	ILMN_7547	NM_015657.3	NP_056472.2	4900711	7600	AGGACTGCAATAGAGAGGGCAATTTACCCTGGTGGTACACGGAACCTAGA
ILMN_1704579	NM_152701.2	ABCA13	154664	6.19556	6.33375	6.34116	6.18637	6.32052	6.1196	ABCA13	1780537	RefSeq	ILMN_19037	NM_152701.2	NP_689914.2	1780537	16793	GGCCTTTTTCAACACTAACGTTGAGTACCGGTAGCTTGTGATCAAAGGCA
ILMN_1687636	NM_212533.2	ABCA2	20	6.43958	6.54182	6.5701	6.25746	6.45189	6.38834	ABCA2	450333	RefSeq	ILMN_13527	NM_212533.2	NP_997698.1	450333	4	ACCGCCTGATCCCGAACTCCCTGTGCAGAGACCAGACTCGCCCGAATATG
ILMN_1747627	NM_212533.2	ABCA2	20	8.1835	8.18709	8.21932	8.16953	7.7108	7.91678	ABCA2	2320243	RefSeq	ILMN_13527	NM_212533.2	NP_997698.1	2320243	7856	GGGCGGAGCTGGGTCAGTCCCGTATTTATTTTGCTTTGAGAAGAGGCTCC
ILMN_1758523	NM_001089.1	ABCA3	21	9.54613	9.24939	9.20857	9.14531	9.03139	8.98369	ABCA3	430402	RefSeq	ILMN_18800	NM_001089.1	NP_001080.1	430402	6389	ACCCTAAGGGCTGGGTGGCTGTCTCAAGGACACATTGAATACGTTGTGAC
ILMN_1794965	NM_000350.2	ABCA4	24	6.49472	6.53237	6.57202	6.6553	6.4441	6.68912	ABCA4	6650504	RefSeq	ILMN_28625	NM_000350.2	NP_000341.2	6650504	7189	CCGGGCCATCCCACTAGCAGCTTTGGCCTCCATATTGCTCTCATTTCAAG
ILMN_1722286	NM_172232.1	ABCA5	23461	6.41813	6.82584	6.66571	6.48496	6.54273	6.82333	ABCA5	3450278	RefSeq	ILMN_8430	NM_172232.1	NP_758424.1	3450278	33	TCACCCGCACTGAGTCAACAGACTGAGCGCGTCCAGGCCTGACAGCTCTG
ILMN_1749001	NM_018672.2	ABCA5	23461	7.21738	7.35196	7.16265	7.09406	6.96175	7.05147	ABCA5	7650253	RefSeq	ILMN_165330	NM_018672.2	NP_061142.2	7650253	915	GGAGCTGCCTCTGTGGGCGGTTCGGGAGATACCAAAGGAGAAAAAGTACC
ILMN_1784176	NM_018672.2	ABCA5	23461	8.20898	8.05076	8.05672	7.96739	7.93715	7.99038	ABCA5	3780445	RefSeq	ILMN_165330	NM_018672.2	NP_061142.2	3780445	6908	TCTATGGAGGTGGTAGAATTAAGCCATACCTTTTCCTTCATCACTCTTGG
ILMN_1701551	NM_080284.2	ABCA6	23460	9.23059	9.26861	9.57999	9.50323	8.85987	8.77282	ABCA6	3400753	RefSeq	ILMN_1927	NM_080284.2	NP_525023.2	3400753	4809	CCTATAAGCTGCCCGTGGCAGACGTTTACCCTCTATCACAGACCTTTCAC
ILMN_1795507	NM_080284.2	ABCA6	23460	8.36216	8.35219	8.52228	8.31275	7.82226	7.68191	ABCA6	6940519	RefSeq	ILMN_1927	NM_080284.2	NP_525023.2	6940519	2122	CAGAGATCAAGTGTGGAGCCTCCTGAGAGAGCGTAGAGCAGATCATGTGA
ILMN_1729894	NM_019112.3	ABCA7	10347	6.38018	6.43961	6.58694	6.37082	6.5662	6.65629	ABCA7	1710193	RefSeq	ILMN_13614	NM_019112.3	NP_061985.2	1710193	435	CTGGCTCCAGGGTCTCATCTGTAATGTGAACAACACCTGCTTTCCGCAGC
ILMN_1743205	NM_019112.3	ABCA7	10347	9.0769	8.8649	9.18631	9.22529	8.92122	9.00292	ABCA7	2570100	RefSeq	ILMN_13614	NM_019112.3	NP_061985.2	2570100	6473	ACGGCGTGGAGGACTTTTCCGTGAGCCAGACGATGCTGGAGGAGGTATTC
ILMN_2259319	NM_033308.1	ABCA7	10347	6.7111	6.45652	6.55843	6.54858	6.48486	6.2246	ABCA7	5810091	RefSeq	ILMN_19525	NM_033308.1	NP_150651.1	5810091	22	CAGAGCGCTGGACCCCTAGTGAGTGTTCAAAATCATTGTCCCCCTTGTGG
ILMN_1796801	NM_007168.2	ABCA8	10351	6.92825	6.80755	6.79321	6.7157	6.73444	6.6031	ABCA8	2710392	RefSeq	ILMN_163028	NM_007168.2	NP_009099.1	2710392	5111	GCCAACCTCCTCTCACAGCCTCTGTATCTCTGCAGGCCATACTGGTTCCA
ILMN_2129886	NM_007168.2	ABCA8	10351	6.46878	6.51771	6.57252	6.40199	6.34157	6.61101	ABCA8	150035	RefSeq	ILMN_163028	NM_007168.2	NP_009099.1	150035	5626	GTCACTTGGTTTCAGAAAGTTCACAAATGTAGCAACAGCTCACATGACTG
ILMN_1668446	NM_080283.3	ABCA9	10350	6.93531	6.90506	6.87484	6.91657	7.09599	6.95635	ABCA9	5220386	RefSeq	ILMN_33319	NM_080283.3	NP_525022.2	5220386	5405	CCCTATTGACTTCCGGGTAAGGGGAGTCAATTGATTACCCAGCAGCACAG
ILMN_1720501	NM_080283.3	ABCA9	10350	7.40821	7.37373	7.34391	7.74383	7.41879	7.30546	ABCA9	4730370	RefSeq	ILMN_33319	NM_080283.3	NP_525022.2	4730370	4428	CTGTGCTTTGTGCTGAGCATCCTGGGGAACCCGTCAGTGGTGCTTCTGGA
ILMN_1812070	NM_000927.3	ABCB1	5243	6.72834	6.60913	6.77046	6.53422	6.72596	6.72568	ABCB1	1230048	RefSeq	ILMN_7395	NM_000927.3	NP_000918.2	1230048	4228	GGTCAGTGTCCAGGCTGGAACAAAGCGCCAGTGAACTCTGACTGTATGAG
ILMN_2094875	NM_000927.3	ABCB1	5243	6.17383	6.24382	6.37342	6.36554	6.27202	6.27698	ABCB1	4210039	RefSeq	ILMN_7395	NM_000927.3	NP_000918.2	4210039	4805	GGGTCTTACAGAACCATCTGGCTTCATTCTTCTTGGACTTGATCCTGCTG
ILMN_1665730	NM_012089.1	ABCB10	23456	10.1787	10.263	9.61436	10.0235	10.151	10.308	ABCB10	4810048	RefSeq	ILMN_4642	NM_012089.1	NP_036221.1	4810048	3386	GCTGTTGCCTCAAGAAAAAGTGCTTTTTCTCCATGGATGAGGCTAGACCC
ILMN_2232066	NM_003742.2	ABCB11	8647	6.62378	6.72102	6.83124	6.75393	6.52333	6.75156	ABCB11	7330332	RefSeq	ILMN_22196	NM_003742.2	NP_003733.2	7330332	4353	GCAGCTCAGCCACCACTCAGTGCTTCTCTGTGCAGGAGCCAGTCCTGATT
ILMN_1767349	NM_018850.2	ABCB4	5244	6.58377	6.36413	6.68197	6.34271	6.3137	6.44608	ABCB4	1070594	RefSeq	ILMN_24715	NM_018850.2	NP_061338.1	1070594	3497	GCCCTCATCAGACAACCTCAAATCCTCCTGTTGGATGAAGCTACATCAGC
ILMN_1658257	NM_178559.3	ABCB5	340273	6.48644	6.43697	6.39766	6.44523	6.35889	6.47889	ABCB5	650376	RefSeq	ILMN_28030	NM_178559.3	NP_848654.2	650376	2389	TACAGTGGCTCCGTTCCCAAATAGCAATCGTTCCTCAAGAGCCTGTGCTC
ILMN_2193980	NM_005689.1	ABCB6	10058	9.95861	9.72829	10.1367	10.0216	10.2338	10.1445	ABCB6	2810367	RefSeq	ILMN_567	NM_005689.1	NP_005680.1	2810367	2816	GGCCACTTCCCTCTCAAAGACTAACCCAGAAGGGAATAAGATGTGTCTCC
ILMN_1687840	NM_004299.3	ABCB7	22	10.0335	9.79235	9.93152	9.78072	9.85198	9.65363	ABCB7	5700286	RefSeq	ILMN_11983	NM_004299.3	NP_004290.2	5700286	2140	GTGGCATACACAGAGCAGCCGTGTGCAGAACCATGATAACCCCAAATGGG
ILMN_2102422	NM_007188.2	ABCB8	11194	6.37929	6.5602	6.53015	6.51131	6.56457	6.39673	ABCB8	3990592	RefSeq	ILMN_16943	NM_007188.2	NP_009119.1	3990592	1752	AGAGGTGTACACAGCCGCCCGGGAAGCGAATGCTCACGAGTTCATCACCA
ILMN_1788928	NM_203444.1	ABCB9	23457	6.78932	6.68039	6.71586	6.83398	6.56857	6.49578	ABCB9	2600315	RefSeq	ILMN_12718	NM_203444.1	NP_982269.1	2600315	369	CCGCTGGTGCTTCAATCATCCAGCCCTGTACGTTTCAGTTTGGATTTAGC
ILMN_2343047	NM_019624.2	ABCB9	23457	8.05901	7.86036	7.9761	7.88332	8.04873	8.08595	ABCB9	5290598	RefSeq	ILMN_10252	NM_019624.2	NP_062570.1	5290598	3214	GCCCCTGTGCTCTGCTGTCTGGAGGCCACGTGGATGTTCATGAGATGCAT
ILMN_2343048	NM_019624.2	ABCB9	23457	9.07712	8.88861	8.95625	8.893	9.12541	9.00276	ABCB9	6900241	RefSeq	ILMN_10252	NM_019624.2	NP_062570.1	6900241	3298	AGCCCAGGATCTGGCTTTGCCAGAGGTTGCAACATGTTGAGAGAACCCGG
ILMN_1802404	NM_019900.2	ABCC1	4363	7.60871	7.82292	7.79003	7.97946	7.82056	7.81991	ABCC1	1500187	RefSeq	ILMN_12532	NM_019900.2	NP_063955.2	1500187	5192	ACCAGCATCTCAGCGCCAGCTCTACCAGTTCTCGTTTTGGGCCAGAGGCA
ILMN_2335302	NM_019901.1	ABCC1	4363	6.6534	6.70568	6.83791	6.8176	6.82026	6.51635	ABCC1	580707	RefSeq	ILMN_11956	NM_019901.1	NP_063956.1	580707	4851	GTGAAGACCCAGGAGAGACAGAGATGCGAACCACCCAAAACACGCACACC
ILMN_1776119	NM_033450.2	ABCC10	89845	7.97548	8.05599	8.12322	7.89477	8.12823	8.00491	ABCC10	650646	RefSeq	ILMN_170365	NM_033450.2	NP_258261.2	650646	4814	GAGGTGCTGGCTGCTTGTTTACATTCTCCTCTGGGGCTCTACCTCTCCAC
ILMN_1713008	NM_145186.1	ABCC11	85320	6.54247	6.67045	6.51833	6.63557	6.6803	6.59922	ABCC11	6900537	RefSeq	ILMN_138432	NM_145186.1	NP_660187.1	6900537	4167	GTGCAGCTTCGAGGCCCACAGTCTGCGACCTTCTTGTTTGGAGATGAGAA
ILMN_1732140	NM_033151.3	ABCC11	85320	6.80347	6.91958	6.64834	6.71202	6.70458	6.52898	ABCC11	2600541	RefSeq	ILMN_32162	NM_033151.3	NP_149163.2	2600541	247	CCCCCTCTTCTGGCTGCTCAAGGCGAGATCTAAGCTTCTTCTAACTCCTG
ILMN_2358714	NM_145186.2	ABCC11	85320	6.29656	6.30908	6.24165	6.24247	6.35803	6.47503	ABCC11	110138	RefSeq	ILMN_32226	NM_145186.2	NP_660187.1	110138	3786	GTCACACTGACCAGCAGATCTGGGATGCCTTGGAGAGGACATTCCTGACC
ILMN_1762093	NM_033226.2	ABCC12	94160	6.48929	6.46816	6.6658	6.53913	6.50668	6.68192	ABCC12	6290348	RefSeq	ILMN_31240	NM_033226.2	NP_150229.2	6290348	4687	CCCCAAGGGTTCCTCATGTGTTTTCACCAAAACCACCCCAGTGCCTGAGA
ILMN_1678409	NM_138726.2	ABCC13	150000	6.74981	6.76804	6.69085	6.75188	6.74897	6.99362	ABCC13	4250497	RefSeq	ILMN_18525	NM_138726.2	NP_620054.1	4250497	3318	CAGCACCTGTGGGCCATACTAAAAGATCCCCTACTTACGTTCTGGTTGTC
ILMN_1709092	NR_003087.1	ABCC13	150000	6.48799	6.50013	6.30855	6.29651	6.45544	6.42805	ABCC13	3990441	RefSeq	ILMN_171996	NR_003087.1		3990441	200	TCCCACCGTGCTGGCGCTGAACTGACTGTCCGCTGCCAAGGGAAGTGACA
ILMN_1774344	NM_172024.1	ABCC13	150000	6.98316	6.81916	7.04942	6.98137	6.93761	7.06109	ABCC13	4780553	RefSeq	ILMN_17852	NM_172024.1	NP_742021.1	4780553	1313	GTGTTTCAGGCACAGGAAGTACAGCAGTGAGGGGAAATGACAAGTCCAGC
ILMN_1676278	NM_000392.1	ABCC2	1244	6.65479	6.43133	6.74327	6.69483	6.60143	6.6028	ABCC2	2230746	RefSeq	ILMN_9691	NM_000392.1	NP_000383.1	2230746	4582	CGGCAGCCCTGAAGAACTGCTACAAATCCCTGGACCCTTTTACTTTATGG
ILMN_1677814	NM_003786.2	ABCC3	8714	11.1532	11.0335	11.3891	11.1126	10.8447	10.5527	ABCC3	270615	RefSeq	ILMN_28145	NM_003786.2	NP_003777.2	270615	4881	ACTAGTCCCCCGGTCTCCCGATTCCCAACTGAGTGTTATTTGCACACTGC
ILMN_1717466	NM_020038.1	ABCC3	8714	7.02496	7.06271	6.85177	6.99576	6.8194	6.97549	ABCC3	60114	RefSeq	ILMN_24096	NM_020038.1	NP_064422.1	60114	747	TGCTAAACCCTGACCCTCTGCGGGGCTGCCTGCCGGGCTTCACCTCCCCC
ILMN_1788457	NM_005845.2	ABCC4	10257	10.4259	10.5025	10.1524	10.3675	10.3284	10.1119	ABCC4	2450201	RefSeq	ILMN_14001	NM_005845.2	NP_005836.1	2450201	5313	GGTTTGAAGTGGAGTCTCATGACCTCTCAGAATAAGGTGTCACCTCCCTG
ILMN_2194009	NM_005845.2	ABCC4	10257	10.4285	10.4665	10.2314	10.2164	10.2888	10.1002	ABCC4	6110181	RefSeq	ILMN_169694	NM_005845.2	NP_005836.1	6110181	5504	CACACAGCTAACTGCCAAAATACATTGACCGTAGTAGCTGTTCAACTCCT
ILMN_1651964	NM_001023587.1	ABCC5	10057	10.2392	10.0163	10.3426	10.1676	10.1422	10.0132	ABCC5	7610050	RefSeq	ILMN_438	NM_001023587.1	NP_001018881.1	7610050	1804	CCGTCGGAGACCAGATGACCTGTTAGATGGCTAGTCCTGTATAACTCGAC
ILMN_1706531	NM_005688.2	ABCC5	10057	10.236	10.0838	10.2758	10.0992	10.3024	10.2787	ABCC5	6580553	RefSeq	ILMN_25223	NM_005688.2	NP_005679.2	6580553	5646	GTTTGGTGTGTTCCCGCAAACCCCCTTTGTGCTGTGGGGCTGGTAGCTCA
ILMN_2302358	NM_001023587.1	ABCC5	10057	6.79225	6.88143	6.87911	6.89893	6.84034	6.95968	ABCC5	3460630	RefSeq	ILMN_438	NM_001023587.1	NP_001018881.1	3460630	614	AGAGACTGTGGCAAGAAGAGCTGAATGAAGTTGGGCCAGACGCTGCTTCC
ILMN_1725414	NM_001171.3	ABCC6	368	6.87907	6.89697	6.84215	6.82223	6.81709	6.77285	ABCC6	4230093	RefSeq	ILMN_16707	NM_001171.3	NP_001162.3	4230093	4412	GATGGACTGTGCCCGGGTTCTGGTCATGGACAAGGGGCAGGTGGCAGAGA
ILMN_1725675	NM_001171.3	ABCC6	368	7.1259	7.20842	7.28739	7.44205	7.27287	7.39112	ABCC6	3060279	RefSeq	ILMN_16707	NM_001171.3	NP_001162.3	3060279	4691	ATCACAGAGCATCAGAGCCGGAAGGACCTAGCAATACACAGGTCTGCCCG
ILMN_1778352	NM_001171.3	ABCC6	368	6.85789	6.7399	6.96317	6.99787	6.97232	6.92539	ABCC6	3370332	RefSeq	ILMN_16707	NM_001171.3	NP_001162.3	3370332	4410	GTGATGGACTGTGCCCGGGTTCTGGTCATGGACAAGGGGCAGGTGGCAGA
ILMN_1801521	NM_001171.3	ABCC6	368	6.63363	6.62789	6.46632	6.87215	6.70249	6.63629	ABCC6	7100390	RefSeq	ILMN_16707	NM_001171.3	NP_001162.3	7100390	1132	ACATGTACAGGCTCAAGGTGCTGCAGATGAGGTTGCGGTCGGCCATCACT
ILMN_2293902	NM_001079528.1	ABCC6	368	6.64854	6.66932	6.56178	6.50186	6.70293	6.67475	ABCC6	5310021	RefSeq	ILMN_175756	NM_001079528.1	NP_001072996.1	5310021	555	CCATGTAGACTCTTGGATACACAAGGTAATTTTAGAGCCACATTAGGATG
ILMN_2406654	NM_001079528.1	ABCC6	368	7.05899	7.25619	7.31801	7.47058	7.2219	7.38877	ABCC6	7160603	RefSeq	ILMN_175756	NM_001079528.1	NP_001072996.1	7160603	218	CATGGCCGGGGCTACCTCCGGATGTCCCCACTCTTCAAAGCCAAGATGGT
ILMN_3246902	NR_003569.1	ABCC6P1	653190	6.86109	6.94343	6.77503	6.81308	6.9664	7.04375	ABCC6P1	4050386	RefSeq	ILMN_308934	NR_003569.1		4050386	1997	GCCAAGTACTTCCTGTGTTCAACTGGGGACCATGTGGCAAGACCCAAAGC
ILMN_3244070	NR_023387.1	ABCC6P2	730013	7.48536	7.33019	7.53781	7.42096	7.46914	7.41539	ABCC6P2	1340162	RefSeq	ILMN_365568	NR_023387.1		1340162	207	TGGCCGGGGCTACCTCCAGATGTCCCCACTCTTCAAAGCCAAGATGGTAG
ILMN_1767129	NM_000352.3	ABCC8	6833	6.42974	6.34863	6.25227	6.16495	6.30129	6.24017	ABCC8	4850086	RefSeq	ILMN_181441	NM_000352.3	NP_000343.2	4850086	4852	TTCGTCCGTGCAGACAAGTGACCTGCCAGAGCCCAAGTGCCATCCCACAT
ILMN_1746196	NM_005691.1	ABCC9	10060	6.94313	6.93404	6.88202	6.90856	6.73108	6.93083	ABCC9	3370408	RefSeq	ILMN_7275	NM_005691.1	NP_005682.1	3370408	4306	GGAGGTCTAGATGCGGTTGTCACTGAAGGTGGGGAGAATTTTAGCGTGGG
ILMN_1751453	NM_020297.1	ABCC9	10060	6.22649	6.34206	6.60402	6.36979	6.43449	6.43123	ABCC9	4490093	RefSeq	ILMN_27550	NM_020297.1	NP_064693.1	4490093	4516	CGAGTACACACTATTCTGACGGCAGACCTGGTTATTGTGATGAAGCGAGG
ILMN_2366473	NM_020298.2	ABCC9	10060	7.04375	6.82736	7.13821	6.98239	6.90175	6.9644	ABCC9	4040025	RefSeq	ILMN_21840	NM_020298.2	NP_064694.2	4040025	4215	CCTGGAGGTCTAGATGCGGTTGTCACTGAAGGTGGGGAGAATTTTAGCGT
ILMN_1772189	NM_000033.2	ABCD1	215	6.9338	6.7925	6.96387	7.07052	6.94317	7.13912	ABCD1	4890609	RefSeq	ILMN_8117	NM_000033.2	NP_000024.2	4890609	3272	TCCCTATTCGTAGCCATCTCCGTGGCCAATGTGACTACCGTGCCAGCAGC
ILMN_1652959	NM_005164.2	ABCD2	225	6.94187	7.13369	7.02933	7.26767	7.45156	7.34902	ABCD2	2940709	RefSeq	ILMN_14778	NM_005164.2	NP_005155.1	2940709	2019	CCAGCAGGAGAAGTGGTGGCTTCCAGGCTAAACTTCAAAGTAGAAGAAGG
ILMN_2198897	NM_005164.2	ABCD2	225	6.70129	6.7295	7.11907	6.9956	7.00818	6.95818	ABCD2	4850541	RefSeq	ILMN_168880	NM_005164.2	NP_005155.1	4850541	3809	GGAAAGATCGAGAAATCAAATGAAGTTCTCCTGACTCTCTGGTTTAGTGC
ILMN_1674032	NM_002858.2	ABCD3	5825	9.34112	9.43328	9.12023	9.40598	9.5798	9.43665	ABCD3	1580736	RefSeq	ILMN_5991	NM_002858.2	NP_002849.1	1580736	2672	GCAGTCTTGCTTACAAGGAGGGGTTACCATGTATCACACCTAATCTTCCC
ILMN_1651501	NM_020323.1	ABCD4	5826	6.67153	6.72047	6.82059	6.83709	6.65547	6.69381	ABCD4	7200102	RefSeq	ILMN_2251	NM_020323.1	NP_064719.1	7200102	2306	GCTGTTCTGGAATCTTATGCCCAGGGTTTTTCACTTCTCCCCACATCTCC
ILMN_1737656	NM_020326.2	ABCD4	5826	6.56427	6.61215	6.41978	6.54981	6.55505	6.73581	ABCD4	1430301	RefSeq	ILMN_12705	NM_020326.2	NP_064731.1	1430301	1749	CCCCTGCCCTCAGGAGGCTGTCAGACTGTTCCCCCTAAACACACTTCTGA
ILMN_1746032	NM_020325.1	ABCD4	5826	7.0301	6.94539	7.14443	7.02842	6.75982	6.83825	ABCD4	6420427	RefSeq	ILMN_10234	NM_020325.1	NP_064730.1	6420427	1845	CCAAAGGCTCAGCCTGGCCAGGGCCAGAGGCCCCTCAAAACGGGGAGTAG
ILMN_2343917	NR_003256.1	ABCD4	5826	6.84761	6.92863	6.9948	6.96345	6.90327	7.12497	ABCD4	3130209	RefSeq	ILMN_177951	NR_003256.1		3130209	2481	CCTGAACCACTAACTTCCAGGGGCCTTTGGTCTGCCCTACCTTAACCCAA
ILMN_1676846	NM_001040876.1	ABCE1	6059	10.7292	10.8268	10.5017	10.8619	11.1674	11.0322	ABCE1	5310152	RefSeq	ILMN_180762	NM_001040876.1	NP_001035809.1	5310152	3314	GATTACCTGGAGCCTGGAGCCACTTTAAGTTGTACTTCTGACTAAACTGG
ILMN_2330267	NM_001040876.1	ABCE1	6059	11.2244	11.2173	11.1821	11.3854	11.6797	11.5772	ABCE1	1090543	RefSeq	ILMN_180762	NM_001040876.1	NP_001035809.1	1090543	3293	GAGTTCCTGAATTTTGAACAGGATTACCTGGAGCCTGGAGCCACTTTAAG
ILMN_1763875	NM_001025091.1	ABCF1	23	12.103	12.0916	12.2163	12.1517	12.2457	12.1585	ABCF1	7380113	RefSeq	ILMN_179040	NM_001025091.1	NP_001020262.1	7380113	3124	GCCCAAGATTTGGTGCCTGCAGCCTCTTGTCTGGTTGAGGACTTGGGGCA
ILMN_2392635	NM_001025091.1	ABCF1	23	10.7202	10.5635	10.5527	10.6459	10.6315	10.6614	ABCF1	2190273	RefSeq	ILMN_179040	NM_001025091.1	NP_001020262.1	2190273	2905	GTGAGGTTCCATCCAGCCAAGTTTATGTGGCCTATTGTCTCAGGACTCTC
ILMN_1669201	NM_007189.1	ABCF2	10061	8.73763	8.64181	8.79977	8.76866	9.09001	9.12439	ABCF2	7100039	RefSeq	ILMN_14954	NM_007189.1	NP_009120.1	7100039	3255	CACCTGTAATCCGACTGTAAGCTCATCACCTTGGGAGGCCACTGTAGGAG
ILMN_1781999	NM_005692.3	ABCF2	10061	8.67435	8.53337	8.73386	8.5023	8.81841	9.07608	ABCF2	5420142	RefSeq	ILMN_14116	NM_005692.3	NP_005683.2	5420142	1894	CCTGGAGACATCCTGGCTTACAAGGAGCACCTCAAGTCCAAGCTGGTGGA
ILMN_2284941	NM_005692.3	ABCF2	10061	6.48088	6.56721	6.46047	6.54774	6.45268	6.45298	ABCF2	2230039	RefSeq	ILMN_14116	NM_005692.3	NP_005683.2	2230039	2030	GTTTGTAAACGACGTGTTTGAGCAGCTGGCGTGTGAGGCTGCCCGGCTGG
ILMN_1810085	NM_018358.2	ABCF3	55324	8.32919	8.14579	8.21101	8.12959	8.39782	8.17159	ABCF3	4560689	RefSeq	ILMN_7798	NM_018358.2	NP_060828.2	4560689	2250	AAGGCTTCCTCTAGGGCCACCAGGCTGAGGACTCGCCCAGGACATGGACT
ILMN_1658176	NM_207629.1	ABCG1	9619	8.28764	8.04139	8.26395	8.22269	8.11295	8.20091	ABCG1	4540091	RefSeq	ILMN_8619	NM_207629.1	NP_997512.1	4540091	42	GTCTGCCGCCATGTGAGACATGCCTTTCACCTTCCGCCATGATCATGAGG
ILMN_1695968	NM_207174.1	ABCG1	9619	6.74324	6.69676	6.90605	6.69233	6.75375	6.63754	ABCG1	6450059	RefSeq	ILMN_5921	NM_207174.1	NP_997057.1	6450059	97	CTCCGGAGAGGGATGGCGGGGTGTCGGCGAGTTCACTGCTGGACACAGTT
ILMN_1743638	NM_207630.1	ABCG1	9619	6.87614	6.97736	6.80834	7.12265	7.15266	7.01531	ABCG1	4290020	RefSeq	ILMN_168664	NM_207630.1	NP_997513.1	4290020	802	AGTCTTGTCAGCAGCTCATGGGGCAGGAAGGGCCTATGGTTGGGGGTTTC
ILMN_1794782	NM_016818.2	ABCG1	9619	7.43408	7.49162	7.13211	7.06251	7.23304	7.20243	ABCG1	6060377	RefSeq	ILMN_17587	NM_016818.2	NP_058198.2	6060377	2769	CAGCACTTGTGAAGGATTGAATGCAGGTTCCAGGTGGAGGGAAGACGTGG
ILMN_2262362	NM_207627.1	ABCG1	9619	7.16083	6.86258	6.96319	6.85077	6.82778	6.6907	ABCG1	3440292	RefSeq	ILMN_6973	NM_207627.1	NP_997510.1	3440292	2	GACACTGAATCATCATTTGTAGTTTGGGGGGCTTTACATGCCTGCAGTGG
ILMN_2329927	NM_016818.2	ABCG1	9619	6.86361	6.97633	6.52549	6.81517	6.70591	6.59452	ABCG1	5860377	RefSeq	ILMN_17587	NM_016818.2	NP_058198.2	5860377	2214	ATCCAACCCCTAGAACCGCGTTGGGTTTGTGGGTGTCTCGTGCTCAGCCA
ILMN_1789641	NM_004827.2	ABCG2	9429	6.53873	6.41532	6.44377	6.37524	6.5061	6.49999	ABCG2	7160220	RefSeq	ILMN_165667	NM_004827.2	NP_004818.2	7160220	4048	GCCCTGACACTGGTCATCTTGGAATTCATTTAGTTTGTCAGTGGGTGCCC
ILMN_1779470	NM_022169.3	ABCG4	64137	7.16481	7.05237	6.98329	7.15766	7.14776	6.97345	ABCG4	3360390	RefSeq	ILMN_10212	NM_022169.3	NP_071452.2	3360390	3715	TCCCTGTCTACCTCCTCTCACCCTGCCACAGATTCTTCCTATCACACAGG
ILMN_1716592	NM_022436.2	ABCG5	64240	6.69737	6.7372	6.72768	6.7369	6.66449	6.75359	ABCG5	6290575	RefSeq	ILMN_20060	NM_022436.2	NP_071881.1	6290575	2573	TCCTGGAAGACCCAGAGTTAAATGCAGATGTCCACACGAGGGGTCGGAGT
ILMN_1680309	NM_022437.2	ABCG8	64241	6.4596	6.5264	6.67708	6.50114	6.48045	6.48363	ABCG8	2690367	RefSeq	ILMN_178976	NM_022437.2	NP_071882.1	2690367	2312	CACTGGCAGGAGACTGCGATGACTGGGAGAAAACCTGCACTCGGTGGCAC
ILMN_1743371	NM_032604.2	ABHD1	84696	6.90659	6.74457	6.68244	6.75267	6.61682	6.76687	ABHD1	620113	RefSeq	ILMN_2167	NM_032604.2	NP_115993.2	620113	1287	TCTTGCATCAGTACGCCAAAGCCATCTTCCAGGACCCAGAGGGGCTGCCT
ILMN_1770031	NM_018394.1	ABHD10	55347	9.06973	8.90473	9.13047	9.02142	9.14111	9.1803	ABHD10	1300328	RefSeq	ILMN_8397	NM_018394.1	NP_060864.1	1300328	2308	CCAGGCAGAGACTACCTTTGTGACCAGCTCCCAGTAAAAACCCCAGGCAC
ILMN_1737475	NM_148912.2	ABHD11	83451	7.38388	7.3155	7.37344	7.43648	7.52934	7.5145	ABHD11	6110592	RefSeq	ILMN_25944	NM_148912.2	NP_683710.1	6110592	254	TCCCGGCCGTCGTCTTTTTGCACGGGCTCTTCGGCAGCAAAACTAACTTC
ILMN_1753912	NM_031295.3	ABHD11	83451	6.59041	6.85774	6.61977	6.78608	6.62464	6.6145	ABHD11	3170639	RefSeq	ILMN_171728	NM_031295.3	NP_112585.2	3170639	617	TCCAGGAGCCATGCCTGAGACTCCCTATGTCTGCCTAAGACTGGTCCCAG
ILMN_2338268	NM_148916.2	ABHD11	83451	7.38317	7.46016	7.42115	7.55019	7.74133	7.71213	ABHD11	1940068	RefSeq	ILMN_22475	NM_148916.2	NP_683714.1	1940068	260	CCGTCGTCTTTTTGCACGGGCTCTTCGGCAGCAAAACTAACTTCAACTCC
ILMN_1745116	NM_015600.3	ABHD12	26090	9.41443	9.26831	9.23914	9.1115	9.07503	9.07646	ABHD12	2710615	RefSeq	ILMN_15850	NM_015600.3	NP_056415.1	2710615	1346	TGGTGTGACTGAAGCCAACAGGTGACACGGTCATCGAAGAGCAGCAGACA
ILMN_2245305	NM_001042472.1	ABHD12	26090	9.76407	9.46746	9.61886	9.36631	9.2976	9.45778	ABHD12	7610382	RefSeq	ILMN_182545	NM_001042472.1	NP_001035937.1	7610382	1677	TCTTGGGGCTCGGGACCATGCTGAGCTTTTTGGCACCACCCACAGAGAAC
ILMN_2318685	NM_001042472.1	ABHD12	26090	8.40134	8.52291	8.45618	8.41586	8.32031	8.27528	ABHD12	7100615	RefSeq	ILMN_182545	NM_001042472.1	NP_001035937.1	7100615	1238	ACCTTGGCTACAGGCACAAATACATTTACAAGAGCCCTGAGCTGCCACGG
ILMN_1698311	NM_181533.3	ABHD12B	145447	6.93309	6.73653	7.09851	6.77848	6.90913	6.75269	ABHD12B	3120274	RefSeq	ILMN_3950	NM_181533.3	NP_853511.2	3120274	171	ACACAGTGAACTTCTACCTGAGAGTTGAACCTGGGGTGATGCTAGGGATC
ILMN_1707925	NM_181533.3	ABHD12B	145447	6.802	6.68823	6.54782	6.76649	6.63653	6.70634	ABHD12B	2690040	RefSeq	ILMN_3950	NM_181533.3	NP_853511.2	2690040	1058	CTGGGCTGGTCGGATGAGCTGAGGCCATTGACTTCTCTACAAATCACTTG
ILMN_2367487	NM_181533.3	ABHD12B	145447	6.43157	6.57448	6.4448	6.31774	6.43023	6.83259	ABHD12B	4880437	RefSeq	ILMN_3950	NM_181533.3	NP_853511.2	4880437	1475	GAACCACAAAGTAGCCCTCATCAGACACTGAATCAGCCAGTGCCTTGCTC
ILMN_1785285	NM_032859.2	ABHD13	84945	7.25851	7.40428	7.25238	7.19326	7.12036	6.98762	ABHD13	4810600	RefSeq	ILMN_182273	NM_032859.2	NP_116248.2	4810600	3482	GATGGGTAAGAGGTGGAAAACAAACTTAGTATCAGGGGTCCATGAAGCCC
ILMN_2073969	NM_032859.2	ABHD13	84945	6.80991	6.73641	6.72742	6.73427	6.96084	6.66408	ABHD13	5870288	RefSeq	ILMN_182273	NM_032859.2	NP_116248.2	5870288	5146	CTCAAATTTGAATGTCATAGTACATTGTGTGCTAACCATGGCAAGCAAAC
ILMN_1794213	NM_015407.3	ABHD14A	25864	8.4457	8.35012	8.65042	8.4395	8.35384	8.37792	ABHD14A	1430360	RefSeq	ILMN_29464	NM_015407.3	NP_056222.1	1430360	860	TGCCTTCCTTGACCATCTACCTTGAACTAACCCACTCCCAGCTCCCAGCC
ILMN_2227533	NM_032750.1	ABHD14B	84836	8.07457	8.02679	8.23556	7.7899	8.30533	8.22626	ABHD14B	150064	RefSeq	ILMN_24812	NM_032750.1	NP_116139.1	150064	1558	CAGGAGGCCCTTTTGCAAGGCTTAGGGTGTGGCCAGCCCTGAAAGCTACT
ILMN_1769390	NM_198147.1	ABHD15	116236	9.93103	9.92046	9.87043	10.043	10.0224	9.92463	ABHD15	5340450	RefSeq	ILMN_19110	NM_198147.1	NP_937790.1	5340450	2451	GGGACCAGAGGAAACAAAAGCACCAAGAGGTTGACTAGAGCTGACCAGTG
ILMN_1723662	NM_152924.3	ABHD2	11057	8.29269	7.8431	8.63079	8.48064	8.5567	8.36127	ABHD2	6900475	RefSeq	ILMN_25020	NM_152924.3	NP_690888.1	6900475	1860	ACACCATCAGCAGGGGGCACCCACCATGCACACCTGTCTCGGAGTAGGCA
ILMN_1787618	NM_007011.5	ABHD2	11057	6.66064	6.55835	6.53601	6.56101	6.48828	6.52043	ABHD2	6520291	RefSeq	ILMN_24898	NM_007011.5	NP_008942.3	6520291	651	AGATCCTGTTTCTACTCACAGCGTCCGAGGGTCTGGTGGCCGAGCCCTGA
ILMN_2403446	NM_152924.3	ABHD2	11057	7.86232	7.66867	8.18385	7.93416	8.04433	7.94561	ABHD2	2970201	RefSeq	ILMN_25020	NM_152924.3	NP_690888.1	2970201	1842	TGACCTGGATCTGACCTCACACCATCAGCAGGGGGCACCCACCATGCACA
ILMN_1801767	NM_138340.3	ABHD3	171586	10.256	10.4282	10.4452	10.5073	10.5892	10.6538	ABHD3	5050241	RefSeq	ILMN_4359	NM_138340.3	NP_612213.2	5050241	1229	GGTTTTCTGGAGGGAATCTGGCCAAGACAGTCCACTTACATGGATCGTGT
ILMN_1700633	NM_022060.2	ABHD4	63874	7.66216	7.55322	7.87125	7.81056	7.67886	7.63609	ABHD4	3120014	RefSeq	ILMN_4184	NM_022060.2	NP_071343.2	3120014	2224	ACTGGGTGGTTCCCACTGCATGACCCTCTATCCCTGCCATCTGTCCCCAT
ILMN_1655702	NM_016006.3	ABHD5	51099	7.71817	7.79382	8.0467	8.16106	8.57192	8.38728	ABHD5	5860215	RefSeq	ILMN_10853	NM_016006.3	NP_057090.2	5860215	1145	CGACACTGTGGACTGAACACACTGAAGCTCTGATGGGAAAACCTGGTGAC
ILMN_1706344	NM_020676.4	ABHD6	57406	9.41717	9.39399	9.38344	9.42993	9.36708	9.52448	ABHD6	2690402	RefSeq	ILMN_9952	NM_020676.4	NP_065727.3	2690402	2009	AGGTATGTTCTGAGTGAACCCACAGCAGTCGCAGAATGAGCACCTGGCAG
ILMN_1719498	NM_173567.3	ABHD7	253152	7.27886	7.24074	7.26554	7.3202	7.30168	7.20589	ABHD7	1240672	RefSeq	ILMN_10180	NM_173567.3	NP_775838.2	1240672	983	CTGTGGGGAGAGAATGACGCATTCATGGAGGTTGAGATGGCTGAAGTCAC
ILMN_1712707	NM_024527.4	ABHD8	79575	10.5151	10.6112	10.734	10.4612	10.4242	10.433	ABHD8	4880288	RefSeq	ILMN_23791	NM_024527.4	NP_078803.4	4880288	2024	GGGGGGCTGGCGCCACCGAACCTGCACATCTCAACTTGTAACTCAATAAA
ILMN_1699750	NM_024794.1	ABHD9	79852	6.64525	6.39453	6.51793	6.4991	6.41262	6.51645	ABHD9	2710070	RefSeq	ILMN_25901	NM_024794.1	NP_079070.1	2710070	1641	AGCTGCACAGACCTTAAACCCTGACCTTCCTGTCCCTGCCTTCGACCTCC
ILMN_1739081	NM_005470.2	ABI1	10006	6.8975	6.974	6.71347	6.60507	6.61801	6.75517	ABI1	3520706	RefSeq	ILMN_180417	NM_005470.2	NP_005461.2	3520706	991	ACATTTCTGTCCCTCCTCCTTCTGGAGCTCCACCAGCACCACCTCTGGCA
ILMN_2329958	NM_001012751.1	ABI1	10006	9.13924	9.13553	9.12312	8.87896	9.09696	8.91893	ABI1	5130725	RefSeq	ILMN_6983	NM_001012751.1	NP_001012769.1	5130725	2762	CACATGCACTTTGTGTGTCTCCTCTTAATTGAAGGGAGGGCTGAGGGATG
ILMN_1707274	XM_938458.1	ABI2	10152	6.66266	6.60651	6.60441	6.44488	6.43961	6.59245	ABI2	6860487	RefSeq	ILMN_138431	XM_938458.1	XP_943551.1	6860487	127	GGCGTTGATCTTGAGTCGACTTTTGTGACCAAATTTGGAAACAATTGCAG
ILMN_1720988	XM_001126750.1	ABI2	10152	7.18977	7.47355	7.14332	7.36563	7.31923	7.32553	ABI2	5820379	RefSeq	ILMN_162431	XM_001126750.1	XP_001126750.1	5820379	69	GTCAGCAGATAAGCAGAGAGCCCTAGAAGAAACCAAAGCCTACACCACCC
ILMN_1724497	XM_001126750.1	ABI2	10152	9.39501	9.39893	9.73717	9.78185	9.88098	9.95383	ABI2	2000100	RefSeq	ILMN_162431	XM_001126750.1	XP_001126750.1	2000100	1410	TGGTTGGTATGAGGGAGTTATGAATGGAGTGACTGGGCTTTTTCCTGGGA
ILMN_1775944	XM_001126750.1	ABI2	10152	7.2299	7.31256	7.19266	7.41734	7.44999	7.53386	ABI2	670326	RefSeq	ILMN_162431	XM_001126750.1	XP_001126750.1	670326	698	GGAGCCACCCAAGTAGTCGGAGCAGCAGTCGAGAGAACAGTGGAAGTGGT
ILMN_1755658	NM_016428.2	ABI3	51225	6.54763	6.55101	6.62782	6.68069	6.80956	6.62097	ABI3	3840717	RefSeq	ILMN_15857	NM_016428.2	NP_057512.1	3840717	1894	TGTCCTGTGACTGCCCCACAGAGATAAGGGGCCAGGAGGGATTGAAAGGC
ILMN_1673639	NM_015429.2	ABI3BP	25890	7.72351	7.67391	8.23309	8.61076	8.66218	9.19822	ABI3BP	6980739	RefSeq	ILMN_10961	NM_015429.2	NP_056244.2	6980739	4286	AGGTATTGTCCTTTAGGCGGGGAATGGGAATCCTTGCTGCACTGTTGCAG
ILMN_1708922	NM_007313.2	ABL1	25	7.0834	7.25842	7.07766	7.09685	6.90396	6.93682	ABL1	4590440	RefSeq	ILMN_22641	NM_007313.2	NP_009297.2	4590440	351	CCCACGTATATGCCATTTCCCTCTACGCTCGCTGACCGTTCTGGAAGATC
ILMN_1713732	NM_005157.3	ABL1	25	11.0935	10.9407	11.0972	10.8979	10.893	10.8183	ABL1	4180088	RefSeq	ILMN_4033	NM_005157.3	NP_005148.2	4180088	5257	CCTGTGGTGGCTCCCCCTCTGCTTCTCGGGGTCCAGTGCATTTTGTTTCT
ILMN_2268241	NM_005157.3	ABL1	25	6.87484	6.8991	6.79274	6.79551	6.99128	6.98438	ABL1	4880170	RefSeq	ILMN_4033	NM_005157.3	NP_005148.2	4880170	12	GATCTGCCTGAAGCTGGTGGGCTGCAAATCCAAGAAGGGGCTGTCCTCGT
ILMN_1657870	NM_005158.3	ABL2	27	6.86201	6.88235	6.80762	6.73341	6.82865	6.7481	ABL2	2510520	RefSeq	ILMN_1881	NM_005158.3	NP_005149.3	2510520	91	CACTTTGCTGCCTGTGCACTGAGGCCTCAGAATCTGCTCTACCCGACTTA
ILMN_1741628	NM_007314.2	ABL2	27	7.28979	7.07827	7.28351	7.27787	7.35536	7.4686	ABL2	1990288	RefSeq	ILMN_8230	NM_007314.2	NP_009298.1	1990288	3568	CACTGGACACCAGCTGCTTGACTACTGCTCAGGCTATGTGGACTGCATCC
ILMN_2240003	NM_007314.1	ABL2	27	6.81782	6.869	6.8105	6.69137	6.79759	6.71477	ABL2	4670717	RefSeq	ILMN_8230	NM_007314.1	NP_009298.1	4670717	365	ACTTTGCCAGCTGTGTGGAGGATGGATTTGAGGGAGACAAGACTGGAGGC
ILMN_1696682	NM_002313.5	ABLIM1	3983	7.00546	6.75772	6.78413	6.96919	6.85305	6.72401	ABLIM1	6130162	RefSeq	ILMN_22305	NM_002313.5	NP_002304.3	6130162	184	GCCAGGGGCTCGAACAGAAAGAGACTGATTGTTGAGGACCGGAGGGTCTC
ILMN_1731610	NM_006720.3	ABLIM1	3983	7.76892	7.45045	7.41608	7.38039	7.42244	7.24761	ABLIM1	3610315	RefSeq	ILMN_21737	NM_006720.3	NP_006711.3	3610315	141	AGTCTGTCGGGCTGAGGTCTGGCATCTACAAAGCCTCTTGGCCGTGTTCT
ILMN_1785424	NM_006720.3	ABLIM1	3983	10.905	10.894	10.6966	10.5789	10.129	10.1984	ABLIM1	2570112	RefSeq	ILMN_21737	NM_006720.3	NP_006711.3	2570112	6603	GAAAAGCTGTGTCGTGTTCCCTGTGAAACTGAGCAGGTGTGTGTTGGCGC
ILMN_2396672	NM_001003407.1	ABLIM1	3983	9.31185	9.48421	9.09503	9.22168	8.94602	8.95066	ABLIM1	6400243	RefSeq	ILMN_22411	NM_001003407.1	NP_001003407.1	6400243	6284	GCATCCTCCTGTGTATGGAAGAGACAGGTGACCGCTCCAGGTTGGGTGCT
ILMN_1758825	NM_032432.3	ABLIM2	84448	10.3242	10.3367	9.91858	9.87286	9.3999	9.48787	ABLIM2	2260471	RefSeq	ILMN_5259	NM_032432.3	NP_115808.3	2260471	3082	AAGTCTGTTTCCCCGTCCGCAGTGGGTGTTGCCTCTTTGTGTGTGTCCCG
ILMN_1656940	NM_014945.2	ABLIM3	22885	8.19524	8.11735	8.1517	8.26267	8.72279	8.52195	ABLIM3	2350747	RefSeq	ILMN_12630	NM_014945.2	NP_055760.1	2350747	4099	GGGTGAGGGGCCAGAGGGAAGTCTGCTGTGTTCTCATGTAGGATGTCAGC
ILMN_1656979	NM_020469.2	ABO	28	6.33041	6.32719	6.28365	6.5168	6.5079	6.41709	ABO	1240575	RefSeq	ILMN_29925	NM_020469.2	NP_065202.2	1240575	1175	TCCTTTGTCCGTCCTGTTGTGAGTAACTGAAGCCTAGGCCCCGTCCCCAC
ILMN_1731433	NM_001091.2	ABP1	26	6.58949	6.63108	6.68192	6.51473	6.52982	6.69999	ABP1	5420440	RefSeq	ILMN_4987	NM_001091.2	NP_001082.2	5420440	2332	TATAGACCTGTGTGACCAGCCCCCAGTTCCTCCCCCAGTTCCTCCCAGGA
ILMN_1655114	NM_001092.3	ABR	29	6.84929	6.94146	6.83108	6.91949	6.76453	6.88918	ABR	5860431	RefSeq	ILMN_23502	NM_001092.3	NP_001083.2	5860431	20	GAGGAGGAAGAGGAGGCGATAGGCTTGCTGGACAAGGTTCTGGAGGACGA
ILMN_1657045	NM_021962.2	ABR	29	6.80986	6.76511	6.81797	6.83948	6.81396	6.83849	ABR	6270753	RefSeq	ILMN_3288	NM_021962.2	NP_068781.2	6270753	166	ACAGCAACTTCAGCTACGGGACGGACGAGTACGACGGAGAGGGGAATGAG
ILMN_1672878	NM_001092.3	ABR	29	11.4283	11.3364	11.5555	11.3382	10.8165	10.9232	ABR	620240	RefSeq	ILMN_23502	NM_001092.3	NP_001083.2	620240	4814	AAACGCCAGGTCTGCCTGTTCTTGCTGGGCAATGGCTGATGGCTGCCAGT
ILMN_1766991	NM_139166.3	ABRA	137735	6.40817	6.51858	6.36861	6.53219	6.50969	6.55251	ABRA	3610382	RefSeq	ILMN_14174	NM_139166.3	NP_631905.1	3610382	918	GCCCCAAAGAAGGAACCAAAACTGCTGAAAGGGCCAAGCGTGCTGAGGAG
ILMN_1658083	NM_013375.2	ABT1	29777	8.06136	7.88655	7.82635	7.75911	7.64979	7.7155	ABT1	6480392	RefSeq	ILMN_11701	NM_013375.2	NP_037507.1	6480392	1836	CCTGGGTGGAGTGTTGAGTTGGAACCATTGTAAAGGTGGGCAAAGCCTAG
ILMN_1802096	NM_032548.2	ABTB1	80325	8.74422	8.49987	8.72324	8.42204	7.76155	7.76475	ABTB1	2970044	RefSeq	ILMN_29924	NM_032548.2	NP_115937.1	2970044	1924	CCATTCAGGAAGGGCTGGGGGAGTGTGTGTGGCAATAAAGCTTGAAGGCA
ILMN_2367165	NM_172028.1	ABTB1	80325	7.41759	7.38695	7.40071	7.21602	6.8094	6.89513	ABTB1	6620609	RefSeq	ILMN_28914	NM_172028.1	NP_742025.1	6620609	1453	TCGAGGACCTGCTCGTGTCCATCGGTCTGGACTGTTGAGCCCCTGGCTGG
ILMN_1753370	NM_145804.1	ABTB2	25841	7.17564	7.02496	7.08757	6.91958	7.06237	7.00942	ABTB2	940148	RefSeq	ILMN_22109	NM_145804.1	NP_665803.1	940148	3752	AAGAGGCCTTTCTGCTGTGTCCCCTCACGGCCTTGCCCTCGAATTCTGCA
ILMN_1738921	NM_001607.2	ACAA1	30	9.70727	9.43455	9.59902	9.42563	9.55731	9.74537	ACAA1	3520753	RefSeq	ILMN_30044	NM_001607.2	NP_001598.1	3520753	1263	AATGAGCTGAAGCGCCGTGGGAAGAGGGCATACGGAGTGGTGTCCATGTG
ILMN_1660199	NM_006111.1	ACAA2	10449	10.487	10.551	10.5056	10.5317	10.6243	10.3873	ACAA2	1450093	RefSeq	ILMN_20024	NM_006111.1	NP_006102.1	1450093	1288	AGGCCACAGTAAAACAAGTGACCTTCAGAGCAGCTGCCACAACTGGCCAT
ILMN_1667641	NM_198839.1	ACACA	31	6.71175	6.5947	6.77215	6.58584	6.62513	6.68164	ACACA	6650328	RefSeq	ILMN_176065	NM_198839.1	NP_942136.1	6650328	1040	CTCAGAGACAACGTGAAGACGGATAAGCAGGCATCAGGAGCAGAGTGGCC
ILMN_1772123	NM_198839.1	ACACA	31	11.0328	11.0357	11.0552	11.1665	11.0685	11.1357	ACACA	2630692	RefSeq	ILMN_176065	NM_198839.1	NP_942136.1	2630692	10430	TCTGACATTCCCACAGCCCCTCAAACATGCAAGGCTACTAAGGCAGGAGG
ILMN_2331636	NM_198836.1	ACACA	31	11.6939	11.7241	11.7941	11.8453	11.7403	11.811	ACACA	2190414	RefSeq	ILMN_9534	NM_198836.1	NP_942133.1	2190414	9390	TTGACCAAGACCTGCTTGGACGGAGACCGCCATATTATCTGTTCTCTTCG
ILMN_1763852	NM_001093.3	ACACB	32	9.2973	9.04589	9.37692	9.23402	9.05536	9.08344	ACACB	2230678	RefSeq	ILMN_162398	NM_001093.3	NP_001084.3	2230678	9178	TAGCTGCTACCCTGGAACGGTGGGCAGAGAGCCTACTAGGAAATGTGCAG
ILMN_1687303	NM_025247.4	ACAD10	80724	9.62143	9.46962	9.52627	9.3127	9.29173	8.93385	ACAD10	6560327	RefSeq	ILMN_27988	NM_025247.4	NP_079523.3	6560327	3802	AGGACCTGGGCGCCTGGGAAAATGGAATGCAACCCACATTGTAAAGCCAC
ILMN_1761058	NM_032169.4	ACAD11	84129	9.8557	9.67219	9.78738	9.82017	9.77364	9.80358	ACAD11	3370136	RefSeq	ILMN_25425	NM_032169.4	NP_115545.3	3370136	3351	AGAAGACCCTGACCCACTGAGGGTTTGTTGTGAGAATTGCTGAAGCCACG
ILMN_1724699	NM_014384.1	ACAD8	27034	7.63722	7.53913	7.62283	7.61758	7.51782	7.50975	ACAD8	2650324	RefSeq	ILMN_19744	NM_014384.1	NP_055199.1	2650324	1957	TCGTTGGGTTTCATGTTAAGACGCCTGTGGTCCAGGAGTGCTATTCAGTG
ILMN_2225595	NM_014384.2	ACAD8	27034	10.7136	10.7128	10.7316	10.795	10.7598	10.7903	ACAD8	730671	RefSeq	ILMN_19744	NM_014384.2	NP_055199.1	730671	1721	GAAGGGGAAATGGAGGAATGCCCTCCTGTCTGTGTCGTTCTCTGTGCCAC
ILMN_1775579	NM_014049.3	ACAD9	28976	10.1715	10.0685	10.2409	10.1576	10.1937	10.2405	ACAD9	5340561	RefSeq	ILMN_3452	NM_014049.3	NP_054768.2	5340561	2223	GGAGACACCATAGTGGAAACTGGGGCTTATGCTGCTGCCTCCAGGGTGTG
ILMN_1660890	NM_001608.2	ACADL	33	7.62751	7.54235	7.91189	7.91189	8.32737	8.33514	ACADL	130193	RefSeq	ILMN_18883	NM_001608.2	NP_001599.1	130193	2021	GAAGCTGGAAGCCATCATACCTTACTGCCTTGAAACCCCTAGGACTCAGC
ILMN_1778104	NM_000016.2	ACADM	34	10.2654	10.6887	10.4457	10.5876	10.6485	10.6556	ACADM	430139	RefSeq	ILMN_161879	NM_000016.2	NP_000007.1	430139	1188	GCTAGAATGAGTTACCAGAGAGCAGCTTGGGAGGTTGATTCTGGTCGTCG
ILMN_2053679	NM_000016.2	ACADM	34	11.4155	11.5205	11.1698	11.4135	11.3772	11.3675	ACADM	2470279	RefSeq	ILMN_161879	NM_000016.2	NP_000007.1	2470279	2088	GACTGTTGGTCTCTAGGTAGCCTTTGGTCTATTGTACACAATCTCATTTC
ILMN_1795104	NM_000017.1	ACADS	35	7.45518	7.29643	7.31791	7.32966	7.1462	7.23487	ACADS	110441	RefSeq	ILMN_11293	NM_000017.1	NP_000008.1	110441	1467	CCTCCTCACCACTGTGCCTCAAGTTCCTCATCTAAGTGGCCCTGGCTCCT
ILMN_1740920	NM_001609.3	ACADSB	36	7.0423	7.13763	6.87221	6.99231	6.98859	7.05767	ACADSB	3610136	RefSeq	ILMN_169050	NM_001609.3	NP_001600.1	3610136	4235	GTGTGGCCTGAGTCCCCTCAGGAGGAAGGTGGACAACAGAGAAATGAGAG
ILMN_1806408	NM_001033859.1	ACADVL	37	13.3612	13.2347	13.3995	13.223	12.8678	12.8739	ACADVL	1170647	RefSeq	ILMN_21863	NM_001033859.1	NP_001029031.1	1170647	2068	GGCCTGTCCCAGTTATGTGCCTTCCCTCAAGCCAAAGCCGAAGCCCCTTT
ILMN_2263466	NM_000018.2	ACADVL	37	7.26485	7.70034	8.08574	7.73548	7.94653	7.73025	ACADVL	610093	RefSeq	ILMN_177769	NM_000018.2	NP_000009.1	610093	303	AGTCAGATTCCCACCCCTCTGACGCTCTGACCAGGAAAAAACCGGCCAAG
ILMN_2352009	NM_000018.2	ACADVL	37	10.7034	10.5546	10.4851	10.5007	10.0171	10.2754	ACADVL	1240551	RefSeq	ILMN_177769	NM_000018.2	NP_000009.1	1240551	1830	ATGAACAGTTTCTGCTGCAGCGGCTGGCAGACGGGGCCATCGACCTCTAT
ILMN_1693148	NM_013227.2	ACAN	176	6.66025	6.36162	6.4471	6.34539	6.34772	6.32951	ACAN	6770470	RefSeq	ILMN_182189	NM_013227.2	NP_037359.2	6770470	6865	CCCCCGCCAGGTCCTGTGCAGAGGAGCCCTGTGGAGCTGGGACCTGCAAG
ILMN_1808395	NM_014716.2	ACAP1	9744	6.62016	6.60517	6.59266	6.36427	6.35656	6.49538	ACAP1	7210682	RefSeq	ILMN_6952	NM_014716.2	NP_055531.1	7210682	2240	GACATCGTCACCCTGCTACGACTGGCAAAGATGAGGGAGGCTGAAGCGGC
ILMN_3236270	NM_012287.4	ACAP2	23527	9.30822	9.74031	8.8909	9.31337	9.40708	9.31128	ACAP2	4280026	RefSeq	ILMN_363925	NM_012287.4	NP_036419.3	4280026	5976	GGAAGGAGCACTGGACTAGTCGTCACTACCCTTTTTGGATTCAGGGCTCC
ILMN_1743847	NM_030649.1	ACAP3	116983	6.45192	6.34887	6.2958	6.32126	6.43472	6.46417	ACAP3	4850215	RefSeq	ILMN_3810	NM_030649.1	NP_085152.1	4850215	1931	GTGAGTTCCTGCTGCAAAACGGAGCGGACGTGAACCAAAGAGACAGCCGG
ILMN_1800008	NM_000019.2	ACAT1	38	11.7265	11.7855	11.5452	11.9463	11.7774	11.738	ACAT1	2070605	RefSeq	ILMN_164459	NM_000019.2	NP_000010.1	2070605	1237	TGGGATGTCTGGAGCCAGGATTGTTGGTCATTTGACTCATGCCTTGAAGC
ILMN_1708672	NM_005891.2	ACAT2	39	12.6524	12.7207	13.1281	13.2748	13.2766	13.2986	ACAT2	7330753	RefSeq	ILMN_13138	NM_005891.2	NP_005882.2	7330753	955	CACCTTTAGCACGGATAGTTTCCTGGTCCCAAGTGGGTGTGGAGCCTTCC
ILMN_2133799	NM_005891.1	ACAT2	39	8.07112	7.89018	8.16719	8.26968	8.2381	8.47143	ACAT2	6420056	RefSeq	ILMN_13138	NM_005891.1	NP_005882.1	6420056	1004	GCCTTTGCAGCTGTCTCTGCTGCAATAGTTAAAGAACTTGGATTAAACCC
ILMN_1665945	NM_022735.3	ACBD3	64746	10.5635	10.7922	10.3463	10.7888	10.758	10.7457	ACBD3	5890112	RefSeq	ILMN_14917	NM_022735.3	NP_073572.2	5890112	3136	CCCAGCTCATAGGTGTTCATACTGTTACATCCAGAACATTTGTCAGGCTC
ILMN_1676288	NM_024722.1	ACBD4	79777	8.07324	7.70341	8.20898	7.75565	7.73887	7.89562	ACBD4	70068	RefSeq	ILMN_14845	NM_024722.1	NP_078998.1	70068	1729	AGGAGGTTGAGCTCTTGAGCAAGTTGGGACTTGGGCTGGGGCCTGGAAGA
ILMN_1693250	NM_145698.2	ACBD5	91452	7.62134	7.997	7.30635	7.67283	7.75966	7.80764	ACBD5	150156	RefSeq	ILMN_12634	NM_145698.2	NP_663736.1	150156	2254	GTGGGCTGCCCATAATCTTTCTTGGGCATTCACAACTCTTGAGTTTGGTG
ILMN_2295980	NM_145698.2	ACBD5	91452	6.63391	6.44281	6.53327	6.78862	6.65555	6.51755	ACBD5	3390228	RefSeq	ILMN_12634	NM_145698.2	NP_663736.1	3390228	102	CCGCGGCCACCGATGCCCGGACCCCCTCTGTCTTCTGCTAGACATGCTCT
ILMN_2410362	NM_145698.2	ACBD5	91452	6.89271	6.58468	6.86587	6.84178	6.77871	6.98	ACBD5	4060435	RefSeq	ILMN_12634	NM_145698.2	NP_663736.1	4060435	3207	GAGGCGTGAGCCACTGCACCTGGCCTGTAGCAAATAATTTTTAAGCATTC
ILMN_1684271	NM_032360.2	ACBD6	84320	9.32048	9.13133	9.28069	9.19437	9.20514	9.34004	ACBD6	870349	RefSeq	ILMN_17842	NM_032360.2	NP_115736.1	870349	839	GAGACCAGGATGGCTGCCTGCCAGAGGAGGTGACAGGCTGCAAAACAGTT
ILMN_1726388	XM_928013.1	ACBD7	414149	9.565	9.26307	9.19719	9.07368	8.65795	8.66464	ACBD7	630678	RefSeq	ILMN_138784	XM_928013.1	XP_933106.1	630678	2243	GGCAGCAGGAGGGATGATCCTGCAGTGATGGAATGTTCTGTCTTGATTGT
ILMN_2106002	NM_001039844.2	ACBD7	414149	6.72341	6.78095	6.51831	6.55577	6.53887	6.57137	ACBD7	1410367	RefSeq	ILMN_32820	NM_001039844.2	NP_001034933.1	1410367	2966	ATCTCAGCCTCCAGAGTAGCTGGGACTACAGGTGCGTGCAACCATGCCCA
ILMN_1665932	NM_001094.4	ACCN1	40	6.52636	6.50348	6.59354	6.41555	6.6544	6.29877	ACCN1	2100255	RefSeq	ILMN_15048	NM_001094.4	NP_001085.2	2100255	94	TAAACACTCACCCCTGTCAGCGTGCGGCTGGGCTCTCAGGATAAACTCAC
ILMN_1779685	NM_001094.4	ACCN1	40	6.31251	6.34896	6.32833	6.27161	6.12735	6.58063	ACCN1	240592	RefSeq	ILMN_15048	NM_001094.4	NP_001085.2	240592	2436	GGACGCCTGTGTTCACCCATGGTGCCCATGTCGTTCTTCTCTCCCTGTGA
ILMN_1727251	NM_020039.2	ACCN2	41	6.40477	6.38668	6.48285	6.41509	6.32221	6.35098	ACCN2	3290445	RefSeq	ILMN_172233	NM_020039.2	NP_064423.2	3290445	1587	ATCCAAAAGCAGGGTGCTCACTTCTGTCCCATGAGGGTCCTCCACCCCAG
ILMN_1769694	NM_001095.2	ACCN2	41	9.30295	9.27038	9.26381	9.35814	9.20328	9.1902	ACCN2	1690050	RefSeq	ILMN_27416	NM_001095.2	NP_001086.2	1690050	3667	CCTCCCCAGAGGGAAGCAGGAATGAGGCCAAAAAGTGTGCATTGGATAGG
ILMN_1734479	NM_020322.1	ACCN3	9311	6.65592	6.80274	6.53655	6.70857	6.70358	6.7741	ACCN3	6110482	RefSeq	ILMN_28979	NM_020322.1	NP_064718.1	6110482	1442	TCTGGAACCGACAGCACTCCCAAAGGCACTCCAGCACCAATCTGACCTCC
ILMN_2368728	NM_020321.1	ACCN3	9311	6.66707	6.40104	6.49813	6.43901	6.4739	6.66326	ACCN3	6130451	RefSeq	ILMN_28020	NM_020321.1	NP_064717.1	6130451	1371	CAGCCTGCTCACCATCCTCGAGATCCTAGACTACCTCTGTGAGGTGTTCC
ILMN_2287535	NM_018674.3	ACCN4	55515	6.61696	6.42736	6.56884	6.61072	6.4996	6.62266	ACCN4	6130408	RefSeq	ILMN_10550	NM_018674.3	NP_061144.2	6130408	1420	AGACCATCTGCCCACCAAATATCTACATCGAGTGTGCAGACCACACACTG
ILMN_2394897	NM_018674.3	ACCN4	55515	6.61692	6.45785	6.69224	6.68545	6.6229	6.57909	ACCN4	2850341	RefSeq	ILMN_10550	NM_018674.3	NP_061144.2	2850341	2404	GTGGGTGATTTAGGGACAGCCAGGGTCCCAGCCCCAATGTCAGCAGGATA
ILMN_2394902	NM_018674.3	ACCN4	55515	6.82816	6.78932	6.75672	6.73495	6.78044	6.82219	ACCN4	3190082	RefSeq	ILMN_10550	NM_018674.3	NP_061144.2	3190082	2523	TCTTGGCAGGGGGAGAGGATGGCCCAGCAGGCCTGGCCCAGCTCCCAGTT
ILMN_1750295	NM_017419.2	ACCN5	51802	6.43856	6.62682	6.58408	6.56961	6.44582	6.4109	ACCN5	3310397	RefSeq	ILMN_175488	NM_017419.2	NP_059115.1	3310397	1152	CATAACTCTAGCTGCCCCGTTTCTTGTGAAGAAATAGAATACCCGGCCAC
ILMN_3187680	NM_032592.3	ACCS	84680	9.59902	9.58387	9.49674	9.44092	9.12113	9.14993	ACCS	3390379	RefSeq	ILMN_365463	NM_032592.3	NP_115981.1	3390379	2092	TCGCTGTAGCAGTGGGAAACTCCTTAAGCTGTGGTTCAGCCTGGGCCCTC
ILMN_1780630	NM_001031854.2	ACCSL	390110	6.48715	6.57246	6.58444	6.49853	6.52013	6.52426	ACCSL	6130291	RefSeq	ILMN_176437	NM_001031854.2	NP_001027025.2	6130291	1770	TGCCTCCCAACCAGCAGTTCCAGCCCATCACTTGCTCAGGGACCCCCTAA
ILMN_3242266	NM_001031854.2	ACCSL	390110	6.47027	6.47942	6.43525	6.53821	6.43998	6.38368	ACCSL	4880612	RefSeq	ILMN_176437	NM_001031854.2	NP_001027025.2	4880612	1463	GGCATTGGAGATCCCTTTTCACAACCGCAGCTCTGGCCTCTATGTCTGGA
ILMN_1716480	NM_022914.2	ACD	65057	10.0424	9.8629	10.1875	9.96802	9.87787	9.84507	ACD	1300154	RefSeq	ILMN_5907	NM_022914.2	NP_075065.2	1300154	1817	GGTTCTGCCTTCCAGTATGAGTATGAGCCACCCTGCACGTCCCTCTGTGC
ILMN_1715192	NM_152831.1	ACE	1636	6.48271	6.54049	6.58092	6.45668	6.65623	6.45879	ACE	3060725	RefSeq	ILMN_27028	NM_152831.1	NP_690044.1	3060725	4673	GGCTCTGCATGACAAACACACATCCAGCCCAGGACTCTAAGCCTCTCACC
ILMN_1779984	NM_000789.2	ACE	1636	6.59044	6.52826	6.39845	6.51889	6.58637	6.33744	ACE	3830398	RefSeq	ILMN_8935	NM_000789.2	NP_000780.1	3830398	3596	ATGAGCGCCTCGGCCATGTTGAGCTACTTCAAGCCGCTGCTGGACTGGCT
ILMN_2339410	NM_152830.1	ACE	1636	6.63306	6.32454	6.40254	6.41062	6.32161	6.33231	ACE	3460364	RefSeq	ILMN_21710	NM_152830.1	NP_690043.1	3460364	1564	TGGAAGCATCACCAAGGAGAACTATAACCAGGAGTGGTGGAGCCTCAGGC
ILMN_1667018	NM_021804.1	ACE2	59272	6.66851	6.75963	6.76537	6.96333	6.75039	6.86328	ACE2	7100468	RefSeq	ILMN_26080	NM_021804.1	NP_068576.1	7100468	3161	ACATCTCCCTGACAACACAAAACTAGAGCCAGGGGCCTCCGTGAACTCCC
ILMN_1773243	NM_133492.1	ACER1	125981	6.27582	6.26966	6.26099	6.33849	6.38078	6.33791	ACER1	650131	RefSeq	ILMN_25043	NM_133492.1	NP_597999.1	650131	465	CATCGTGTGCCAGGAGTACAGGAAGACCAGCAATAAGGAGCTTCGGCACC
ILMN_3241214	NM_133492.1	ACER1	125981	6.43989	6.54908	6.46454	6.62329	6.51816	6.55556	ACER1	3360019	RefSeq	ILMN_25043	NM_133492.1	NP_597999.1	3360019	398	TTCTGTCCTTCCTGCGGCCCACGGTCAACGCCTACGCCCTCAACAGCATT
ILMN_1761000	NM_001010887.2	ACER2	340485	6.91408	6.97696	6.78932	6.84205	6.86945	6.88922	ACER2	1010307	RefSeq	ILMN_14768	NM_001010887.2	NP_001010887.2	1010307	2245	CGCTTGCAGTAGAAGGTGCTTTCTCGGTTTCCCAGAGTATCCAACGGCTC
ILMN_3235340	NM_001010887.2	ACER2	340485	7.72828	7.75249	7.8015	7.84453	7.89803	7.74858	ACER2	520500	RefSeq	ILMN_14768	NM_001010887.2	NP_001010887.2	520500	2532	CCATTGTTGGGAGAGGGCAGGACAGGTGTGTTCTTCTGTGGGCAGGAGTC
ILMN_3237774	NM_018367.5	ACER3	55331	8.34226	8.51888	8.21764	8.06183	7.66044	7.80736	ACER3	2360228	RefSeq	ILMN_356839	NM_018367.5	NP_060837.3	2360228	4229	CCACCTGTGTGGCTGTTTGCAGACCTACCTCTGTCTTCCATTTTGCATCC
ILMN_1735471	NM_015831.1	ACHE	43	6.80821	6.71186	6.63437	6.55682	6.65241	6.659	ACHE	2190168	RefSeq	ILMN_137409	NM_015831.1	NP_056646.1	2190168	2854	CTGAGCTCCTCCCCGCGTGCCTTCGCCCTCTGGCTGCAAATAAACTGTTA
ILMN_1780485	NM_015831.1	ACHE	43	6.60456	6.65351	6.52793	6.51358	6.68677	6.41715	ACHE	1710500	RefSeq	ILMN_137409	NM_015831.1	NP_056646.1	1710500	2491	TTCAACCCGCCCAAATGTCCGATCCCCGACCTTCCTCGTGCCGTCCTCCC
ILMN_2333219	NM_000665.3	ACHE	43	6.51476	6.86233	6.53219	6.52956	6.58751	6.49784	ACHE	1170594	RefSeq	ILMN_43873	NM_000665.3	NP_000656.1	1170594	1905	ACCGCTGGAGCTCCTACATGGTGCACTGGAAGAACCAGTTCGACCACTAC
ILMN_1699636	NM_014977.2	ACIN1	22985	10.4424	10.4308	10.7045	10.5219	10.5309	10.4655	ACIN1	4860204	RefSeq	ILMN_164296	NM_014977.2	NP_055792.1	4860204	4634	GCCAGGTGCCCCAGTCCTCTGATTTTTCCTCCATCCTGCTTACCACCTCC
ILMN_1749014	NM_001096.2	ACLY	47	12.2399	12.3009	12.6981	12.6064	12.7172	12.6981	ACLY	4290279	RefSeq	ILMN_165898	NM_001096.2	NP_001087.2	4290279	3754	CTGTCAGGATGGGGTCTTCCTCATTGTAGGGCGTTAGGATGTTGCTTTCT
ILMN_2371379	NM_198830.1	ACLY	47	12.8897	12.7754	13.1786	13.1591	13.1262	13.2183	ACLY	4200259	RefSeq	ILMN_1374	NM_198830.1	NP_942127.1	4200259	4227	CTTTGCATCTGTAATCCACAAAGATTCTGGGCAGCTGCCACCTCAGTCTC
ILMN_1727091	NM_138326.2	ACMSD	130013	6.68388	6.48935	6.54085	6.40224	6.35329	6.31696	ACMSD	7040450	RefSeq	ILMN_21475	NM_138326.2	NP_612199.2	7040450	928	TTTGGGAACCGATTACCCCTTTCCACTAGGTGAGCTGGAACCTGGGAAAC
ILMN_1771348	NM_020186.1	ACN9	57001	9.42647	9.44767	9.43272	9.63811	9.5194	9.50323	ACN9	520575	RefSeq	ILMN_6296	NM_020186.1	NP_064571.1	520575	91	CCCCGGACCTCAAATCCCTGGGCGACCAGTACGTGAAAGACGAATTTAGG
ILMN_2134039	NM_020186.1	ACN9	57001	10.464	10.5315	10.4826	10.4511	10.5741	10.641	ACN9	6040088	RefSeq	ILMN_6296	NM_020186.1	NP_064571.1	6040088	840	CTCTTCTCCCTGCATCACTGTTCATTCACAATGAAAGGTTAGGAAGAAGC
ILMN_1750800	NM_002197.1	ACO1	48	12.3509	12.4199	12.081	12.0936	11.7855	11.6131	ACO1	2450608	RefSeq	ILMN_9544	NM_002197.1	NP_002188.1	2450608	3289	CCTTTTCCTTCAGAGTGAATCATCCAGACTCCTCATGGATAGGTCGGGTG
ILMN_1654861	NM_001098.2	ACO2	50	9.65539	9.66732	9.60721	9.83584	9.82987	9.85665	ACO2	3930639	RefSeq	ILMN_23057	NM_001098.2	NP_001089.1	3930639	2083	CACCAAGAGCTTTGCCAGGATCCACGAGACCAACCTGAAGAAACAGGGCC
ILMN_1715543	NM_001037161.1	ACOT1	641371	8.25216	8.52595	8.36567	8.44399	8.54248	8.62146	ACOT1	4900438	RefSeq	ILMN_13887	NM_001037161.1	NP_001032238.1	4900438	831	TGTGAACTACTTGCTCAGTCATCCTGAGGTAAAAGGTCCAGGAGTTGGGC
ILMN_2121389	NM_001037161.1	ACOT1	641371	6.70113	6.6741	6.85381	6.53363	6.74284	6.81471	ACOT1	4810471	RefSeq	ILMN_13887	NM_001037161.1	NP_001032238.1	4810471	114	GCAGCCCGAGAGGAAGAGTTGGGCAGAGTTGCAGGGGTCTCCACAGCTGA
ILMN_1739594	NM_147161.2	ACOT11	26027	6.78306	6.8325	6.89906	6.54021	6.86571	6.97182	ACOT11	1050253	RefSeq	ILMN_17170	NM_147161.2	NP_671517.1	1050253	2796	AGGACCTTGCCTCTCTGGAATCTGTCAACCCAGTTTTGGGCTCCAGGTGG
ILMN_2353978	NM_015547.2	ACOT11	26027	6.71753	6.58801	6.65139	6.60442	6.79683	6.68577	ACOT11	7400315	RefSeq	ILMN_22752	NM_015547.2	NP_056362.1	7400315	1440	ACAAGCACTACCGGAGCGTGGAGCTAGTGCAGCAGGTAGACGAGGACGAC
ILMN_1785474	NM_130767.1	ACOT12	134526	6.33156	6.56924	6.47257	6.46052	6.41704	6.3937	ACOT12	2070181	RefSeq	ILMN_12512	NM_130767.1	NP_570123.1	2070181	1439	GTCGGTCATTTTGCCATCGGTCCCCCCGTCTCCACAGTACATCAGAAGTG
ILMN_1716237	NM_006821.4	ACOT2	10965	6.84569	7.11391	7.0298	7.09535	7.07998	7.04455	ACOT2	6290059	RefSeq	ILMN_177973	NM_006821.4	NP_006812.3	6290059	233	AATGGCCTCATCTCCTGCTGTCCTTCGAGCGTCCCGGCTGTACCAATGGA
ILMN_2188959	NM_006821.3	ACOT2	10965	6.79906	6.79558	6.86497	6.89143	6.62329	6.72708	ACOT2	1230189	RefSeq	ILMN_177973	NM_006821.3	NP_006812.2	1230189	1668	TCTGCCACATTTAGTGTGTGTATGTGTATTCATTCTTTTGTTTTTAATAA
ILMN_1764321	NM_152331.2	ACOT4	122970	8.87268	8.9121	9.18393	9.16834	9.53646	9.72829	ACOT4	4780709	RefSeq	ILMN_5812	NM_152331.2	NP_689544.2	4780709	1445	TGCCTGGAAGCAAATTCTAGCCTTCTTCTGCAAACACCTGGGAGGTACCC
ILMN_2156699	NM_001037162.1	ACOT6	641372	6.63832	6.61588	6.62825	6.6682	6.61568	6.59953	ACOT6	4920072	RefSeq	ILMN_28745	NM_001037162.1	NP_001032239.1	4920072	848	GAGCCAAAGGCTCACTCAAAGGCACAGGTAGATGCCTGGCAGCAAATTCA
ILMN_1719178	NM_181864.2	ACOT7	11332	6.37139	6.50658	6.50696	6.53885	6.43074	6.55271	ACOT7	7610044	RefSeq	ILMN_3678	NM_181864.2	NP_863654.1	7610044	276	AGGTGGTTGGGCCCAGGGCTGATCTCCCACCCTGTGGAGCCTGCATTACT
ILMN_1728883	NM_181862.2	ACOT7	11332	6.98042	6.6841	6.86157	6.89452	6.71145	6.68178	ACOT7	3460681	RefSeq	ILMN_4130	NM_181862.2	NP_863652.2	3460681	1237	GGGGTGCGTCTTGTGACTGCGGGCGCTTTGCATGGGACTCTGTACCTTAC
ILMN_1740265	NM_181864.2	ACOT7	11332	11.2074	11.3282	11.321	11.5395	11.5579	11.5359	ACOT7	4290050	RefSeq	ILMN_3678	NM_181864.2	NP_863654.1	4290050	1563	CCGAGCACGCTGTAGGGTATGGGAAGAACCCAGCACCACTAATAAAGCTG
ILMN_1784756	NM_181866.2	ACOT7	11332	6.34267	6.27486	6.1749	6.59151	6.12553	6.47293	ACOT7	2320553	RefSeq	ILMN_3201	NM_181866.2	NP_863656.1	2320553	68	TCTGCATCTGATCCTGGGATGTCCTAGCCACCATGGCTTTCCAGCTGAGC
ILMN_1788078	NM_181865.2	ACOT7	11332	6.84356	6.89684	6.72197	6.73825	6.86216	6.64786	ACOT7	5290564	RefSeq	ILMN_3558	NM_181865.2	NP_863655.1	5290564	85	CGTCCTCAGAAAGGAAGTCGACAGGGCCTGTTTTGGGGAGAAGGCCAAAC
ILMN_2252621	NM_007274.3	ACOT7	11332	6.67552	6.5178	6.66744	6.48493	6.64937	6.45993	ACOT7	6040403	RefSeq	ILMN_4446	NM_007274.3	NP_009205.3	6040403	1	CAAATATTTACCGCCGCGCGGAGAGTGAGGGCCCAAGTCCGCCCTGCTCC
ILMN_2332250	NM_007274.3	ACOT7	11332	9.6279	9.46268	9.55291	9.76234	9.5876	9.7831	ACOT7	6580639	RefSeq	ILMN_4446	NM_007274.3	NP_009205.3	6580639	1247	ATGGAGATCGAGGTGTTGGTGGACGCCGACCCTGTTGTGGACAGCTCTCA
ILMN_1679600	NM_005469.2	ACOT8	10005	7.3969	7.62927	7.44516	7.59362	7.72877	7.64893	ACOT8	2900291	RefSeq	ILMN_24229	NM_005469.2	NP_005460.2	2900291	615	TGCTGCTCAGGAGGTCCCCATTGAGATCAAGCCAGTAAACCCATCCCCCC
ILMN_1658995	NM_001033583.2	ACOT9	23597	9.79558	10.028	9.89117	10.1198	9.90445	9.87954	ACOT9	7160592	RefSeq	ILMN_6579	NM_001033583.2	NP_001028755.2	7160592	635	GGACATTAAGTTCAGTGGCCATGTTAGCTGGGTCGGGAAGACATCCATGG
ILMN_2367070	NM_001037171.1	ACOT9	23597	9.85632	9.65775	10.0148	9.80453	9.81173	9.50149	ACOT9	5220497	RefSeq	ILMN_6817	NM_001037171.1	NP_001032248.1	5220497	1629	GATCAGAAAAGCAGAAAGAGAGAGTGGCCGGATGGGGCTGAGGGGAGAAA
ILMN_1668839	NM_007292.3	ACOX1	51	6.5662	6.64049	6.77667	6.88249	6.6522	6.6727	ACOX1	3940408	RefSeq	ILMN_138952	NM_007292.3	NP_009223.2	3940408	613	GGGCACCACTGCTCAGAAAGAGAAATGGCTGCTTTCATCCAAAGGACTCC
ILMN_1750158	NM_007292.4	ACOX1	51	9.00417	9.27511	9.19768	9.23099	9.4506	9.49605	ACOX1	1190327	RefSeq	ILMN_12899	NM_007292.4	NP_009223.2	1190327	2861	GCTAGCATTTTTCCAACGAGGGAACTTATTCCGCACGGGCCTACTGTAGG
ILMN_1765767	NM_004035.4	ACOX1	51	6.28426	6.47996	6.58011	6.41908	6.34687	6.45761	ACOX1	6180324	RefSeq	ILMN_138201	NM_004035.4	NP_004026.2	6180324	586	CATGTTCCTGCCCACCTTGCTTCACCAGGCAACTGCGGAGCAGCAGGAGC
ILMN_1685703	NM_003500.2	ACOX2	8309	7.15324	7.29938	7.14391	7.37287	7.22874	7.52255	ACOX2	1010114	RefSeq	ILMN_27517	NM_003500.2	NP_003491.1	1010114	2104	CGCCTGTTCCAGTGGGCTCAGAAGTCACCAACCAATACTCAGGAGAACCC
ILMN_1743396	NM_003501.1	ACOX3	8310	8.58303	8.55927	8.44247	8.53459	8.47645	8.35956	ACOX3	4540010	RefSeq	ILMN_4422	NM_003501.1	NP_003492.1	4540010	2284	GCACCTGTGCGCCTAAACTGCTGATTGGCCTCAACTTGCCCAGGCGGACG
ILMN_1743680	NM_018308.1	ACOXL	55289	6.29719	6.63941	6.32826	6.46975	6.53585	6.28426	ACOXL	1300300	RefSeq	ILMN_6767	NM_018308.1	NP_060778.1	1300300	1838	GGAGAAGTCGTCAGGAACCAGACTACAGTGGACCCTGGAGAACCTTGAAG
ILMN_1669633	NM_007099.2	ACP1	52	10.8669	10.9345	10.7427	10.8442	10.9816	10.9796	ACP1	1500152	RefSeq	ILMN_18542	NM_007099.2	NP_009030.1	1500152	982	CCTAGGGCCTTTTGTGGATTGACAGTAGTCCCCTCCGTAGGAGCTCACAG
ILMN_2344956	NM_001040649.1	ACP1	52	11.0856	11.275	11.1154	11.3772	11.4044	11.3767	ACP1	6110672	RefSeq	ILMN_181704	NM_001040649.1	NP_001035739.1	6110672	85	CGCGGGAAGATGGCGGAACAGGCTACCAAGTCCGTGCTGTTTGTGTGTCT
ILMN_2104830	NM_001610.1	ACP2	53	9.41852	9.4031	9.39399	9.66624	9.57038	9.72855	ACP2	2480025	RefSeq	ILMN_3044	NM_001610.1	NP_001601.1	2480025	1866	GTCACCCCTTCAACTGGAGCAGGACGGAAGGTTGTCTGTACTTGGGAGGG
ILMN_2078599	NM_001611.2	ACP5	54	6.59535	6.25732	6.4542	6.11399	6.22306	6.60127	ACP5	7050082	RefSeq	ILMN_20083	NM_001611.2	NP_001602.1	7050082	1124	CCGGGACCCTGCTCACAGGCAGGCTTTTCCTCCAACCTGTGGCGCTGCAG
ILMN_2234343	NM_016361.2	ACP6	51205	8.93444	8.83942	8.86278	8.76953	8.83733	8.89014	ACP6	4670671	RefSeq	ILMN_24835	NM_016361.2	NP_057445.2	4670671	1570	CTCTATTACCACGGGAAGGAGCAGGTGCCGAGAGGTTGCCCTGATGGGCT
ILMN_1706598	NM_152282.2	ACPL2	92370	8.60309	8.79051	8.63221	8.91719	9.22425	9.12591	ACPL2	3800538	RefSeq	ILMN_138667	NM_152282.2	NP_689495.1	3800538	2337	GACTTGGCCCCTGGGCTGTAGTTTGCTGACCCCTCATCTAAAAAATAGGC
ILMN_2306955	NM_152282.3	ACPL2	92370	8.78459	8.89964	8.94195	9.04589	9.24556	9.38097	ACPL2	5720537	RefSeq	ILMN_7605	NM_152282.3	NP_689495.1	5720537	2350	GGTGACCAGATTTGGCCCCTGGGCTGTAGTTTGCTGACCCCTCATCTAAA
ILMN_1758323	NM_001099.2	ACPP	55	7.09985	7.2073	7.02093	7.17493	6.93	6.96232	ACPP	2680725	RefSeq	ILMN_23186	NM_001099.2	NP_001090.2	2680725	2717	GAAAACCTAAGCAAACTTACAGGTCCTGCTGAAACTGCCCACTCTGCAAG
ILMN_1728331	NM_033068.2	ACPT	93650	7.05475	7.12906	6.97911	6.93102	6.8489	6.70103	ACPT	2690369	RefSeq	ILMN_8402	NM_033068.2	NP_149059.1	2690369	988	AATGTCACCGTCTCCCTCTTCTACCGCAATGACTCCGCCCACCTGCCCCT
ILMN_2351906	NM_033068.2	ACPT	93650	6.8893	7.03789	7.11141	7.03242	6.91361	6.99072	ACPT	6280204	RefSeq	ILMN_8402	NM_033068.2	NP_149059.1	6280204	841	AAGATGGTCATGTACTCAGCTCATGACAGCACCCTGCTGGCCCTCCAGGG
ILMN_1705637	NM_001097.2	ACR	49	6.64589	6.61675	6.58283	6.72367	6.43852	6.46973	ACR	6900576	RefSeq	ILMN_27736	NM_001097.2	NP_001088.2	6900576	973	TCTGCTCACCTTCCTTGGTATTTCCAACCGCCCCCTCGACCACTTCCACC
ILMN_1784203	NM_032489.2	ACRBP	84519	6.78381	6.65768	6.46631	6.65343	6.76213	6.57759	ACRBP	7510253	RefSeq	ILMN_22648	NM_032489.2	NP_115878.2	7510253	1594	AGTGCGCTGAGCCCTGGCAAAAGTGAGGACGTTGTGCTTCGATGGAGCCA
ILMN_1666690	NM_052957.3	ACRC	93953	7.11084	7.09543	7.23834	7.34853	7.57039	7.50726	ACRC	3850192	RefSeq	ILMN_21976	NM_052957.3	NP_443189.1	3850192	2605	GTGGCAGGTTGAGAGAGGAGAATGCTGGAAAGAGGACAAGTTTGAGAGGC
ILMN_1654468	NM_020115.3	ACRV1	56	6.5199	6.6529	6.59905	6.53887	6.43965	6.50634	ACRV1	2570576	RefSeq	ILMN_1694	NM_020115.3	NP_064500.1	2570576	591	TCCTTCCCCAGTCAACAACTGACCACATCTGCCTCTGCCTGAGCATTAGG
ILMN_2320277	NM_020109.3	ACRV1	56	6.41582	6.68809	6.7478	6.68726	6.61294	6.56429	ACRV1	5550075	RefSeq	ILMN_1057	NM_020109.3	NP_064494.1	5550075	880	TCCCCAGTCAACAACTGACCACATCTGCCTCTGCCTGAGCATTAGGATGC
ILMN_2227011	NM_015162.3	ACSBG1	23205	6.7438	6.67599	6.992	7.09917	7.06176	6.90612	ACSBG1	2480730	RefSeq	ILMN_2697	NM_015162.3	NP_055977.3	2480730	2573	GCAGTAGGCTGTGGAGCGGGTAGGAGAGAGATGGCTGATACTGCTCACGT
ILMN_1730002	NM_030924.3	ACSBG2	81616	6.44842	6.441	6.47805	6.46833	6.47812	6.5264	ACSBG2	1660376	RefSeq	ILMN_19291	NM_030924.3	NP_112186.3	1660376	2617	GAACTGGACCCCCAAATCAACTCACCTGCCTGGAAGCAACTGGGAAACCC
ILMN_3236756	NM_025149.4	ACSF2	80221	9.29467	9.01861	9.28557	8.94223	9.06084	8.8649	ACSF2	2810253	RefSeq	ILMN_8695	NM_025149.4	NP_079425.3	2810253	2068	GTCAAGGAATTGACTGAACGAACTAAGAGCTCCTGGATGGGTCCGGGAAC
ILMN_1716832	NM_174917.1	ACSF3	197322	7.20872	7.05324	6.95346	7.09377	6.86404	6.90225	ACSF3	5820142	RefSeq	ILMN_25307	NM_174917.1	NP_777577.1	5820142	3413	CGCCAGAGGCCTGGACCCAAGGGAACGGCAGTCAGAGACTACAGTCCAGA
ILMN_1684585	NM_001995.2	ACSL1	2180	13.0236	13.096	13.094	13.0397	13.3383	13.3022	ACSL1	1030431	RefSeq	ILMN_12367	NM_001995.2	NP_001986.2	1030431	3553	GGGGTCTGTGAGAGTACATGTATTATATACAAGCACAACAGGGCTTGCAC
ILMN_1654414	NM_004457.3	ACSL3	2181	8.04585	8.59173	7.78786	8.36024	8.613	8.57552	ACSL3	3440367	RefSeq	ILMN_416	NM_004457.3	NP_004448.2	3440367	327	GGACTGGGGAAACAGCTGTAACATTTGCCACCCTCAGAAGCTGCTGGTCC
ILMN_1666096	NM_004457.3	ACSL3	2181	9.142	9.36031	9.08422	9.46715	9.57611	9.69807	ACSL3	3930593	RefSeq	ILMN_416	NM_004457.3	NP_004448.2	3930593	4102	GGGGAGTGTTAGGAGCAGCCAGGACTGTGTAGTGTGTGTTTGGTTGCATC
ILMN_2360705	NM_203372.1	ACSL3	2181	11.9749	12.0181	11.9204	12.1946	12.5169	12.5224	ACSL3	1580524	RefSeq	ILMN_19143	NM_203372.1	NP_976251.1	1580524	2704	CCCCGCCACCAACTTACTTTACCACCTATGACTGTACTTGTCAGTATGAG
ILMN_1683598	NM_004458.1	ACSL4	2182	11.5646	11.5333	11.3594	11.5076	11.4946	11.7596	ACSL4	7000307	RefSeq	ILMN_12915	NM_004458.1	NP_004449.1	7000307	4564	GTCAAACACTTGTGACTTTTGCTTTAATTCCATGAATGTTCCTGCCTCCT
ILMN_1691714	NM_022977.1	ACSL4	2182	6.33346	6.43522	6.68422	6.5326	6.48574	6.4139	ACSL4	6580411	RefSeq	ILMN_19392	NM_022977.1	NP_075266.1	6580411	402	TGCTATTCTTACTGCTGCTTCTATTATTGCCTTCTTCAGCACAATAAGGC
ILMN_2285506	NM_022977.1	ACSL4	2182	6.82455	6.85789	6.58735	6.75078	6.91425	6.65842	ACSL4	3800133	RefSeq	ILMN_177778	NM_022977.1	NP_075266.1	3800133	389	GCCTTGGCTGTACTGCTATTCTTACTGCTGCTTCTATTATTGCCTTCTTC
ILMN_2391458	NM_022977.1	ACSL4	2182	8.64249	8.93356	8.42498	8.88569	8.99087	9.04645	ACSL4	130131	RefSeq	ILMN_177778	NM_022977.1	NP_075266.1	130131	1782	AAAAAGGTCAAGGCCCTGCTGGGAGGGAATGTCCGCATGATGCTGTCTGG
ILMN_1678517	NM_016234.3	ACSL5	51703	6.4884	6.67229	6.41379	6.62414	6.64081	6.60625	ACSL5	6400707	RefSeq	ILMN_6741	NM_016234.3	NP_057318.2	6400707	176	TCGTGTGGCAGGAAGAACTCAGAGCCGGGAAGCCCCCATTCACTAGAAGC
ILMN_1705247	NM_016234.3	ACSL5	51703	11.5772	11.4834	11.5642	11.6312	11.4587	11.7642	ACSL5	7040286	RefSeq	ILMN_6741	NM_016234.3	NP_057318.2	7040286	3238	CCAACTGATCTCCCCCACCCTTGGATTAGAGTTCCTGCTCTACCTTACCC
ILMN_1807914	NM_203380.1	ACSL5	51703	6.30841	6.26195	6.40874	6.43072	6.26619	6.3889	ACSL5	6380228	RefSeq	ILMN_19654	NM_203380.1	NP_976314.1	6380228	161	CTGCTCTGTAGAAAGAACAAACCCTAATCTAGCTCCAGCAAAGAGCCAGG
ILMN_2273911	NM_203379.1	ACSL5	51703	6.82338	7.02838	6.97589	6.91112	6.97203	7.2576	ACSL5	2320332	RefSeq	ILMN_6029	NM_203379.1	NP_976313.1	2320332	41	GGTGCTGAATCAATACAGCCAGCTGTGAGGGGAGCACTTCCTGGACCCAG
ILMN_2370882	NM_203379.1	ACSL5	51703	9.73359	9.89172	9.70535	9.86164	9.72251	10.0988	ACSL5	620577	RefSeq	ILMN_6029	NM_203379.1	NP_976313.1	620577	2503	TTAGTAACCACAAGTTCAAGGGTCAAAGGGACCCTCTGTGCCTTCTTCTT
ILMN_1730025	NM_001009185.1	ACSL6	23305	6.57467	6.27794	6.31761	6.33252	6.41504	6.3894	ACSL6	5890040	RefSeq	ILMN_29379	NM_001009185.1	NP_001009185.1	5890040	1097	GTGATCTTTCCGAGACAGGACGATGTGCTCATCTCCTTCCTGCCTCTGGC
ILMN_1737418	NM_001009185.1	ACSL6	23305	6.73478	6.82334	6.69014	6.8497	6.69676	6.81128	ACSL6	1190746	RefSeq	ILMN_29379	NM_001009185.1	NP_001009185.1	1190746	1966	TTTGGTAGGCATTGTTGTGCCTGACCCTGAAGTTATGCCCTCCTGGGCCC
ILMN_2278242	NM_015256.2	ACSL6	23305	6.38659	6.371	6.49453	6.36726	6.39692	6.46624	ACSL6	5570477	RefSeq	ILMN_27750	NM_015256.2	NP_056071.2	5570477	1097	CAGTGGGCTCCCACTTGTGCGGATGTGCACATTTCCTATTTGCCTTTAGC
ILMN_2378555	NM_015256.2	ACSL6	23305	6.41108	6.43742	6.38936	6.44897	6.48227	6.48884	ACSL6	6770255	RefSeq	ILMN_27750	NM_015256.2	NP_056071.2	6770255	2937	GCAGTGGCTTAATCATGGCTCATTGCAGTCTCCATCTCCTGGGCTCGAGT
ILMN_1661434	NM_052956.1	ACSM1	116285	6.2715	6.38197	6.35513	6.41123	6.52314	6.54136	ACSM1	5870669	RefSeq	ILMN_19393	NM_052956.1	NP_443188.1	5870669	1729	CAGAGCTGCCAAAAACCATCACTGGCAAGATTGAACGGAAGGAACTTCGG
ILMN_1809623	NM_001010845.2	ACSM2A	123876	6.51642	6.6376	6.52749	6.77777	6.40704	6.22287	ACSM2A	6550452	RefSeq	ILMN_25856	NM_001010845.2	NP_001010845.1	6550452	2603	CTGGAGCTTGAGAAGGAAATGAAAGGCCGTGGCACCTTCTTATACCCTAG
ILMN_1657592	NM_182617.2	ACSM2B	348158	6.45568	6.46187	6.52348	6.53026	6.37019	6.39627	ACSM2B	630228	RefSeq	ILMN_179375	NM_182617.2	NP_872423.2	630228	1426	AATCCCGACAAGACAGCAGCCAACATTCGAGGAGACTTTTGGCTCCTTGG
ILMN_1746128	NM_182617.2	ACSM2B	348158	6.44037	6.31449	6.70001	6.73495	6.40977	6.41513	ACSM2B	4760202	RefSeq	ILMN_179375	NM_182617.2	NP_872423.2	4760202	1318	CAGGTTATAGATGATAAGGGCAACGTCCTGCCCCCCGGCACAGAAGGAGA
ILMN_1765912	NM_182617.2	ACSM2B	348158	6.63721	6.54878	6.61534	6.58628	6.46818	6.5198	ACSM2B	3390280	RefSeq	ILMN_179375	NM_182617.2	NP_872423.2	3390280	925	GACACAGGTTGGATACTGAACATCTTGGGCTCACTTTTGGAATCTTGGAC
ILMN_1662738	NM_202000.2	ACSM3	6296	6.75888	6.665	6.71378	6.64587	6.61534	6.92747	ACSM3	4180292	RefSeq	ILMN_10620	NM_202000.2	NP_973729.1	4180292	1465	TACCTACCGCTTACCCCCATATAAACTTTCTTTGTTATGATGGTGATTCC
ILMN_1685952	NM_005622.3	ACSM3	6296	6.68579	6.73259	6.98652	7.0047	6.74637	6.84287	ACSM3	3840632	RefSeq	ILMN_184019	NM_005622.3	NP_005613.2	3840632	1229	CACTGTGTGAGTGCTGGGGAACCAATTACCCCTGACGTGACTGAAAAATG
ILMN_1771084	NM_005622.3	ACSM3	6296	6.89516	6.8646	6.85841	7.06101	6.89147	7.19596	ACSM3	6580735	RefSeq	ILMN_184019	NM_005622.3	NP_005613.2	6580735	1673	GCCCTGAATGAACACCCTTCAGTTGCAGAGTCAGCTGTTGTCAGCAGCCC
ILMN_1791923	NM_001080454.1	ACSM4	341392	6.46433	6.50374	6.66286	6.50948	6.59917	6.65301	ACSM4	6980181	RefSeq	ILMN_173265	NM_001080454.1	NP_001073923.1	6980181	1483	CCAGCAGTTGTTGAATCGGCTGTTGTCAGTAGTCCAGATCAAATCCGCGG
ILMN_1766966	NM_017888.2	ACSM5	54988	6.35295	6.41729	6.51921	6.51408	6.38421	6.46474	ACSM5	4850092	RefSeq	ILMN_11872	NM_017888.2	NP_060358.2	4850092	2136	GGCAGGCTCAGCATCTGCCCACTGGTCTCACTAAGAGCTTTCAGATTTCC
ILMN_1801698	NM_017888.2	ACSM5	54988	6.30685	6.52872	6.52373	6.58232	6.62502	6.74016	ACSM5	520364	RefSeq	ILMN_11872	NM_017888.2	NP_060358.2	520364	722	TGTCAGACAGCAGTCGGCCAGGCTGGTTGAACTTCAGGGAACTCCTCCGG
ILMN_2070792	NM_017888.2	ACSM5	54988	6.64587	6.6748	6.60956	6.56521	6.5397	6.60533	ACSM5	4880736	RefSeq	ILMN_11872	NM_017888.2	NP_060358.2	4880736	1892	CACCCCAGGAAGGCCCCGTAGACCTCCGAAGACTCCACAAGAAACTAATG
ILMN_1752269	NM_032501.2	ACSS1	84532	11.6222	11.7134	11.2426	11.2228	10.8151	10.424	ACSS1	5220377	RefSeq	ILMN_23106	NM_032501.2	NP_115890.2	5220377	4192	AGTACCCACTCGGTCGTGGTTGTGCTGGCCTCTTGGGTGAGTGAACCTGT
ILMN_1697510	NM_018677.2	ACSS2	55902	7.07273	7.25772	7.25384	7.25671	7.36133	7.29872	ACSS2	1980709	RefSeq	ILMN_19306	NM_018677.2	NP_061147.1	1980709	57	TTCTAGGAACTTGACGTGATGGGGCTTCCTGAGGAGCGGGTCCGGAGCGG
ILMN_1714197	NM_018677.2	ACSS2	55902	13.613	13.4694	13.9592	13.8853	13.7133	13.7551	ACSS2	4670544	RefSeq	ILMN_19306	NM_018677.2	NP_061147.1	4670544	2872	TGCCCCAGTCAGGCTCAAGCCCTGTGGTTGTAGGAATAAAGCCTGTGATC
ILMN_1742859	NM_139274.1	ACSS2	55902	6.91098	6.60045	6.65418	6.79677	6.71876	6.62482	ACSS2	5570059	RefSeq	ILMN_9910	NM_139274.1	NP_644803.1	5570059	49	AGCCAGTCTGTGAAATGATGGTGAGGTGGGCACTTCTTTGTGGTGAGTGC
ILMN_2254962	NM_001076552.1	ACSS2	55902	6.31256	6.3138	6.3586	6.44908	6.40721	6.35803	ACSS2	3310019	RefSeq	ILMN_172842	NM_001076552.1	NP_001070020.1	3310019	131	CTTCCTGCCTTGACAGCCAGTCTGTGAAATGATGGTGAGGTGGGCACTTC
ILMN_2336595	NM_001076552.1	ACSS2	55902	13.5664	13.2448	13.7196	13.645	13.5428	13.5218	ACSS2	4490524	RefSeq	ILMN_172842	NM_001076552.1	NP_001070020.1	4490524	2799	GTTTTCTTGCCCCAGTCAGGCTCAAGCCCTGTGGTTGTAGGAATAAAGCC
ILMN_1659885	NM_024560.2	ACSS3	79611	7.12116	6.83413	7.03767	7.01075	6.93373	6.86795	ACSS3	2810154	RefSeq	ILMN_4608	NM_024560.2	NP_078836.1	2810154	2673	GGTAGGAGGGCTTTTCTATACATTTTCTGAGGGAAAGCAGAACACCGGGG
ILMN_2125869	NM_001100.3	ACTA1	58	6.50156	6.58611	7.21618	6.5332	7.39238	6.87093	ACTA1	5080132	RefSeq	ILMN_28051	NM_001100.3	NP_001091.1	5080132	1305	GCTCCAGCCACCCCGCAGTCACTTTCTTTGTAACAACTTCCGTTGCTGCC
ILMN_1671703	NM_001613.1	ACTA2	59	11.2308	11.0456	11.0652	10.9671	10.7019	10.6255	ACTA2	6480059	RefSeq	ILMN_6588	NM_001613.1	NP_001604.1	6480059	1184	CACTTTCCTGCTCCTCTCTGTCTCTAGCACACAACTGTGAATGTCCTGTG
ILMN_1777296	NM_001101.2	ACTB	60	13.2699	13.5073	13.314	13.7065	13.9188	13.9475	ACTB	5270730	RefSeq	ILMN_2565	NM_001101.2	NP_001092.1	5270730	661	CGGCTACAGCTTCACCACCACGGCCGAGCGGGAAATCGTGCGTGACATTA
ILMN_2038777	NM_001101.2	ACTB	60	14.1174	13.9689	14.3195	14.2646	14.4937	14.3688	ACTB	5570132	RefSeq	ILMN_2565	NM_001101.2	NP_001092.1	5570132	1474	ACAGGAAGTCCCTTGCCATCCTAAAAGCCACCCCACTTCTCTCTAAGGAG
ILMN_2152131	NM_001101.2	ACTB	60	14.6321	14.5919	15.0183	14.8118	15.0573	14.9312	ACTB	4610390	RefSeq	ILMN_2565	NM_001101.2	NP_001092.1	4610390	1517	TAAGGAGAATGGCCCAGTCCTCTCCCAAGTCCACACAGGGGAGGTGATAG
ILMN_3246895	NM_001017992.2	ACTBL2	345651	6.74895	6.89785	6.76363	6.55915	7.12155	7.23766	ACTBL2	6100600	RefSeq	ILMN_21631	NM_001017992.2	NP_001017992.1	6100600	2129	TGTAGACCAGGATTACAGATACTTCTCTTGTGCAAGGATTTCACTGTGGG
ILMN_1658660	NM_005159.4	ACTC1	70	6.50254	6.45988	6.75233	6.66457	6.57121	6.58015	ACTC1	4260201	RefSeq	ILMN_19539	NM_005159.4	NP_005150.1	4260201	1171	GGTATTGCTGATCGTATGCAGAAGGAAATCACTGCTCTGGCTCCTAGCAC
ILMN_1829919	NM_005159.4	ACTC1	70	6.6092	6.8116	6.65442	6.56984	6.52783	6.59926	ACTC1	6940739	RefSeq	ILMN_19539	NM_005159.4	NP_005150.1	6940739	3396	CTAATCACAGATGGAAAGAACCAGAGGTGATACCCCAGCCAATCATCTAC
ILMN_1704961	NM_001614.2	ACTG1	71	11.4506	11.8682	11.0027	11.9891	12.3903	12.3261	ACTG1	6510072	RefSeq	ILMN_24353	NM_001614.2	NP_001605.1	6510072	56	CGTTTCTCTGCCGGTCGCAATGGAAGAAGAGATCGCCGCGCTGGTCATTG
ILMN_2053178	NM_001614.2	ACTG1	71	15.2089	15.106	15.3593	15.4919	15.4187	15.5698	ACTG1	3310424	RefSeq	ILMN_24353	NM_001614.2	NP_001605.1	3310424	1604	GAGGCTGGCAAGAACCAGTTGTTTTGTCTTGCGGGTCTGTCAGGGTTGGA
ILMN_1795325	NM_001615.3	ACTG2	72	6.34403	6.25487	6.54007	6.32276	6.58885	6.5788	ACTG2	4610431	RefSeq	ILMN_13364	NM_001615.3	NP_001606.1	4610431	1255	GTCAGAACAGGTTCTCCAAGGATCCCCTCGAGACTACTCTGTTACCAGTC
ILMN_1749297	NM_177989.2	ACTL6A	86	12.497	12.664	12.664	12.6632	12.5319	12.5403	ACTL6A	5080603	RefSeq	ILMN_3186	NM_177989.2	NP_817126.1	5080603	1195	GGAGGTTTAGCTCATGGATTGGCGGCTCCATTCTAGCCTCTTTGGGTACC
ILMN_2328280	NM_004301.3	ACTL6A	86	11.7962	12.1908	11.7876	12.0121	11.8264	11.8961	ACTL6A	5220358	RefSeq	ILMN_23280	NM_004301.3	NP_004292.1	5220358	1190	CATCAGACCAGGTCTCTATGGCAGTGTAATAGTGGCAGGAGGAAACACAC
ILMN_1657855	NM_016188.3	ACTL6B	51412	6.65386	6.57768	6.72894	6.80233	6.55313	6.78268	ACTL6B	5390008	RefSeq	ILMN_21260	NM_016188.3	NP_057272.1	5390008	1354	ATGGCACTCCTCCCCACACACCTGCTCCCAAGCTCAGATGGAAGTCCCTT
ILMN_1717900	NM_006687.2	ACTL7A	10881	6.30673	6.38147	6.21945	6.22809	6.39604	6.32408	ACTL7A	6960669	RefSeq	ILMN_19676	NM_006687.2	NP_006678.1	6960669	1122	GCAGAAGGAGCTAAGCAGCATGTGTCCCAATGACACCCCGCAGGTAAACG
ILMN_1796088	NM_006686.2	ACTL7B	10880	6.63509	6.5716	6.39431	6.37212	6.57088	6.38338	ACTL7B	7550092	RefSeq	ILMN_19786	NM_006686.2	NP_006677.1	7550092	1010	CCAACGTGCTACTGTGTGGCGGCTGCACTATGCTGGATGGCTTCCCCGAG
ILMN_1704078	NM_030812.1	ACTL8	81569	6.98066	6.69139	6.86735	6.975	6.88994	6.80684	ACTL8	1450100	RefSeq	ILMN_23903	NM_030812.1	NP_110439.1	1450100	1502	GCAGGGGACAGTTTTTCCAGGGTGGCCTATCATTGGGGTATGAGTGGCTG
ILMN_2232177	NM_001102.2	ACTN1	87	11.9566	11.7046	12.3602	11.9695	12.211	12.0396	ACTN1	5080364	RefSeq	ILMN_28160	NM_001102.2	NP_001093.1	5080364	2979	GGCCCACGTGGCATCGATCCTCCCTGCCCGCGAAGTGACAGTTTACAAAA
ILMN_1654422	NM_001103.1	ACTN2	88	6.42744	6.64002	6.41555	6.421	6.5054	6.56825	ACTN2	3400110	RefSeq	ILMN_798	NM_001103.1	NP_001094.1	3400110	3953	GTGCGGTGTGTGTTCACCCCTGGGATTGGACAGTGTATCCTAACAAGTCC
ILMN_1665691	NM_001104.1	ACTN3	89	6.68232	6.67311	6.51373	6.76426	6.67638	6.67517	ACTN3	830348	RefSeq	ILMN_15544	NM_001104.1	NP_001095.1	830348	2675	TGGACTACGTGGCCTTCTCCAGTGCCCTCTATGGGGAGAGCGACCTTTGA
ILMN_1725534	NM_004924.3	ACTN4	81	10.3604	10.3269	10.759	10.2737	10.4748	10.3291	ACTN4	270437	RefSeq	ILMN_2269	NM_004924.3	NP_004915.2	270437	3314	AGGAGATGGCCCCAACAAGCACCCCGCTTTTGCAGCAGAGGAGCTGAGTT
ILMN_1798254	NM_018477.2	ACTR10	55860	11.0312	11.1872	10.9186	11.2019	11.1991	11.0952	ACTR10	2630064	RefSeq	ILMN_18205	NM_018477.2	NP_060947.1	2630064	1139	CCACCTGCAAAAGCTAATTGTGTGGCCTGGTTGGGAGGGGCTATTTTTGG
ILMN_1792314	NM_005736.2	ACTR1A	10121	11.3646	10.9932	11.3121	11.1388	11.0349	11.0724	ACTR1A	4280561	RefSeq	ILMN_13009	NM_005736.2	NP_005727.1	4280561	2743	GCACAGCCTCGCACAAACCACATTGCCTGGTGGGGCCCAGTGTACTGAAA
ILMN_1695821	NM_005735.2	ACTR1B	10120	10.0925	9.89301	10.0141	10.0947	9.91392	9.96831	ACTR1B	2120088	RefSeq	ILMN_813	NM_005735.2	NP_005726.1	2120088	1779	CCTTTTCAGAGCACTTCATCCACTTGCTCCTCCCTCTACCCTCGGCACCC
ILMN_2388605	NM_001005386.1	ACTR2	10097	12.4462	12.3282	12.1328	12.3408	12.0589	12.0407	ACTR2	5570196	RefSeq	ILMN_163247	NM_001005386.1	NP_001005386.1	5570196	3177	GCAGTTGGGTTCAGGGAAATGGGATTGACTTGGCCTTCAGGCTCCTTTGG
ILMN_1657153	NM_005721.3	ACTR3	10096	10.7377	10.5964	10.8426	10.6935	10.9423	10.8142	ACTR3	6940176	RefSeq	ILMN_11792	NM_005721.3	NP_005712.1	6940176	2238	GAAGAGTAAAGACAAGAGTGTTGGACCAGTATTGCAGTTCTGTAGTGTCA
ILMN_1680941	XM_937674.1	ACTR3B	57180	6.61767	6.43708	6.58504	6.76911	6.74666	6.43971	ACTR3B	6180603	RefSeq	ILMN_138047	XM_937674.1	XP_942767.1	6180603	192	CCTGGGCCGTCAAACCATGAGGATGTCAGTGGCTGCAGGTCAGGAGCTGA
ILMN_1787513	NM_001040135.1	ACTR3B	57180	6.88377	7.08456	6.95779	7.16685	7.20414	7.1333	ACTR3B	5490278	RefSeq	ILMN_179978	NM_001040135.1	NP_001035225.1	5490278	115	AGCATGGCAGGCTCCCTGCCTCCCTGCGTGGTGGACTGTGGCACCGGGTA
ILMN_2260392	NM_020445.4	ACTR3B	57180	7.2597	7.4892	7.39964	7.57287	7.38435	7.49143	ACTR3B	2750403	RefSeq	ILMN_21594	NM_020445.4	NP_065178.1	2750403	1076	TACTCTCAGGAGGCTCCACCATGTTCAGGGATTTCGGACGCCGACTGCAG
ILMN_2346451	NM_020445.4	ACTR3B	57180	6.77276	6.6837	6.77937	6.64581	6.63135	6.70356	ACTR3B	4010066	RefSeq	ILMN_21594	NM_020445.4	NP_065178.1	4010066	1846	GGTACAACTGGCTGATACTAAGCACGAATAGATATTGATGTTATGGAGTG
ILMN_1652594	NM_024855.3	ACTR5	79913	9.17866	9.31054	9.38657	9.15513	9.25286	9.20407	ACTR5	2690670	RefSeq	ILMN_21862	NM_024855.3	NP_079131.3	2690670	2028	CGGTTCACTTGGGGGCTTCTGTGGTAGAGACTAACTGGCCTTCTGATGTC
ILMN_1697585	NM_022496.3	ACTR6	64431	10.0082	10.0626	9.89267	10.096	10.1826	10.1838	ACTR6	1580168	RefSeq	ILMN_21794	NM_022496.3	NP_071941.1	1580168	1562	CGGCTTCACTGGACAGTTTTCCTTAGAAGGTAGTTTTGTGTGACTGTGAC
ILMN_1689162	NM_022899.3	ACTR8	93973	8.22593	8.34054	8.05376	7.93083	8.13531	8.24946	ACTR8	270278	RefSeq	ILMN_13548	NM_022899.3	NP_075050.3	270278	3149	GCCGGTACCTGAGCATTTTGTATCAATGGGAGTACCCTCTGTAACTGCTC
ILMN_1815392	NM_138289.2	ACTRT1	139741	7.37811	7.35555	7.40781	7.38376	7.25772	7.2197	ACTRT1	2710368	RefSeq	ILMN_27916	NM_138289.2	NP_612146.1	2710368	1070	AACTTTATGCAGACATTGTACTCTCCGGGGGCACCACTCTCCTCCCTGGG
ILMN_3241416	NM_080431.4	ACTRT2	140625	6.2426	6.4642	6.19979	6.12103	6.41532	6.38399	ACTRT2	7100201	RefSeq	ILMN_15171	NM_080431.4	NP_536356.3	7100201	1266	TCAAGCAGATGTGGGTCACCGCCGCAGACTTCAAGGAGTTTGGGACCTCC
ILMN_1760490	NM_001105.2	ACVR1	90	11.7533	11.7554	11.7041	11.7094	11.658	11.6416	ACVR1	6940360	RefSeq	ILMN_21502	NM_001105.2	NP_001096.1	6940360	2711	TTCAGTTCATATGCAGAACGTATTTAGCCATTACCCACGTGACACCACCG
ILMN_1763916	NM_020328.2	ACVR1B	91	7.07888	7.29336	7.15121	7.15816	7.09742	7.29444	ACVR1B	2060615	RefSeq	ILMN_15747	NM_020328.2	NP_064733.2	2060615	1426	TCGTTTAAGGTTGCCATCAAAGGTGTGGAGGTAGCTGTGCTTAGGGTGCG
ILMN_1766723	NM_020327.2	ACVR1B	91	6.88171	6.80031	6.79543	6.77453	6.61555	6.94721	ACVR1B	6510717	RefSeq	ILMN_14555	NM_020327.2	NP_064732.2	6510717	1468	GCCTGATTTCTCCACCTTAGAAAAGGGTTTCTTGACAATGGGGTCAGGCC
ILMN_1786544	NM_004302.3	ACVR1B	91	6.63758	6.81198	6.83973	6.78761	6.85297	6.89917	ACVR1B	1410132	RefSeq	ILMN_22498	NM_004302.3	NP_004293.1	1410132	1149	TGCCCCGAATCAGAGGGTGGGGACCAAACGATACATGGCCCCTGAAGTAC
ILMN_2243308	NM_004302.3	ACVR1B	91	10.3184	9.98879	10.3609	10.2074	10.3646	10.2972	ACVR1B	4570240	RefSeq	ILMN_22498	NM_004302.3	NP_004293.1	4570240	4292	CACAGACCAAGTCCAAGCCCGTTCTTACGTCGCCATAAAGGCCCCCGAAC
ILMN_1689217	NM_145259.1	ACVR1C	130399	6.63793	6.55193	6.64316	6.57491	6.74507	6.72672	ACVR1C	450064	RefSeq	ILMN_11457	NM_145259.1	NP_660302.1	450064	2882	CCAAACCCTACAGACGGTATCAGAAACAGCAAATAGATATTCCTCTACCC
ILMN_1670912	NM_001616.3	ACVR2A	92	7.04955	6.89322	6.99867	6.90915	6.90999	7.037	ACVR2A	4260681	RefSeq	ILMN_28763	NM_001616.3	NP_001607.1	4260681	4322	GCCCAGATCTCCGCGTAAGGAATGCTTTATGATCAACTTGCCATAGGACT
ILMN_2152711	NM_001616.3	ACVR2A	92	7.39253	7.46169	7.42195	7.44649	7.59173	7.62864	ACVR2A	4590349	RefSeq	ILMN_174413	NM_001616.3	NP_001607.1	4590349	4950	CAGATATTCAACCAGCAGTACGTTTTTTATGCAGTCTCAACCCATATCCC
ILMN_1668983	NM_001106.3	ACVR2B	93	6.8634	6.85234	6.99517	6.52762	6.82091	6.72846	ACVR2B	610564	RefSeq	ILMN_1641	NM_001106.3	NP_001097.2	610564	1326	GAAGATGAGGCCCACCATTAAAGATCACTGGTTGAAACACCCGGGCCTGG
ILMN_1824337	NM_001106.3	ACVR2B	93	6.53734	6.54855	6.59221	6.51435	6.42599	6.33776	ACVR2B	1450253	RefSeq	ILMN_1641	NM_001106.3	NP_001097.2	1450253	7027	TGCCAATGTGTGGTGATGGGCCCTGCACTGCCTTCATTTCTCTAGGGCAG
ILMN_1807493	NM_000020.1	ACVRL1	94	6.21725	6.30893	6.21028	6.41863	6.36606	6.60789	ACVRL1	4610746	RefSeq	ILMN_5692	NM_000020.1	NP_000011.1	4610746	1664	TCTCAGGCCTAGCTCAGATGATGCGGGAGTGCTGGTACCCAAACCCCTCT
ILMN_3250257	NM_000020.2	ACVRL1	94	6.60561	6.87891	6.6602	6.6854	6.72411	6.54109	ACVRL1	5910451	RefSeq	ILMN_171458	NM_000020.2	NP_000011.2	5910451	4165	CGAAATTACACTTCTCGTACCTGGAGACGCTGTTTGTGGGAGCACTGGGC
ILMN_1683883	NM_000666.1	ACY1	95	8.84766	8.79782	8.5998	8.60825	8.76514	8.74806	ACY1	1400341	RefSeq	ILMN_17094	NM_000666.1	NP_000657.1	1400341	1033	GGCAGCTTTTAGCCGGGTCTGCAAGGATATGAACCTCACTCTGGAGCCTG
ILMN_1670193	NM_080658.1	ACY3	91703	6.42869	6.50686	6.75209	6.69305	6.73516	6.70728	ACY3	1170228	RefSeq	ILMN_28192	NM_080658.1	NP_542389.1	1170228	1112	CCCCGAGCCCAGCTTCCTAACCCAAGACACACCTCCCCAACCTCAGTCTT
ILMN_1686432	NM_203488.1	ACYP1	97	7.65192	7.54428	7.82382	7.59964	7.55831	7.67345	ACYP1	5960142	RefSeq	ILMN_11780	NM_203488.1	NP_982355.1	5960142	197	GCTGAAACTCACAGCAAGAGCTGTGTTCCAGTTAGCTTTGCTACCAGTTA
ILMN_1694233	NM_001107.3	ACYP1	97	11.4295	11.3724	11.336	11.3185	11.1841	11.1222	ACYP1	5910148	RefSeq	ILMN_22509	NM_001107.3	NP_001098.1	5910148	248	GGTCCCATCTCCAAGGTGCGTCATATGCAGGAATGGCTTGAAACAAGAGG
ILMN_2319825	NM_001107.3	ACYP1	97	9.35281	9.44215	9.57	9.43395	9.23373	9.565	ACYP1	3440689	RefSeq	ILMN_22509	NM_001107.3	NP_001098.1	3440689	61	CGGTGGGGAAGACAAGGAGGGTTTGAGCATGGCAGAAGGAAACACCCTGA
ILMN_1697550	NM_138448.3	ACYP2	98	6.82407	6.81358	7.06578	7.10232	6.76923	6.79564	ACYP2	130367	RefSeq	ILMN_14312	NM_138448.3	NP_612457.1	130367	329	CGCCAAGCAGTCCCATGTGTCCCCTCCCTCTCGCAGCCGCCGCAGTCGCT
ILMN_2158705	NM_138448.2	ACYP2	98	8.69206	8.55029	8.71471	8.6656	8.6997	8.83389	ACYP2	5290672	RefSeq	ILMN_14312	NM_138448.2	NP_612457.1	5290672	537	TGGCTGGGTGAAGAATACCAGCAAAGGCACCGTGACAGGCCAAGTGCAGG
ILMN_1803686	NM_000022.2	ADA	100	10.1038	10.1934	9.95717	9.97323	9.8039	10.0973	ADA	7210192	RefSeq	ILMN_8067	NM_000022.2	NP_000013.2	7210192	1204	CAGGGCAGAACCTCTGAAGACGCCACTCCTCCAAGCCTTCACCCTGTGGA
ILMN_1745580	NM_139243.2	ADAD1	132612	6.56597	6.56294	6.50488	6.77769	6.60391	6.2504	ADAD1	3140326	RefSeq	ILMN_16871	NM_139243.2	NP_640336.1	3140326	1687	GTGGTATGTCAATGGCAAGTCGGCTTTGTAAGGCTGCAATGTTAAGTCGG
ILMN_1745108	NM_139174.2	ADAD2	161931	6.47679	6.40838	6.28586	6.48104	6.32598	6.3919	ADAD2	3400424	RefSeq	ILMN_870	NM_139174.2	NP_631913.2	3400424	2219	GAGCCTGCTGTGGTTGGGAGGCGGCTGCTGCACGTTTGGGCTTGAATAAA
ILMN_1725043	NM_001012969.1	ADAL	161823	7.98124	8.10994	8.08056	7.94599	8.05537	8.04824	ADAL	5910554	RefSeq	ILMN_26104	NM_001012969.1	NP_001012987.1	5910554	1156	CTGGTGGACTTTGTGAGGCAACATCGGATACCACTGGGTAAGGCTTGGAG
ILMN_1718946	NM_001110.2	ADAM10	102	9.54643	9.86763	9.22586	9.64116	9.66427	9.66371	ADAM10	5290300	RefSeq	ILMN_169204	NM_001110.2	NP_001101.1	5290300	3287	GAATGGTGGTATTCAGTGGTCCAGGATTCTGTAATGCTTTACACAGGCAG
ILMN_2148360	NM_001110.2	ADAM10	102	8.29127	8.77543	8.09547	8.44866	8.55927	8.49744	ADAM10	3130364	RefSeq	ILMN_169204	NM_001110.2	NP_001101.1	3130364	3466	CTGGACATAGCAGCACATACTACTTCAGAGTTCATGATGTAGATGTCTGG
ILMN_1711374	NM_002390.4	ADAM11	4185	6.7725	6.79803	6.87625	6.76161	6.82382	6.82545	ADAM11	1260661	RefSeq	ILMN_162941	NM_002390.4	NP_002381.2	1260661	4170	GGAACATGAGACTTCCTGTGACCAGTCCACCCTGGCTCCCAGCTGTCTGT
ILMN_1705689	NM_003474.3	ADAM12	8038	7.18022	7.07789	6.764	6.97135	6.99995	6.88381	ADAM12	6180392	RefSeq	ILMN_29694	NM_003474.3	NP_003465.3	6180392	5412	CCAATAACCAGGGTGTTTTGTGGTTGGGGGAGGCACGGGGTGGAGTATTC
ILMN_1726266	NM_021641.2	ADAM12	8038	6.61836	6.61789	6.52571	6.53516	6.55542	6.86733	ADAM12	520689	RefSeq	ILMN_29338	NM_021641.2	NP_067673.2	520689	3207	CAGGTTTGAGGGTTTGCAGAAAGCCAGGGAACCCACAGAGTCACCAACCC
ILMN_1785393	NM_003474.3	ADAM12	8038	6.79386	6.90059	6.72661	6.74062	6.73059	6.64422	ADAM12	6420692	RefSeq	ILMN_29694	NM_003474.3	NP_003465.3	6420692	1957	CTCTGGGGACCAGGTGCTAAACCTGCCCCTGGGATCTGCTTTGAGAGAGT
ILMN_1751500	NM_207195.1	ADAM15	8751	6.94099	7.22446	7.51006	7.32418	7.13473	7.19093	ADAM15	6480131	RefSeq	ILMN_5544	NM_207195.1	NP_997078.1	6480131	2259	CGCCTGCACCAGCGACTCTGCCAGCTCAAGGGACCCACCTGCCAGTACAG
ILMN_1756920	NM_207195.1	ADAM15	8751	12.327	12.5286	13.0306	12.7732	12.6027	12.6524	ADAM15	3440452	RefSeq	ILMN_5544	NM_207195.1	NP_997078.1	3440452	2823	CGGGATTGAGGAAGGTCCGCACAGCCTGTCTCTGCTCAGTTGCAATAAAC
ILMN_1799728	XM_937888.1	ADAM15	8751	7.62959	7.4686	7.52804	7.37452	7.59837	7.46331	ADAM15	3990626	RefSeq	ILMN_138255	XM_937888.1	XP_942981.1	3990626	1062	CATAAGGAAGGCCCCCGCAAAGTAAGGAGGCGCAGAAAGGAGAAGAGGGG
ILMN_2384544	NM_003815.3	ADAM15	8751	9.59884	9.73502	10.2458	10.0642	10.0567	10.0279	ADAM15	1980553	RefSeq	ILMN_23734	NM_003815.3	NP_003806.3	1980553	2585	GGCTTCAAGAGGCGGGCGTGCCCTCTGGAGTCCCCTACCATGACTGAAGG
ILMN_1765779	NM_003183.4	ADAM17	6868	7.50075	7.52475	7.43928	7.50422	7.54403	7.49543	ADAM17	5420762	RefSeq	ILMN_165100	NM_003183.4	NP_003174.3	5420762	2437	CCAAAACTGGACCACCAGAGAATGGACACCATCCAGGAAGACCCCAGCAC
ILMN_2121068	NM_003183.4	ADAM17	6868	9.63645	9.40275	9.57353	9.45755	9.22586	9.25113	ADAM17	5260546	RefSeq	ILMN_165100	NM_003183.4	NP_003174.3	5260546	3474	CCTGTAATCCCAGCACTTGGAGAGGCTGAGGTTGCGCCACTACACTCCAG
ILMN_2201386	NM_014237.1	ADAM18	8749	6.4306	6.56506	6.40838	6.58149	6.37466	6.49015	ADAM18	6560010	RefSeq	ILMN_5673	NM_014237.1	NP_055052.1	6560010	1765	TCAGATGGAACAGACAATGCCTATGTGGCTGATGGCACCATGTGTGGTCC
ILMN_1682225	NM_023038.3	ADAM19	8728	6.40069	6.5834	6.60037	6.48166	6.35072	6.37332	ADAM19	4920692	RefSeq	ILMN_12490	NM_023038.3	NP_075525.2	4920692	2805	GTACCAGAGGGCTCCAGGGGGGCAGGTGTAGAGTTGAGAAAACAAAGCAA
ILMN_1713751	NM_033274.2	ADAM19	8728	8.86422	8.7614	8.248	8.19979	7.56363	7.76806	ADAM19	6900209	RefSeq	ILMN_12727	NM_033274.2	NP_150377.1	6900209	6202	TCCAAGCCCACATTTCCAAAGTCACCCCCAACGCGTCCTCTCACACCGTC
ILMN_1788481	NM_033274.2	ADAM19	8728	6.55365	6.39931	6.43998	6.42451	6.3516	6.54195	ADAM19	5220341	RefSeq	ILMN_12727	NM_033274.2	NP_150377.1	5220341	2596	AAATTGCATCGTTTCCCAGGACTTCTCCAGGCCTCGGCCGCCCCAGAAGG
ILMN_1662675	NM_001464.3	ADAM2	2515	6.9787	6.98914	7.13287	6.9307	7.00649	6.84368	ADAM2	6110315	RefSeq	ILMN_18772	NM_001464.3	NP_001455.3	6110315	2530	ACGCTATTTCTGTTGGTTAGTAGACACTAATTCTGTCAGTAGGGGCATGG
ILMN_1737629	NM_003814.4	ADAM20	8748	6.34504	6.42484	6.34793	6.42502	6.38112	6.28568	ADAM20	2320270	RefSeq	ILMN_17428	NM_003814.4	NP_003805.3	2320270	2348	CTGTCACTGCAACCATGAATGGGCACCCCCATACTGCAAGGACAAAGGCT
ILMN_1812112	NM_003813.2	ADAM21	8747	6.68205	6.69188	6.58122	6.6167	6.69658	6.84614	ADAM21	2690368	RefSeq	ILMN_29533	NM_003813.2	NP_003804.1	2690368	1996	GGCTATGGGGGCAGTATTGACAGTGGCCCAGCATCTGCAAAGAGAGGAGT
ILMN_3241313	NR_003951.1	ADAM21P	145241	6.55818	6.57796	6.82274	6.49054	6.59733	6.38953	ADAM21P	5310202	RefSeq	ILMN_345835	NR_003951.1		5310202	1969	GGTACTGTGTGTGGCCCAGGAAAGATCTGCATCCACAAGAAGTGTCAGTC
ILMN_1675210	NM_021723.2	ADAM22	53616	7.74899	7.47715	7.63783	7.51903	7.68303	7.52475	ADAM22	1470039	RefSeq	ILMN_15977	NM_021723.2	NP_068369.1	1470039	2551	CTGTGAAAATGGGCGACCTCGAAGTAACTCTTGGCAAGGTAACCTGGGAG
ILMN_1706302	NM_021722.2	ADAM22	53616	6.57005	6.58876	6.47576	6.35487	6.76357	6.75783	ADAM22	2490255	RefSeq	ILMN_9062	NM_021722.2	NP_068368.2	2490255	2556	ACCCATGGTTCAAAAGAGACTATAATGTAGCTAAGTGGGTAGAAGATGTG
ILMN_2351754	NM_021721.2	ADAM22	53616	6.60933	6.50122	6.5083	6.4622	6.58723	6.48489	ADAM22	7400600	RefSeq	ILMN_8239	NM_021721.2	NP_068367.1	7400600	1808	GGGACGGAGAAGGGTAACTGTGGGAAAGACAAAGACACATGGATACAGTG
ILMN_2060086	NM_003812.2	ADAM23	8745	6.57708	6.44242	6.39187	6.3528	6.20492	6.52052	ADAM23	110731	RefSeq	ILMN_30039	NM_003812.2	NP_003803.1	110731	2726	AGCTGCGCTGGATGGACACCGCCTTGCACTGTTGGATTCTGGGTATGACA
ILMN_1664236	NM_021777.3	ADAM28	10863	6.50051	6.33626	6.36466	6.43619	6.48189	6.47202	ADAM28	290451	RefSeq	ILMN_4121	NM_021777.3	NP_068547.2	290451	1708	AGTGTTTAACCATGGTCAAAGGACCATTCTGTCCTATCCTTCTTAGAAGC
ILMN_1664631	NM_021777.3	ADAM28	10863	6.71811	6.90444	6.70331	6.89137	7.0461	6.9601	ADAM28	6180491	RefSeq	ILMN_4121	NM_021777.3	NP_068547.2	6180491	1593	TGCTTGATGGGGACATGCCCCACACTGCAGGAGCAGTGCACAGAGCTGTG
ILMN_1802100	NM_014265.4	ADAM28	10863	6.32491	6.33231	6.3053	6.3308	6.18637	6.34718	ADAM28	7330333	RefSeq	ILMN_164717	NM_014265.4	NP_055080.2	7330333	2199	GGCACCAGGCCACACAAACAGAAGAGGAAACCCCAGATGGTAAAGGCTGT
ILMN_2194158	NM_014269.3	ADAM29	11086	6.73975	6.92729	6.65061	6.54956	6.64464	6.9313	ADAM29	1770672	RefSeq	ILMN_175574	NM_014269.3	NP_055084.3	1770672	3000	CCCAGAGTCAACCTCCTGTGACACCCTCCCAGAGGCAACCTCAGTTGATG
ILMN_2100871	NM_021794.2	ADAM30	11085	6.47695	6.46317	6.39771	6.61546	6.46699	6.58127	ADAM30	830601	RefSeq	ILMN_4470	NM_021794.2	NP_068566.2	830601	2685	ACCAGTGCATTCTACTTCTCGAGTGTTCACTTGCCCCTCAGTTTGTGACC
ILMN_1703383	XM_940500.1	ADAM32	203102	6.68902	7.06101	6.82733	6.85411	6.56711	6.65423	ADAM32	7550491	RefSeq	ILMN_138164	XM_940500.1	XP_945593.1	7550491	2561	CTCTTTCCTTTACCCCCGGGGACTACAGTTTTGCAGGTGCAGGGCCCTTA
ILMN_1798045	NM_145004.5	ADAM32	203102	6.65456	6.63757	6.5472	6.62782	6.62971	6.68559	ADAM32	5860541	RefSeq	ILMN_18807	NM_145004.5	NP_659441.3	5860541	2167	AGTGCCATTGTTCGCCAGGCTATAAGCCTCCAAACTGCCAAATACGTTCC
ILMN_1806841	NM_145004.5	ADAM32	203102	6.79047	6.7451	6.69407	6.80937	6.78925	6.71186	ADAM32	5050328	RefSeq	ILMN_18807	NM_145004.5	NP_659441.3	5050328	2440	CCAGCCAATCCAGCTCAGAAGGCAGCACTCAGACATATGCCAGCCAAACC
ILMN_2293012	NM_145004.4	ADAM32	203102	6.66192	6.6665	6.48642	6.63667	6.62202	6.75861	ADAM32	6450164	RefSeq	ILMN_18807	NM_145004.4	NP_659441.2	6450164	2258	GCCAAGGAAGAGGAATTCCCAAGTAGCGAATCTAAATCGGAAGGTAGCAC
ILMN_1651657	NM_025220.2	ADAM33	80332	6.687	6.65107	6.7597	6.82875	6.69104	6.77669	ADAM33	1440224	RefSeq	ILMN_22414	NM_025220.2	NP_079496.1	1440224	2014	AGGAAGAATGCCTTCCAGGAGCTTCAGCGCTGCCTGACTGCCTGCCACAG
ILMN_1671297	NM_153202.1	ADAM33	80332	6.81235	6.83765	6.78177	6.88459	6.83797	6.69681	ADAM33	3420025	RefSeq	ILMN_15647	NM_153202.1	NP_694882.1	3420025	3053	CCCCCATTCTGTGTGTGTCGGGGGGACAGAGGGAACCATTTAAGAAAAGA
ILMN_1669486	NR_001569.1	ADAM3A	1587	6.45538	6.53279	6.52229	6.49617	6.56032	6.44177	ADAM3A	1170390	RefSeq	ILMN_24129	NR_001569.1		1170390	1108	CAAAAATGACTTACCGAAAATCTTCAACTTGTGGCAATGGAATTTTGGAA
ILMN_1795204	NR_001569.1	ADAM3A	1587	6.40241	6.47957	6.37678	6.43796	6.42671	6.79026	ADAM3A	1430241	RefSeq	ILMN_24129	NR_001569.1		1430241	1962	CCTGGTTATGCTCCTCCAGATTGTGAGCCAGCAATGTCATCACCAGGAGG
ILMN_2223911	NR_001569.1	ADAM3A	1587	6.69848	6.32622	6.5335	6.62187	6.57435	6.50146	ADAM3A	4150292	RefSeq	ILMN_24129	NR_001569.1		4150292	1833	GCATGTGGCCAACACAAGGTATGTCACTCCCGAGAATGCAGAAATTTTAG
ILMN_1685531	XR_001283.1	ADAM5	255926	6.45285	6.43909	6.49976	6.48747	6.43013	6.11882	ADAM5	1770082	RefSeq	ILMN_137871	XR_001283.1		1770082	852	TCTAAAATTTAAAAAATGTTCTAGTAGTAAAGAAGATAAATGCCTTATCT
ILMN_1764554	XR_001286.1	ADAM5	255926	6.58063	6.55864	6.73577	6.61796	6.46468	6.35651	ADAM5	3850379	RefSeq	ILMN_137807	XR_001286.1		3850379	563	GTCAACACCACAGACATTTCAATTGGTTCAGCTAACACAATTCTGGCTGA
ILMN_2302214	NR_001448.1	ADAM5P	255926	6.18542	6.26498	6.28676	6.35366	6.11399	6.47456	ADAM5P	540195	RefSeq	ILMN_8321	NR_001448.1		540195	1149	GACCAAACATGTGTGTCTACATACCTACCCAGGAGGACGCCACCTCCAGT
ILMN_1783312	NR_002224.1	ADAM6	8755	6.81713	6.64314	6.67462	6.76179	6.7098	6.74674	ADAM6	6480634	RefSeq	ILMN_18291	NR_002224.1		6480634	1547	GGACAGCCAAAAATGTGCGAACTATCAGGACCACCACCGTTAAGGAAGGG
ILMN_2143210	NR_002224.1	ADAM6	8755	6.70594	6.80117	6.9431	6.67896	6.76835	6.94791	ADAM6	7040601	RefSeq	ILMN_18291	NR_002224.1		7040601	1244	GCACTCCTTGTGTTCATGGAAACTTCTGTAATAACGCCCAGTGCAATGTG
ILMN_1750294	NM_003817.2	ADAM7	8756	6.78852	6.7474	6.71916	6.76077	6.64849	6.75504	ADAM7	1260424	RefSeq	ILMN_18196	NM_003817.2	NP_003808.2	1260424	2401	TGGCCGTGCAAGCTTAGGCTGGGGATTCTGGATGCAACGTCTTTACAACC
ILMN_1708348	NM_001109.3	ADAM8	101	6.78594	6.90253	6.91764	6.68783	6.91136	6.7725	ADAM8	780725	RefSeq	ILMN_174166	NM_001109.3	NP_001100.2	780725	2940	GCATCCCCAGAAAGACTCCATCCCAGGACCAGGTTCCCCTGCGTGCTCTT
ILMN_1727524	NM_003816.2	ADAM9	8754	8.70237	9.60917	8.67406	9.14305	9.08344	9.14531	ADAM9	2940730	RefSeq	ILMN_922	NM_003816.2	NP_003807.1	2940730	1316	GTGCTCCCTCCTGTGGTAATAAGTTGGTGGACGCTGGGGAAGAGTGTGAC
ILMN_1716909	NM_014479.2	ADAMDEC1	27299	6.54526	6.58262	6.54102	6.44402	6.44886	6.54744	ADAMDEC1	1690192	RefSeq	ILMN_5537	NM_014479.2	NP_055294.1	1690192	1392	GCCCTAACGTGTAAACTGAAGCCTGGAACTGATTGCGGAGGAGATGCTCC
ILMN_2103107	NM_014479.2	ADAMDEC1	27299	6.45736	6.2694	6.36751	6.49382	6.46348	6.26966	ADAMDEC1	2470184	RefSeq	ILMN_5537	NM_014479.2	NP_055294.1	2470184	1922	CAGGTTTTATGTTATTCCTCTGTGTTCACTTCGCCTTGCTCTTGAAAGTG
ILMN_1673566	NM_006988.3	ADAMTS1	9510	6.8821	6.77189	7.04959	6.92295	6.81935	7.21196	ADAMTS1	6900086	RefSeq	ILMN_11081	NM_006988.3	NP_008919.3	6900086	4239	GCCGGAACAAAAATGAGGTGTGTAGAACAGGGTCCCACAGGTTTGGGGAC
ILMN_1751168	NM_030957.2	ADAMTS10	81794	6.74596	6.64943	6.81274	6.75749	6.59443	6.59701	ADAMTS10	840370	RefSeq	ILMN_25432	NM_030957.2	NP_112219.2	840370	3917	TCGGAATATGTACTGTGAAGAGTAGGGGTGGGGAGGTGGTCTGCCGGTGC
ILMN_1660970	NM_030955.2	ADAMTS12	81792	6.45222	6.45442	6.44678	6.48269	6.41307	6.36694	ADAMTS12	4060682	RefSeq	ILMN_1110	NM_030955.2	NP_112217.2	4060682	4620	CCTGTGGAGGTGGCTTTCAGAAGAGGACTGTCCAATGTGTGCCCTCAGAG
ILMN_1787386	NM_139027.2	ADAMTS13	11093	6.65103	6.58525	6.68448	6.43478	6.38545	6.60667	ADAMTS13	1030253	RefSeq	ILMN_3639	NM_139027.2	NP_620596.2	1030253	3384	CCATGGGGAGGACGATGGTGAGGAGATCCTGTTGGACACCCAGTGCCAGG
ILMN_2286570	NM_139025.2	ADAMTS13	11093	6.40108	6.29903	6.18483	6.40973	6.37268	6.14425	ADAMTS13	1240470	RefSeq	ILMN_4294	NM_139025.2	NP_620594.1	1240470	3863	CCCACGAAGAAGCCGCTGCTCCAGGACGGACCACAGCCACCCCTGCTGGT
ILMN_2413732	NM_139027.2	ADAMTS13	11093	6.69999	6.85786	6.86366	6.86344	6.85024	7.00695	ADAMTS13	4200735	RefSeq	ILMN_3639	NM_139027.2	NP_620596.2	4200735	4677	ATGTCCAAAAGGCTAGGGGGTTGGAGGTGGGGACTCTGGAAAAGCAGCCC
ILMN_1676452	NM_080722.3	ADAMTS14	140766	6.49652	6.44886	6.29592	6.27543	6.33758	6.33333	ADAMTS14	4230341	RefSeq	ILMN_28259	NM_080722.3	NP_542453.2	4230341	3394	GAGCCTCCTGGAAAGCCAACGGGATCAGAGGACCATCAGCATGGCCGAGC
ILMN_1873412	NM_080722.3	ADAMTS14	140766	6.58574	6.80043	6.53554	6.65681	6.75015	6.64301	ADAMTS14	2000538	RefSeq	ILMN_28259	NM_080722.3	NP_542453.2	2000538	4845	ACAGCTCAGGCCCTTACAGCACCGTGGGTGAGTGTGTCTTCCCCACTCCA
ILMN_2358134	NM_139155.2	ADAMTS14	140766	6.42182	6.4197	6.58369	6.55563	6.45978	6.47087	ADAMTS14	7610372	RefSeq	ILMN_176528	NM_139155.2	NP_631894.2	7610372	5043	CTGGAGGAACATGAGTAGTGGGCCCCTGGCCTGCAACCCCTTTGGAGAGT
ILMN_1683781	NM_139055.1	ADAMTS15	170689	6.85629	6.91514	6.9937	6.65799	6.99678	6.9938	ADAMTS15	6520458	RefSeq	ILMN_3416	NM_139055.1	NP_620686.1	6520458	2713	TGCTCCAAGAGCTGCGGCCGGGGATTTCAGAGGCGCTCACTCAAGTGTGT
ILMN_1726247	NM_139056.1	ADAMTS16	170690	6.50436	6.51931	6.68317	6.83419	6.60833	6.70834	ADAMTS16	7320519	RefSeq	ILMN_12104	NM_139056.1	NP_620687.1	7320519	3178	TGGTCCCAGGTAGGTGCACTGGTCTCGCGGGAGCGAGGTTGACTAGCTCT
ILMN_1682989	NM_139057.2	ADAMTS17	170691	6.59496	6.65259	6.84039	6.71187	6.78747	6.53162	ADAMTS17	4040494	RefSeq	ILMN_174618	NM_139057.2	NP_620688.2	4040494	3176	AACGCCAACACCATCACCTCCCCCCGCCTTGCTGCTCTGACCTACAAATG
ILMN_1739872	NM_199355.2	ADAMTS18	170692	6.89354	6.91227	6.70464	6.7205	6.87499	6.73138	ADAMTS18	2030487	RefSeq	ILMN_17747	NM_199355.2	NP_955387.1	2030487	3416	CTGGTCTCAGTGTTCCAAGACCTGTGGACGAGGGGTGAGGAAGCGTGAAC
ILMN_1770152	NM_199355.2	ADAMTS18	170692	6.26225	6.52896	6.49331	6.11307	6.25836	6.39257	ADAMTS18	3290133	RefSeq	ILMN_17747	NM_199355.2	NP_955387.1	3290133	5012	GCTCTGTACATACTACCAGAGCTGCTTGGAAAATTAAAGGCCACTTGTGG
ILMN_1656171	NM_133638.2	ADAMTS19	171019	6.4861	6.58046	6.49402	6.45876	6.66752	6.59775	ADAMTS19	70487	RefSeq	ILMN_8089	NM_133638.2	NP_598377.2	70487	4842	GAGTGAACTGCCTTGGAAGATAGTATGTCTCTTGGGAGCAAAGGGCAAAC
ILMN_1796628	NM_014244.2	ADAMTS2	9509	6.69001	6.52323	6.7572	6.64091	6.71155	6.50975	ADAMTS2	3400600	RefSeq	ILMN_29307	NM_014244.2	NP_055059.2	3400600	3286	TACAACAACCTCACCAACGTGGAGGGCAGGATAGAGCCACCGCCTGGGAA
ILMN_1811765	NM_021599.1	ADAMTS2	9509	6.61138	6.79274	6.65794	6.74951	6.63939	6.68604	ADAMTS2	7150609	RefSeq	ILMN_20566	NM_021599.1	NP_067610.1	7150609	1463	TGAACGAGCAATGCCGCTTTGACTTCGGCCTGGGCTACATGATGTGCACG
ILMN_1651717	NM_025003.3	ADAMTS20	80070	6.46559	6.62206	6.57616	6.62751	6.3539	6.61381	ADAMTS20	4060747	RefSeq	ILMN_4957	NM_025003.3	NP_079279.3	4060747	5669	GTGGAGGGTACTGTGGAAAGTGTCTTCCTCACATGACTACTGGTCTCCCA
ILMN_1787908	NM_025003.3	ADAMTS20	80070	6.35481	6.37744	6.5158	6.40707	6.50785	6.56903	ADAMTS20	4010035	RefSeq	ILMN_4957	NM_025003.3	NP_079279.3	4010035	4225	CAGTGTCATATGCATGCTTGCCCTGCTGATGTGTCATGGCATCAGGAACC
ILMN_1791795	NM_175851.1	ADAMTS20	80070	6.39705	6.75378	6.52876	6.67504	6.50585	6.44717	ADAMTS20	2650592	RefSeq	ILMN_3299	NM_175851.1	NP_787047.1	2650592	4381	AATGTCGTTACTGACCATCTACTATATCCTAGGCACTGTGATCCAGAGAC
ILMN_1703803	NM_014243.1	ADAMTS3	9508	7.33704	7.21764	7.28468	7.24773	7.4791	7.32514	ADAMTS3	2120364	RefSeq	ILMN_164554	NM_014243.1	NP_055058.1	2120364	5625	GTGCATACATCTCATCCACAGGGGAAGATAAAGATGGTCACACAAACAGT
ILMN_2092933	NM_005099.3	ADAMTS4	9507	6.71844	6.58483	6.73492	6.68433	6.68324	6.84381	ADAMTS4	1660497	RefSeq	ILMN_16701	NM_005099.3	NP_005090.2	1660497	3986	GGCGTGAGCCACCGTGCCTGGCCACGCCCAACTAATTTTTGTATTTTTAG
ILMN_1681886	NM_007038.2	ADAMTS5	11096	6.38715	6.51301	6.42383	6.39774	6.45933	6.5823	ADAMTS5	6180332	RefSeq	ILMN_22081	NM_007038.2	NP_008969.1	6180332	8366	CACTCAGGCACAACGTAAACCTTGATGGCTCATCTTGCTACAATTACGAG
ILMN_1767362	NM_197941.2	ADAMTS6	11174	7.03249	7.16685	6.91474	6.92816	6.92368	6.93471	ADAMTS6	20100	RefSeq	ILMN_13736	NM_197941.2	NP_922932.2	20100	6813	GGGAAACTGGTACCCTACACCTGGGAGCAGTATCTGCCACTGGGATAAAG
ILMN_2211790	NM_014272.2	ADAMTS7	11173	7.70427	7.78143	7.75536	7.71618	7.67504	7.54793	ADAMTS7	3440451	RefSeq	ILMN_2545	NM_014272.2	NP_055087.2	3440451	4969	TGGTGGTGTCCAGCGGCGCCTGGTCAAGTGTGTCAACACCCAGACAGGGC
ILMN_3251322	NM_014272.3	ADAMTS7	11173	6.69883	6.66411	6.68172	6.7748	6.73853	6.69446	ADAMTS7	240673	RefSeq	ILMN_2545	NM_014272.3	NP_055087.2	240673	972	TGGTGGAGTACCACGGACAGCCGCAGGTTGAGAGCTATGTGCTGACCATC
ILMN_1672403	NM_007037.3	ADAMTS8	11095	6.77161	6.84696	6.55311	7.0097	6.73954	6.76729	ADAMTS8	2480239	RefSeq	ILMN_15186	NM_007037.3	NP_008968.3	2480239	3774	CAAGAGAGGCGTGGGGCAGGGAGTCAATGGTGAATGTCAAAGCAGGCTCC
ILMN_1805543	NM_182920.1	ADAMTS9	56999	6.4433	6.5765	6.51093	6.29055	6.48433	6.28586	ADAMTS9	1570382	RefSeq	ILMN_181708	NM_182920.1	NP_891550.1	1570382	7058	AGCCATGGTCTTTCTGCCCCTCCAAGCTGATGAAGGGAAGCCTTTGCCAA
ILMN_1684919	NM_139238.1	ADAMTSL1	92949	6.75122	6.42114	6.19556	6.69601	6.475	6.40733	ADAMTSL1	2470044	RefSeq	ILMN_5523	NM_139238.1	NP_640329.1	2470044	2056	TCCCTGCCCAGCAAGAAGCAGTATCGACTCAGCATGGAACGCCTGCAACG
ILMN_1705250	NM_052866.3	ADAMTSL1	92949	6.44152	6.42699	6.65871	6.40712	6.5978	6.48358	ADAMTSL1	5890326	RefSeq	ILMN_7160	NM_052866.3	NP_443098.3	5890326	1757	GCAGTGTCTCACTGGTTGTAGCTTTCATGGGTTCTGAACTAAGTGTAATC
ILMN_1706992	NM_139264.1	ADAMTSL1	92949	6.48517	6.6694	6.52061	6.55924	6.58239	6.60444	ADAMTSL1	580747	RefSeq	ILMN_4508	NM_139264.1	NP_644669.1	580747	1979	GTGCCCTCCGCCTCAGAAATGACAAAAGACTCTTCACTGAGCCCTGTGGC
ILMN_1722621	NM_052866.3	ADAMTSL1	92949	6.4196	6.26186	6.13003	6.45104	6.06865	6.30722	ADAMTSL1	6180209	RefSeq	ILMN_7160	NM_052866.3	NP_443098.3	6180209	1393	CACCCCTAAGATGCCCATCGCGCAGCCCTGCAACATTTTTGACTGCCCTA
ILMN_1727084	NM_001040272.4	ADAMTSL1	92949	6.74502	6.69297	6.74847	6.64501	6.65188	6.44596	ADAMTSL1	3140368	RefSeq	ILMN_308133	NM_001040272.4	NP_001035362.3	3140368	6873	CGTGGCCTGAGTTTAGGAGCAAGGGTGGCCAGAGTCCCTTACCCACAGAT
ILMN_1721495	NM_014694.2	ADAMTSL2	9719	6.43938	6.45683	6.39052	6.35664	6.60815	6.57636	ADAMTSL2	4810575	RefSeq	ILMN_697	NM_014694.2	NP_055509.2	4810575	3656	CTCGGCCCCCGCCCCTGCAGTCAGCGTCAGTGCTCATCTACGTTAATAAA
ILMN_1798690	NM_207517.2	ADAMTSL3	57188	6.92347	6.95413	6.75215	6.9827	6.85948	6.90069	ADAMTSL3	5130400	RefSeq	ILMN_7295	NM_207517.2	NP_997400.2	5130400	6913	GTGATTGGGAATGGATGGGGGACAGTGAGGAGGACACACCAGCCCATTAG
ILMN_1687035	NM_025008.3	ADAMTSL4	54507	7.82159	7.68634	7.7191	7.76443	7.70479	7.84646	ADAMTSL4	10286	RefSeq	ILMN_23416	NM_025008.3	NP_079284.2	10286	2729	CAGCAGAGAGGCCTGTGACATGGGGCCCTGTACTACTGCCTGGTTCCACA
ILMN_1762294	NM_025008.3	ADAMTSL4	54507	7.80679	7.64205	7.68711	7.59223	7.74801	7.70203	ADAMTSL4	780678	RefSeq	ILMN_23416	NM_025008.3	NP_079284.2	780678	2831	GGGTAACCACGCCCAGGACACCTCAGCCTTTCCAGCATAGCTCAATAAAC
ILMN_1777683	NM_019032.4	ADAMTSL4	54507	6.8951	6.77559	6.94563	6.78156	6.88125	6.92544	ADAMTSL4	780315	RefSeq	ILMN_23291	NM_019032.4	NP_061905.2	780315	3387	TACCCCTACTACACAGCCACCTGTTGCCGCTCTTGCGCACATGTCCTGGA
ILMN_1793040	NM_213604.1	ADAMTSL5	339366	7.47209	7.47843	7.47694	7.31341	7.60093	7.5868	ADAMTSL5	3460356	RefSeq	ILMN_29163	NM_213604.1	NP_998769.1	3460356	2198	GGCACTGTAACGTACCAACGTACCAATTTCCCCTTTTCCCCTGGCTACCA
ILMN_3247424	NM_006869.2	ADAP1	11033	6.63609	6.72035	6.78802	6.64651	6.87737	6.70135	ADAP1	7570669	RefSeq	ILMN_366339	NM_006869.2	NP_006860.1	7570669	2054	GGCGGCCCAGCCGTGTATTTATTTTTCACCTATCTCCTTCCTGTCAAGGC
ILMN_1763000	NM_018404.2	ADAP2	55803	7.19425	7.03305	7.22703	7.22497	7.41128	7.27287	ADAP2	3990433	RefSeq	ILMN_26473	NM_018404.2	NP_060874.1	3990433	2626	GCTGGGTTGTGCATTAAGGGCCAGTTTACTTGTCTGCCTCTTTGACCACC
ILMN_1706963	NM_001025107.1	ADAR	103	6.45491	6.73767	6.653	6.64829	6.44621	6.72889	ADAR	5130612	RefSeq	ILMN_20944	NM_001025107.1	NP_001020278.1	5130612	54	CCGCACTGGCAGCCTCCGGGTGTCCGGCCGTGTCCCGAGGAAGTGCAAGA
ILMN_1776777	NM_001111.3	ADAR	103	13.2164	13.4965	13.4499	13.711	13.6533	13.7155	ADAR	2900450	RefSeq	ILMN_20593	NM_001111.3	NP_001102.2	2900450	6457	GGTTGTGACTCCAAGAGCAGAGTGAGGAAGACCCCCAAGCATAGACTCGG
ILMN_2320964	NM_015840.2	ADAR	103	11.6771	11.8943	12.021	12.0885	12.1827	12.2526	ADAR	5490433	RefSeq	ILMN_20481	NM_015840.2	NP_056655.2	5490433	5884	CAGGTTGTTTGGCCTCTCTGGTCCATCTTGGGCATTAGGTTCTCCAGCAG
ILMN_1657442	NM_001033049.1	ADARB1	104	7.48848	7.34642	7.47569	7.53401	7.36828	7.30483	ADARB1	6520072	RefSeq	ILMN_4112	NM_001033049.1	NP_001028221.1	6520072	380	GGCCAATGAGCACACCCTCATTCATCCAGCGAGCATTGAGGACCCCCTAG
ILMN_1679797	NM_001112.2	ADARB1	104	12.4199	12.4077	12.306	12.3192	11.7609	11.6529	ADARB1	7330097	RefSeq	ILMN_30004	NM_001112.2	NP_001103.1	7330097	6758	TACACCACACGTTACAACTGCATGAGCTTCCTCTCGCACAAGACCAGCTG
ILMN_1697628	NM_001112.2	ADARB1	104	7.22372	7.40669	7.28144	7.43689	7.27261	7.21184	ADARB1	2320228	RefSeq	ILMN_30004	NM_001112.2	NP_001103.1	2320228	5165	CCGTGAGACAGATCGGGGACCTTAGCACTTTAATCCCTCCCTTCTGAGCG
ILMN_2319326	NM_015833.2	ADARB1	104	9.19162	9.31682	9.01379	8.93356	8.62317	8.60569	ADARB1	4760079	RefSeq	ILMN_29891	NM_015833.2	NP_056648.1	4760079	4313	CCGTGTGTGTCCAGTTTACAGCGTCTCTGCCCCCTAGCGTGTTTTGTGAC
ILMN_1749493	NM_018702.1	ADARB2	105	6.91579	7.0137	6.98889	7.02539	6.60811	6.7727	ADARB2	6110519	RefSeq	ILMN_10534	NM_018702.1	NP_061172.1	6110519	3460	GTCCGTCATGGCGTTTGGTTTATGGTGGCCGATACTAAGAGCCACTGAGG
ILMN_1657139	NM_012091.2	ADAT1	23536	9.40211	9.61965	9.18109	9.38437	9.45628	9.51463	ADAT1	1710204	RefSeq	ILMN_1053	NM_012091.2	NP_036223.1	1710204	2232	GGGACTGCCGGTGGCCATCTTTTCCTACTACCTAGAGAAAGCCAGCAAAG
ILMN_3245693	NM_182503.2	ADAT2	134637	7.52134	7.69862	7.65003	7.64664	7.59922	7.77263	ADAT2	2760725	RefSeq	ILMN_12769	NM_182503.2	NP_872309.2	2760725	5850	GCTCGTGTGCTACAATGGCAGAGTTGAGCAGTGGTGACAAACCATGCGAC
ILMN_1806275	NM_138422.1	ADAT3	113179	8.61167	8.66375	8.61493	8.55238	8.46515	8.39398	ADAT3	2230253	RefSeq	ILMN_5119	NM_138422.1	NP_612431.1	2230253	1339	CTGGACTTCCGGGCCTCGATTTCTTCCGCACAAGCCTGACCGTGGATTTC
ILMN_1659599	NM_052998.2	ADC	113451	7.07949	6.97428	7.02435	6.95566	6.92056	6.99892	ADC	130707	RefSeq	ILMN_793	NM_052998.2	NP_443724.1	130707	2086	ACCCCCGCGCTCCACCTGCAGTGTTTCTGCCCTGTAAATAGGACCAGTCT
ILMN_1698777	NM_020421.2	ADCK1	57143	7.93737	8.08243	8.01273	7.9881	8.07975	8.10522	ADCK1	780379	RefSeq	ILMN_24747	NM_020421.2	NP_065154.2	780379	1900	CCCCACTACTTCCGTTAACCCTTCCCATTGTCAAGATGTGCCACGGGTGC
ILMN_1663132	NM_052853.3	ADCK2	90956	10.3429	10.2348	10.3495	10.3437	10.0871	10.4815	ADCK2	1780647	RefSeq	ILMN_10783	NM_052853.3	NP_443085.2	1780647	2165	GTAACCCTCCAGTGGTGGAAGGCACACCATGGCTTCCTCTGCTTGGTTTG
ILMN_1700349	NM_024876.2	ADCK4	79934	8.26288	8.38897	8.47722	8.29214	8.26644	8.16279	ADCK4	4290053	RefSeq	ILMN_26138	NM_024876.2	NP_079152.3	4290053	1977	GGGAAGCGGTTAACTTATCTTTGCCAACATTTGAGGGAGCCTTGGGCCGC
ILMN_1761309	NM_174922.3	ADCK5	203054	8.38944	8.07457	8.21856	8.1639	8.09403	8.168	ADCK5	2480709	RefSeq	ILMN_8656	NM_174922.3	NP_777582.3	2480709	1670	TCAAGTTTGAAGTGGCGCTCAGGCTGGAGACCTTGGCCATGCGGCTGACC
ILMN_1742073	NM_021116.1	ADCY1	107	6.67989	6.34528	6.34768	6.4736	6.33861	6.27531	ADCY1	610592	RefSeq	ILMN_179982	NM_021116.1	NP_066939.1	610592	11995	CCTATTTAAGGTAAGCCCAAAGCCCACTTTTGGATTTTCTCGACTGTCCG
ILMN_2120555	NM_021116.1	ADCY1	107	6.67497	6.55116	6.6632	6.69179	6.58977	6.53052	ADCY1	580561	RefSeq	ILMN_179982	NM_021116.1	NP_066939.1	580561	12060	GCGCCTGCGTTCTTCTGGGTTTGGCTAGATAGGGTTGTGTCCCTCTATGG
ILMN_3241894	NM_018417.3	ADCY10	55811	6.6453	6.61305	6.55478	6.44563	6.66632	6.69938	ADCY10	5690100	RefSeq	ILMN_370926	NM_018417.3	NP_060887.2	5690100	4812	CTGGCCCTGTCTTTTGCCCAAGGCTCTACCACCTGATGGCTTACGTCTGT
ILMN_1810691	NM_020546.2	ADCY2	108	6.59265	6.43669	6.55184	6.48782	6.55258	6.42753	ADCY2	2970288	RefSeq	ILMN_691	NM_020546.2	NP_065433.2	2970288	5978	GCAGTGCACCTCTCATCAGCCCAGGTCCCAGTGCCATTGGCTTCAAGAAA
ILMN_1676893	NM_004036.3	ADCY3	109	12.7136	12.7589	12.6754	12.6657	12.5074	12.8361	ADCY3	3800050	RefSeq	ILMN_26929	NM_004036.3	NP_004027.2	3800050	4289	CTTGCCTTTTGAGCTCTTGCTACAGTCGCCTTTGCTACTGCTTTAAGAGA
ILMN_2148944	NM_139247.2	ADCY4	196883	6.96961	6.78922	6.8317	6.65562	6.75154	6.49461	ADCY4	6330224	RefSeq	ILMN_26146	NM_139247.2	NP_640340.2	6330224	3105	ATGGGCCCTACAGTCCCTGGGCTACACCTGCTACAGCCGGGGTGTCATCA
ILMN_1708588	NM_183357.1	ADCY5	111	6.70663	6.78231	6.7648	6.77902	6.64057	6.57981	ADCY5	1030187	RefSeq	ILMN_9278	NM_183357.1	NP_899200.1	1030187	3755	ACTTCCTCAATGGAGGGCCCCCGCTCAGTTAGCAGCTGTTGGCCAATGGT
ILMN_1685156	NM_020983.2	ADCY6	112	10.2884	10.0985	10.2213	10.3423	9.94933	9.8447	ADCY6	3120600	RefSeq	ILMN_18413	NM_020983.2	NP_066193.1	3120600	5594	GATCAGAGTGGGAAGACCTCAGCCTTGGGTGGCTTGTCTCTGCTTCTTGC
ILMN_2311674	NM_020983.2	ADCY6	112	9.01459	8.93787	8.96202	8.95385	8.62966	8.85604	ADCY6	2190463	RefSeq	ILMN_18413	NM_020983.2	NP_066193.1	2190463	5380	GTGGAGGCCTGGTTTCTGGGTAATGCCTCCCTTGGGCATCTTCATGCATC
ILMN_1655935	NM_001114.3	ADCY7	113	7.91395	7.99931	7.94512	8.01273	7.95468	8.12553	ADCY7	50735	RefSeq	ILMN_24596	NM_001114.3	NP_001105.1	50735	5392	CCCGGCGGGGGCTCTCCTGGCAAGTCAGGAAGGTTTCTGTTGCTAATATA
ILMN_1754440	NM_001115.1	ADCY8	114	6.71981	6.69169	6.69976	6.739	6.73188	6.72659	ADCY8	5310431	RefSeq	ILMN_13714	NM_001115.1	NP_001106.1	5310431	5687	GACTTGTCCAGTCCCTCAATAGGCAAAGGCAGAAGCAGCTACTCAATGAG
ILMN_1654287	NM_001116.2	ADCY9	115	9.30736	9.1483	9.33237	9.12677	8.6551	8.66292	ADCY9	3060100	RefSeq	ILMN_161962	NM_001116.2	NP_001107.2	3060100	7347	TAGCTTGAGAGCCCCACAGGCTCTGCCACACCCGTGACTTCATCCACACT
ILMN_1763344	NM_001117.3	ADCYAP1	116	6.35931	6.27879	6.33753	6.37451	6.36722	6.27367	ADCYAP1	3060064	RefSeq	ILMN_9995	NM_001117.3	NP_001108.2	3060064	1714	GGCCAGGATCCTCTCCTTTGAAACCTGCTCTGTAGGAGCTACCCTTTTCC
ILMN_1711736	NM_001118.3	ADCYAP1R1	117	6.39766	6.61131	6.34501	6.49034	6.34487	6.42913	ADCYAP1R1	7100020	RefSeq	ILMN_672	NM_001118.3	NP_001109.2	7100020	1586	CAAATCCGCATGTCTGGCCTCCCTGCTGACAATCTGGCCACCTGAGCCAT
ILMN_1759252	NM_176801.1	ADD1	118	12.636	12.5576	12.6315	12.5224	12.2958	12.3181	ADD1	5900685	RefSeq	ILMN_27892	NM_176801.1	NP_789771.1	5900685	3986	GGACACCGACTTGGGAGGACAGGTCCTGAATGTCCTTTCTCCAGTGTAAC
ILMN_2356786	NM_001119.3	ADD1	118	8.68809	8.41926	8.51002	8.51219	8.25567	8.41561	ADD1	1230289	RefSeq	ILMN_18025	NM_001119.3	NP_001110.2	1230289	3288	TGCCCTAGTTGTGATCAAAGGTAACTCGAGGTGGAGGGTAGCCCTGGGGC
ILMN_1678791	NM_017483.2	ADD2	119	6.36039	6.30386	6.26794	6.33238	6.29339	6.31563	ADD2	2600609	RefSeq	ILMN_33622	NM_017483.2	NP_059517.1	2600609	200	GCAGCGTTTTCTGCCCATGCTGCAGCCCGCGCTCGTCAGAGCTGCTGGGA
ILMN_1694133	NM_017483.2	ADD2	119	6.78001	6.98734	6.94261	6.63865	6.85533	6.84811	ADD2	6250193	RefSeq	ILMN_33622	NM_017483.2	NP_059517.1	6250193	1049	AGATTCGAGAACAAAACCGACAAGATGTGAAGTCAGCGGGGCCTCAGTCC
ILMN_2286339	NM_017488.2	ADD2	119	6.50108	6.50944	6.53281	6.52183	6.37623	6.45654	ADD2	6040601	RefSeq	ILMN_181897	NM_017488.2	NP_059522.1	6040601	2229	AGGCTCTGGTCCGGCCGTGTGCGAGTTCTTCAGCGTTGCCCTCCACATCT
ILMN_2336146	NM_017483.2	ADD2	119	6.46277	6.35095	6.45503	6.4085	6.43159	6.2488	ADD2	2630021	RefSeq	ILMN_33622	NM_017483.2	NP_059517.1	2630021	925	GACACCTATGTCACGTTGAGAGTCAGCAAGGAGCAGGACCACTTCCTGAT
ILMN_1678501	NM_019903.3	ADD3	120	6.50302	6.57241	6.50844	6.34051	6.65732	6.51136	ADD3	730747	RefSeq	ILMN_27926	NM_019903.3	NP_063968.1	730747	90	CTGTGCAGCATTGCAGAATCCACACCTAGAGAACAGAAGACACAGACACG
ILMN_1787378	NM_016824.3	ADD3	120	8.39933	8.44498	8.47257	8.47008	8.41379	8.38613	ADD3	1010477	RefSeq	ILMN_3908	NM_016824.3	NP_058432.1	1010477	2132	GATGACGCTTCATCTGTTTCACAAATTCAGTCTCAAACTCAGTCACCGCA
ILMN_1814526	NM_001121.2	ADD3	120	12.3282	12.2543	12.2116	12.3205	11.9169	11.8144	ADD3	1990468	RefSeq	ILMN_4026	NM_001121.2	NP_001112.2	1990468	4214	TTACTTGCTTTGGCATAAAGAATGAGCCAATGAACCTCTGTGTCCTGTGG
ILMN_2311278	NM_001121.2	ADD3	120	9.95452	10.1276	9.92046	10.0015	9.57072	9.45155	ADD3	3420747	RefSeq	ILMN_4026	NM_001121.2	NP_001112.2	3420747	1721	GTGAATGTGCCTGAGGAGTCTCGGAACGGAGAAACCAGTCCCCGAACCAA
ILMN_1764309	NM_000667.2	ADH1A	124	9.7831	9.93996	9.42915	9.35784	9.27189	9.51121	ADH1A	3370347	RefSeq	ILMN_8119	NM_000667.2	NP_000658.1	3370347	1207	CAGATGTTTTCCCTTGTGGCAGTCTTCAGCCTCCTCTACCCTACATGATC
ILMN_1811598	NM_000668.3	ADH1B	125	7.50894	7.45888	7.21019	7.20498	7.27656	7.22198	ADH1B	2490612	RefSeq	ILMN_15844	NM_000668.3	NP_000659.2	2490612	2535	TACTGTGTGATCTTCAGTAAGTCTCTCAGGCTCTCTGAGCTTGTTCATCC
ILMN_1740717	NM_000669.3	ADH1C	126	7.42589	7.72308	7.19353	7.55919	7.35419	7.68825	ADH1C	1510750	RefSeq	ILMN_175926	NM_000669.3	NP_000660.1	1510750	1002	CTATGCTGCTACTGACTGGACGCACGTGGAAAGGAGCTATTTTTGGAGGC
ILMN_1797912	NM_000670.3	ADH4	127	6.46483	6.32025	6.53928	6.46686	6.51011	6.53464	ADH4	7550632	RefSeq	ILMN_3605	NM_000670.3	NP_000661.2	7550632	885	TTGCCCTTGACTGTGCAGGTGGATCTGAAACCATGAAAGCAGCCCTGGAC
ILMN_2136010	NM_000670.3	ADH4	127	7.69003	7.46258	7.66986	7.48721	7.49001	7.55039	ADH4	5490382	RefSeq	ILMN_3605	NM_000670.3	NP_000661.2	5490382	1705	GAGCATCAGGAAGAATAGCTAATGGATGCTGGGCTTCATACCTGGGTGAT
ILMN_1738604	NM_000671.3	ADH5	128	8.34843	8.68228	8.30809	8.39159	8.43928	8.5767	ADH5	5720161	RefSeq	ILMN_180335	NM_000671.3	NP_000662.3	5720161	1545	GGGAAAGGAAGCAGGGCAGTGGTGGGTGTCTGAAACCTCAGAAACATAAC
ILMN_1691175	NM_000672.2	ADH6	130	7.04734	6.80594	7.04103	6.87817	6.80914	6.99206	ADH6	3800368	RefSeq	ILMN_29135	NM_000672.2	NP_000663.1	3800368	923	AGCTGCCCTCGCCTCCTGCAATGAGAGCTATGGGGTCTGTGTGGTTGTTG
ILMN_2223359	NM_000673.3	ADH7	131	6.72541	6.54208	6.58915	6.67793	6.61116	6.5168	ADH7	3520709	RefSeq	ILMN_173330	NM_000673.3	NP_000664.2	3520709	1991	CAGTAGAATTGCAAGTCCCTAAGTCCCTATTCACTGTGCTTAGTAGTGAC
ILMN_1702858	NM_144650.2	ADHFE1	137872	9.40275	9.3504	8.97692	8.96256	8.41361	8.53646	ADHFE1	2760121	RefSeq	ILMN_5010	NM_144650.2	NP_653251.2	2760121	1651	CCAGGCTCGACTTCAGGGGTCAGTGTTCCTGTCCCAAACCCCACACAGAA
ILMN_2363634	NM_001077593.1	ADHFE1	137872	8.45307	8.44802	8.04654	8.1417	7.71493	7.73669	ADHFE1	3890598	RefSeq	ILMN_169488	NM_001077593.1	NP_001071061.1	3890598	1564	GAAATTCCCCAAAGCTCAGAGTCCAGTTCCTTCCATAAAACAGGCTGGAC
ILMN_1813975	NM_018269.1	ADI1	55256	10.97	10.6279	10.9165	10.8049	10.731	10.6311	ADI1	6620278	RefSeq	ILMN_29081	NM_018269.1	NP_060739.1	6620278	946	CACAGCTAGCCAGATAGAAGACACTTTTTTCTCCAAAATGATGCCTTGGG
ILMN_1743331	NM_001018082.1	ADIG	149685	6.13259	6.47262	6.42007	6.33878	6.32146	6.32001	ADIG	3800722	RefSeq	ILMN_18187	NM_001018082.1	NP_001018092.1	3800722	420	CTGGAGTCAGCAGGGCAGTGGCAATGGCAGAAGTGGATGGGAGAGACTTG
ILMN_1775045	NM_004797.2	ADIPOQ	9370	6.71932	6.80827	6.8688	6.75459	6.73373	6.72876	ADIPOQ	4200471	RefSeq	ILMN_183738	NM_004797.2	NP_004788.1	4200471	4112	TTTGACAGACTCTCGTTCTGTGGCCCTGGCTGGAGTTCAGTGGTGTGATC
ILMN_1688322	NM_015999.2	ADIPOR1	51094	10.802	10.6569	10.7655	10.7042	10.661	10.8294	ADIPOR1	6100767	RefSeq	ILMN_4949	NM_015999.2	NP_057083.2	6100767	1542	CCCCTCCTCAGCAAGGCATCTACCGGCCCCTCACAGAGACAGTACTTTGA
ILMN_2096322	NM_015999.2	ADIPOR1	51094	10.2428	10.2354	10.2518	10.1997	10.3478	10.3931	ADIPOR1	3460201	RefSeq	ILMN_4949	NM_015999.2	NP_057083.2	3460201	1689	TCCCTCCCTTACCCCCATCCTTAACTTTGTATCCTGGCTTATAACAGGCC
ILMN_2224833	NM_024551.2	ADIPOR2	79602	11.9204	11.8238	11.9134	11.8274	11.8762	11.9359	ADIPOR2	6960685	RefSeq	ILMN_12936	NM_024551.2	NP_078827.2	6960685	3644	GAACTCTCACCAGGTTGGCGCCTGAATGCCTTACTCTCAGCAGTCAGAGG
ILMN_1768062	NM_006721.2	ADK	132	7.521	7.71979	7.43214	7.63425	7.65287	7.56943	ADK	3130450	RefSeq	ILMN_29192	NM_006721.2	NP_006712.2	3130450	68	CGAAGATGGCAGCTGCTGAGGAGGAGCCGAAGCCCAAAAAGCTGAAGGTG
ILMN_1801020	NM_001123.2	ADK	132	7.03789	7.07084	7.18548	7.22269	7.05295	6.89664	ADK	7550161	RefSeq	ILMN_4107	NM_001123.2	NP_001114.2	7550161	72	GCTCCCAGTCGCTGAGTGCCTGAGCCGGGAAGCAGTTGCTGTGGTACCTG
ILMN_2358626	NM_001123.2	ADK	132	10.5598	10.5741	10.4348	10.3012	10.3423	10.3423	ADK	1030241	RefSeq	ILMN_4107	NM_001123.2	NP_001114.2	1030241	1219	CCACTGATGGAAGAGCTGAAAACACAAGCCCAGGAGTGCAGACACTGCCC
ILMN_2358628	NM_001123.2	ADK	132	6.58071	6.57147	6.53798	6.55159	6.56141	6.48684	ADK	7100414	RefSeq	ILMN_4107	NM_001123.2	NP_001114.2	7100414	1959	CTGGGCCCTGAAATGACACCCAATTTGTTAATGGAATTATGAAGAACAGC
ILMN_1708934	NM_001124.1	ADM	133	9.27471	9.31185	9.65142	9.45464	10.1582	10.1276	ADM	5670465	RefSeq	ILMN_29514	NM_001124.1	NP_001115.1	5670465	1295	GTCTCAGCGAGGTGTAAAGTTGTTCGCCGCGTGGAATGTGAGTGTGTTTG
ILMN_1702933	NM_024866.4	ADM2	79924	8.51944	8.4712	7.97114	7.97574	7.85497	7.93391	ADM2	3610626	RefSeq	ILMN_182047	NM_024866.4	NP_079142.2	3610626	4125	CGCCCTAACAACTTCCCATCCGCTGACCCCTCCAACGCCATCAATCTCCA
ILMN_1657993	NM_181442.1	ADNP	23394	11.0279	11.1519	11.0279	11.1959	11.2975	11.3515	ADNP	360678	RefSeq	ILMN_19803	NM_181442.1	NP_852107.1	360678	4110	GCACATAACCTTGTACAATCTTGCAACAGAGGCCAGCCACGTAAGATATA
ILMN_1666019	NM_015339.2	ADNP	23394	9.64561	9.8669	9.13174	9.72327	9.74503	9.71382	ADNP	1770551	RefSeq	ILMN_27197	NM_015339.2	NP_056154.1	1770551	249	GTGGCCTAGTGGTTATGCCCTGTACTACCATTTTGAGGATCTGGACTCCG
ILMN_2080751	NM_014913.2	ADNP2	22850	10.1648	10.3382	9.88534	10.2225	10.4195	10.7414	ADNP2	7330270	RefSeq	ILMN_6906	NM_014913.2	NP_055728.1	7330270	5052	TAAAGCACCAGAACCAGTCATGGAGACCAGCCAGTTTAGATGGTAAGTCA
ILMN_1690352	NM_032804.5	ADO	84890	10.5704	10.4799	10.3749	10.3592	10.3654	10.4081	ADO	4480546	RefSeq	ILMN_165903	NM_032804.5	NP_116193.2	4480546	3523	CTTGCACCTGTGTGCATAAACTGTTAGTCGTGACTGACTTGGTGTGTTGC
ILMN_1747227	NM_000674.1	ADORA1	134	7.71196	7.63637	7.72445	8.01139	7.74914	8.18525	ADORA1	4060519	RefSeq	ILMN_23513	NM_000674.1	NP_000665.1	4060519	2817	TCCAAGCCCTTCCCTCTGTTGGAAATTGGGTGTGCCCTGGCTCCCAAGGG
ILMN_2275396	NM_000674.2	ADORA1	134	6.11691	6.40191	6.16883	6.40771	6.25766	6.28535	ADORA1	2100110	RefSeq	ILMN_177336	NM_000674.2	NP_000665.1	2100110	309	CCCGGAGCTCTGTTCCCTGGAACTTTGGGCACTGCCTCTGGGACCCCTGC
ILMN_2373444	NM_000674.2	ADORA1	134	6.41643	6.36012	6.56324	6.58677	6.54099	6.66707	ADORA1	3830148	RefSeq	ILMN_177336	NM_000674.2	NP_000665.1	3830148	2589	GGGTCTAGGACTTTAGGGATCTGGGGAAGGACCAACCCATGCCCTGCCAA
ILMN_1807372	NM_000675.3	ADORA2A	135	7.05318	6.97832	7.03533	6.67318	6.84609	6.95443	ADORA2A	7560440	RefSeq	ILMN_8227	NM_000675.3	NP_000666.2	7560440	2018	TTACCTTTCACTCTCTGGCTGCTGGGTCTGCCGTCGGTCCTGCTGCTAAC
ILMN_1703946	NM_000676.2	ADORA2B	136	9.65337	9.66427	9.8447	9.9856	9.99379	9.96013	ADORA2B	2060040	RefSeq	ILMN_25434	NM_000676.2	NP_000667.1	2060040	1423	CACAAGGAAATGGACTGCCTCTCTTGAGCACTTCCCTGGAGCTACCACGT
ILMN_1730710	NM_000677.3	ADORA3	140	6.53522	6.56075	6.4581	6.48313	6.52646	6.42793	ADORA3	6580482	RefSeq	ILMN_180342	NM_000677.3	NP_000668.1	6580482	1756	CCTTCAGATTCCCCATCAACAAACACTTGAGGGCCTGTATGCCTGGGCCA
ILMN_1733259	NM_001081976.1	ADORA3	140	6.6257	6.51342	6.71766	6.49411	6.44002	6.61799	ADORA3	870138	RefSeq	ILMN_308662	NM_001081976.1	NP_001075445.1	870138	982	GTAGTCAGAGGAGCTATGATAGACCACACCCAAGCAAGGCTGCCCTCAAA
ILMN_1793959	NM_031284.3	ADPGK	83440	10.6433	10.7515	10.6382	10.5863	10.8608	10.8735	ADPGK	5550619	RefSeq	ILMN_16425	NM_031284.3	NP_112574.3	5550619	2111	CTGCAGTTGTCTGGAAGCCTGGGTGGCGTCATGAGCTGAAGGATCATGCT
ILMN_1794512	NM_001125.2	ADPRH	141	7.18845	6.92499	6.96915	6.9888	6.94108	7.23054	ADPRH	5550369	RefSeq	ILMN_28755	NM_001125.2	NP_001116.1	5550369	3019	CTTCCAGTCTTTTTAGAACGTGGTGGAGGAGGGTTGTGTGTGCCCCAGGG
ILMN_1760335	NM_199162.1	ADPRHL1	113622	6.983	6.89408	7.15971	7.17707	7.44577	7.37062	ADPRHL1	3390735	RefSeq	ILMN_162779	NM_199162.1	NP_954631.1	3390735	1620	AGAACATAAATGGCCTCCTGCCAGCTCCGGCGTCTCTCTGTGGTCTGCCT
ILMN_1788530	NM_138430.3	ADPRHL1	113622	6.66366	6.68795	6.8233	6.59007	6.83337	6.90822	ADPRHL1	5570446	RefSeq	ILMN_1840	NM_138430.3	NP_612439.2	5570446	1356	CCTCCACCATCAACATTGACACTGCGTAGATTTGCCGCACTTGGACCTCC
ILMN_1795788	NM_138430.3	ADPRHL1	113622	6.53338	6.24757	6.52364	6.26878	6.51621	6.41437	ADPRHL1	1990070	RefSeq	ILMN_1840	NM_138430.3	NP_612439.2	1990070	240	AGAATGGCCCGTGAGTGACAACACCATCATGCACATCGCAACCGCCGAGG
ILMN_1811480	NM_017825.1	ADPRHL2	54936	9.90147	9.95598	10.1882	10.1122	10.1089	10.1682	ADPRHL2	730010	RefSeq	ILMN_2074	NM_017825.1	NP_060295.1	730010	1364	GACAGACGCAGGCGGGTTTATTTTGGAGGGGTACTTGTGGCATTTTCCTG
ILMN_1653821	NM_033302.1	ADRA1A	148	6.22887	6.36055	6.28919	6.46036	6.37184	6.35168	ADRA1A	1070315	RefSeq	ILMN_18033	NM_033302.1	NP_150645.1	1070315	1815	GGAATCCACCCCAGGAGCCCAGGAGCCTTGCCTGACACTTGGATTTACTT
ILMN_1669227	NM_033304.1	ADRA1A	148	6.32052	6.35873	6.32161	6.31666	6.3136	6.48258	ADRA1A	2690500	RefSeq	ILMN_17568	NM_033304.1	NP_150647.1	2690500	1574	AGGTAGCTGGAGACCTAGGCAGTCTGCAAATGAGGAGTCAGCTGGAAGCT
ILMN_1709167	NM_033303.3	ADRA1A	148	6.83274	6.79957	6.95258	6.9494	6.73355	6.69557	ADRA1A	4590215	RefSeq	ILMN_22599	NM_033303.3	NP_150646.3	4590215	2210	CACCATGGAGCACGGTTTAAGCACCACTGGACTACACATTCTTCTGTGGC
ILMN_1780551	NM_000680.2	ADRA1A	148	6.62542	6.71019	6.73484	6.72983	6.58094	6.8763	ADRA1A	1110731	RefSeq	ILMN_15853	NM_000680.2	NP_000671.2	1110731	1970	TAGACCCAACTCATCAGGCAGCGGGTAGGGCACAGGGAAGAGGGAGGGTG
ILMN_1813598	NM_033302.2	ADRA1A	148	6.49745	6.44998	6.37514	6.29719	6.4308	6.46106	ADRA1A	780670	RefSeq	ILMN_18033	NM_033302.2	NP_150645.2	780670	1626	GGAAATTTTTCTCTTCCATGCCCCGTGGATCTGCCAGGATTACAGTGTCC
ILMN_1679754	NM_000679.3	ADRA1B	147	10.7147	10.6855	10.5591	10.554	9.56577	9.65703	ADRA1B	2140022	RefSeq	ILMN_176355	NM_000679.3	NP_000670.1	2140022	2141	GGGCGTTGTGTGTGTCGTGACTTCGTACCTCTCAAGCCCCTCCTTGTACT
ILMN_1716421	NM_000678.3	ADRA1D	146	6.50178	6.50856	6.56875	6.56269	6.54136	6.49173	ADRA1D	1340630	RefSeq	ILMN_166004	NM_000678.3	NP_000669.1	1340630	2054	TGAGAAACACTGCCCCATCCTCCATGCCCTGAACCCTGAGTAGACAGCCC
ILMN_1659371	NM_000681.2	ADRA2A	150	7.02913	7.18411	7.1573	7.0887	7.18291	7.11624	ADRA2A	5720523	RefSeq	ILMN_23205	NM_000681.2	NP_000672.2	5720523	3191	TATCTTGTATGTCTGTGTGCCCCTCCTGCCCCGAAAGTGCTGACTATGGG
ILMN_1677868	NM_000682.5	ADRA2B	151	7.50661	7.37193	7.41	7.4044	7.48475	7.31887	ADRA2B	3390286	RefSeq	ILMN_177753	NM_000682.5	NP_000673.2	3390286	2990	GGGTGTAGAGAGAATGGAGGGGACCAAAAAGAGTCCTTCCTGGGGTGTGG
ILMN_1707445	XM_001128592.1	ADRA2C	152	6.5425	6.51415	6.47133	6.4421	6.50263	6.59632	ADRA2C	870474	RefSeq	ILMN_168030	XM_001128592.1	XP_001128592.1	870474	834	CTGGGAGATTAACTTCGAGGATACAGCAGGGCACGCAGCCTGGTACACGC
ILMN_1733963	XM_001128592.1	ADRA2C	152	6.79145	6.72954	6.8215	6.80584	6.73752	6.71584	ADRA2C	3460672	RefSeq	ILMN_168030	XM_001128592.1	XP_001128592.1	3460672	614	ACGACGAGACCTGGTACATCCTGTCCTCCTGCATCGGCTCCTTCTTCGCG
ILMN_1804255	NM_000684.2	ADRB1	153	6.67803	6.77891	6.62369	6.89715	6.72088	6.5755	ADRB1	7050440	RefSeq	ILMN_26839	NM_000684.2	NP_000675.1	7050440	1589	GACCGATAGCAGGTGAACTCGAAGCCCACAATCCTCGTCTGAATCATCCG
ILMN_1695590	NM_000024.4	ADRB2	154	8.49131	8.56756	8.49418	8.68719	8.46545	8.54893	ADRB2	7570326	RefSeq	ILMN_2022	NM_000024.4	NP_000015.1	7570326	1895	CAGCTGTGAACATGGACTCTTCCCCCACTCCTCTTATTTGCTCACACGGG
ILMN_1694007	NM_000025.1	ADRB3	155	6.4946	6.55478	6.52181	6.36283	6.65085	6.63778	ADRB3	1430722	RefSeq	ILMN_166429	NM_000025.1	NP_000016.1	1430722	2313	ATTGAGTAGCAAAGCCACGCTCCCCACAGGACTTGGACAGAGGGCCCACA
ILMN_1673330	NM_001619.2	ADRBK1	156	6.42621	6.54554	6.58008	6.50449	6.51266	6.69375	ADRBK1	5700181	RefSeq	ILMN_22739	NM_001619.2	NP_001610.1	5700181	3454	AGCTGACAGTCCTCTCCACCTAGTGGCTGTCCAGTGCCCATTCCTCACCT
ILMN_3307926	NM_001619.3	ADRBK1	156	11.3606	11.119	11.5115	11.2942	11.175	11.2146	ADRBK1	3290113	RefSeq	ILMN_22739	NM_001619.3	NP_001610.2	3290113	3340	CTCCCGTCTACTCATTCCCCGGGGCGTTTCTTTGCCGATTTTTGAATGTG
ILMN_1668900	NM_005160.3	ADRBK2	157	6.46522	6.52226	6.6792	6.39815	6.5701	6.65984	ADRBK2	2120528	RefSeq	ILMN_8817	NM_005160.3	NP_005151.2	2120528	3363	CCCACTGCCTCCAGGCCCCACTGATACCCCCAAATAGATGCTGGGTTATG
ILMN_1760143	NM_175573.1	ADRM1	11047	12.0296	11.9061	12.2258	12.0959	12.2067	12.081	ADRM1	4390121	RefSeq	ILMN_26111	NM_175573.1	NP_783163.1	4390121	1206	TTGCCAAAGCCATGCAGAACAACGCCAAGCCCGAGCAGAAAGAGGGCGAC
ILMN_2389013	NM_175573.1	ADRM1	11047	10.2537	9.97487	10.5504	10.4074	10.4079	10.3136	ADRM1	4280136	RefSeq	ILMN_26111	NM_175573.1	NP_783163.1	4280136	1103	TTCAGCGCAGCCTTGGCCTCGGGGCAGCTGGGCCCCCTCATGTGCCAGTT
ILMN_1790757	NM_000026.1	ADSL	158	12.1464	12.1165	12.1128	12.021	12.2593	12.2428	ADSL	5870228	RefSeq	ILMN_7521	NM_000026.1	NP_000017.1	5870228	1348	TCACTGGTCGTGCCTCCCAGCAGGTGCAGAGATTCTTAGAAGAGGAGGTG
ILMN_1778796	NM_001126.2	ADSS	159	9.4793	9.90405	9.33618	9.71259	9.84434	9.89635	ADSS	6020333	RefSeq	ILMN_9592	NM_001126.2	NP_001117.2	6020333	1275	GTTTGGTGTAACTACTGGAAGGAAAAGAAGATGTGGCTGGTTGGACCTCG
ILMN_2092664	NM_001126.2	ADSS	159	10.9521	11.2288	11.1104	11.2069	11.3264	11.3127	ADSS	5960097	RefSeq	ILMN_9592	NM_001126.2	NP_001117.2	5960097	2486	TCTAGTGGATTGGTTTTCAACATCGTGCCTGCCGATATGCCTACAGAATC
ILMN_1720235	NM_152328.3	ADSSL1	122622	10.4478	10.5274	10.0216	9.98365	9.43579	9.74875	ADSSL1	4830372	RefSeq	ILMN_14610	NM_152328.3	NP_689541.1	4830372	1485	GTCTGGACTTGTGTAAACAGCAGCAGTCACGTTCCTCGGCCGCCACAACC
ILMN_1749804	NM_199165.1	ADSSL1	122622	6.62148	6.61086	6.75991	6.71539	6.61577	6.83883	ADSSL1	1660446	RefSeq	ILMN_1715	NM_199165.1	NP_954634.1	1660446	102	ACAGCCCTCCCCTGGCTGCCTCCAAGGAGTCTCCAGTTACTGAGTGGCCA
ILMN_2240009	NM_152328.3	ADSSL1	122622	7.85132	7.69298	7.92443	7.71883	7.72828	7.54564	ADSSL1	4900703	RefSeq	ILMN_14610	NM_152328.3	NP_689541.1	4900703	205	AGGGCAAAGGCAAGGTGGTGGACCTGCTGGCCACGGACGCCGACATCATC
ILMN_1736178	NM_001129.3	AEBP1	165	7.66851	7.62497	7.29055	7.30906	7.49453	7.25992	AEBP1	6580711	RefSeq	ILMN_179474	NM_001129.3	NP_001120.3	6580711	3868	TCAGCACATGGAAGGCCCCTGGTATGGACACTGAAAGGAAGGGCTGGTCC
ILMN_1803376	NM_153207.3	AEBP2	121536	9.73918	10.1177	9.82017	9.9391	9.77865	9.92345	AEBP2	4260671	RefSeq	ILMN_28948	NM_153207.3	NP_694939.1	4260671	3964	TAATGTCTGCCCATCTGTATTGTTGCTCCTACCTTCAAATATGACACCTG
ILMN_3240321	NM_022767.3	AEN	64782	8.8208	8.42887	8.56137	8.16765	8.4533	8.47805	AEN	5090438	RefSeq	ILMN_364766	NM_022767.3	NP_073604.3	5090438	2725	ACACTGTGCGGGAGGTGACAACAGAGCAAAGCAGCGCAGGGGTCAGGGAG
ILMN_1707958	NM_198969.1	AES	166	6.61574	6.57016	6.43512	6.44363	6.51078	6.58001	AES	6660491	RefSeq	ILMN_25081	NM_198969.1	NP_945320.1	6660491	113	TCAGCAAGAACCACCGCCCAGCCAGAGCCAAGGTCACAGAGCACGTCCGT
ILMN_1712944	NM_001130.5	AES	166	10.9525	10.7859	11.1545	10.8206	10.7246	10.6798	AES	1230458	RefSeq	ILMN_25658	NM_001130.5	NP_001121.2	1230458	1274	AGTTCCAGACACCTCCACGCCCACCTGGTCCTCTCCCATCGCCCACAAAA
ILMN_2333107	NM_198970.1	AES	166	8.73118	8.64096	8.59436	8.65977	8.56675	8.52431	AES	6180176	RefSeq	ILMN_25198	NM_198970.1	NP_945321.1	6180176	850	GCGGAGCTCGGGATTGGCTAAACTCCCATAGTATTTATGGTGGCCGCCGG
ILMN_1651235	NM_198595.2	AFAP1	60312	6.79101	6.70059	6.70966	6.74356	6.46928	6.70599	AFAP1	3130458	RefSeq	ILMN_5058	NM_198595.2	NP_940997.1	3130458	160	CGCCCCGGGGCTCCATTGTTAAGGCGGCTGCGGCTCTGTCGGCTGTTCAG
ILMN_1660424	NM_021638.4	AFAP1	60312	6.4301	6.55959	6.44497	6.5525	6.2958	6.41504	AFAP1	2190681	RefSeq	ILMN_181438	NM_021638.4	NP_067651.2	2190681	44	GAAGACGCCTGAATCTTTTAGTGGACCTGCTTTCAGCAAACTTGTTTTTT
ILMN_1701998	NM_198595.2	AFAP1	60312	9.39691	9.50697	9.2088	9.26725	8.96586	8.89627	AFAP1	2690187	RefSeq	ILMN_5058	NM_198595.2	NP_940997.1	2690187	7446	TTTCACGTGGTGTAACCCTAGACTGGCGCCCTTGGCGTGCCCCTTTGTGT
ILMN_1694140	NM_152406.1	AFAP1L1	134265	8.12424	8.29214	7.75754	8.03729	7.7528	7.6905	AFAP1L1	20154	RefSeq	ILMN_25390	NM_152406.1	NP_689619.1	20154	3763	GCCTCTAATGACCAGCTGGGTGACCTTGGGAAAGTCACTTGATTGCTCTG
ILMN_1730995	NM_001001936.1	AFAP1L2	84632	7.29963	7.10185	7.13512	7.0372	7.0267	6.97258	AFAP1L2	4590133	RefSeq	ILMN_169116	NM_001001936.1	NP_001001936.1	4590133	3699	GTGATCGCCCTCTTAAAATTGGCAGTGCTGTTCCTTGTGCTGCCCCTGTC
ILMN_2404917	NM_032550.2	AFAP1L2	84632	6.78444	6.7369	6.79456	6.85177	6.63325	6.64994	AFAP1L2	6620711	RefSeq	ILMN_23965	NM_032550.2	NP_115939.1	6620711	3123	GGGTCACGTGTCTTTGGTGAGTGAGAAGACCTAAACTCCTGGCCATCATC
ILMN_1702696	NM_201252.1	AFAR3	246181	6.94721	7.1705	6.97407	6.88702	6.9092	6.91361	AFAR3	5270195	RefSeq	ILMN_22809	NM_201252.1	NP_957704.1	5270195	1817	GTACTTGCCTAGGACTGGGAGGAGGATTGCGAGGAAATGGAGATTCACTG
ILMN_1769563	NR_002796.1	AFARP1	246182	6.3164	6.59906	6.42431	6.59744	6.33346	6.42281	AFARP1	1690086	RefSeq	ILMN_13586	NR_002796.1		1690086	185	CAGCCAGTCCAAGACCATCCTGGGTGGCCTGAAAATTGATACCAAGGCCA
ILMN_2084562	NR_002796.1	AFARP1	246182	6.86439	6.91154	6.80578	6.89219	6.82171	6.76691	AFARP1	1110687	RefSeq	ILMN_13586	NR_002796.1		1110687	1117	CAGTAAAGTCACCACCAAGTGAAGAATGAAACCTCCTGGGGTGCTGTGTG
ILMN_1673119	NM_005935.1	AFF1	4299	7.35354	7.44205	7.25875	7.38087	7.49862	7.35365	AFF1	3990673	RefSeq	ILMN_8254	NM_005935.1	NP_005926.1	3990673	7013	TTGTGAAAACATTGGCCACCTAGTAGCAGTGGTGAGGAGTGGGAGGGCCC
ILMN_2129015	NM_005935.1	AFF1	4299	9.39128	9.48141	9.35703	9.51589	9.39955	9.55653	AFF1	6060142	RefSeq	ILMN_170504	NM_005935.1	NP_005926.1	6060142	8459	GCCTGGAGAGGACAAGGGAATAAGACCACTCATAGTGAGGCTGGCCAAGC
ILMN_1725889	NM_002025.2	AFF2	2334	6.46822	6.55195	6.47276	6.53359	6.50689	6.50544	AFF2	3890088	RefSeq	ILMN_43564	NM_002025.2	NP_002016.2	3890088	13646	GGCTGAGCTGGTGCGTTGGTTTCTCTCATAGAGGCATTAACTATACTGCC
ILMN_1677951	NM_001025108.1	AFF3	3899	6.38793	6.34923	6.27079	6.42912	6.143	6.47335	AFF3	2230273	RefSeq	ILMN_26121	NM_001025108.1	NP_001020279.1	2230273	221	GGAATGACTCTCTAGTTGTGGAATTTCAGTCATCAGCCAGCAGATGCAGG
ILMN_1775235	NM_001025108.1	AFF3	3899	6.28761	6.3819	6.32946	6.34223	6.461	6.37705	AFF3	650753	RefSeq	ILMN_26121	NM_001025108.1	NP_001020279.1	650753	7943	GTAGATTCCCAAGAGACTTTAGCAGTCACCAGCCTTAATGCATGTACAGG
ILMN_1708502	NM_014423.3	AFF4	27125	9.98014	10.23	9.52413	10.0152	9.97817	9.99137	AFF4	2360189	RefSeq	ILMN_179829	NM_014423.3	NP_055238.1	2360189	8797	CCTGAAAAGGCACCACCTTTAAGGGCCAGTTGTGGGGTTGGTAAGCACAG
ILMN_1699172	NR_003226.1	AFG3L1	172	7.01283	7.15463	6.86514	7.06319	6.9	6.63832	AFG3L1	730730	RefSeq	ILMN_166643	NR_003226.1		730730	205	ACCCTGCTTGCTCCAGTGGTTATGGCCAGTGAGAATGTGCGGTGTTGCAT
ILMN_1705447	NM_001031805.1	AFG3L1	172	10.7547	10.7773	10.6552	10.6109	10.5478	10.5174	AFG3L1	60609	RefSeq	ILMN_11411	NM_001031805.1	NP_001026975.1	60609	2630	CGGGGATGACTCTGATTGTCCTTCAGCAGGGATGAGTCTGTTTTGCTCCG
ILMN_2295698	NR_003228.1	AFG3L1	172	6.74437	6.86964	6.81704	6.80932	6.85606	6.94247	AFG3L1	5670274	RefSeq	ILMN_166820	NR_003228.1		5670274	1677	CTCGGAGAAGTCTACCTATGAGGAGTTTGTAGAGGGCGTGGGCAGCCTGG
ILMN_2409898	NR_003228.1	AFG3L1	172	6.79506	6.87069	6.93693	6.8909	6.73481	6.95722	AFG3L1	3180403	RefSeq	ILMN_166820	NR_003228.1		3180403	1144	ACAAGAGCCTCAATAAGGACACCCTGGCGAGGAAGCTGGCAGTGCTCACC
ILMN_2066124	NM_006796.1	AFG3L2	10939	12.2969	12.1979	12.3158	12.1881	12.4106	12.5655	AFG3L2	1170538	RefSeq	ILMN_29564	NM_006796.1	NP_006787.1	1170538	2820	TGTGGCAGGGATCGTTGCACTGGACTCTTGGCGTGTGGGAAGGGATGCTT
ILMN_1777797	NM_001133.2	AFM	173	6.52566	6.40773	6.5057	6.65416	6.4823	6.56406	AFM	3120681	RefSeq	ILMN_26262	NM_001133.2	NP_001124.1	3120681	1863	GCACCAAAGGGAAGGCTTCCTATCTGTGTGGTGATGAATCGCATTTCCTG
ILMN_1707551	NM_001010982.2	AFMID	125061	7.70188	8.09858	7.86638	7.82159	7.75997	7.96099	AFMID	2070707	RefSeq	ILMN_5520	NM_001010982.2	NP_001010982.1	2070707	1204	CTCGTCTGGCCCATCTACCTGCTGACAGAGCATGACAAAGATGACGCTCA
ILMN_2095653	NM_001010982.1	AFMID	125061	7.33692	6.99072	7.41681	6.83248	7.4044	7.19179	AFMID	2000497	RefSeq	ILMN_5520	NM_001010982.1	NP_001010982.1	2000497	1555	GGCGTGAGCCACTGCGCCCGGCCAGAATGGCATTATATTTAAATAGTTCA
ILMN_1782204	NM_001134.1	AFP	174	6.72324	6.59449	6.6144	6.56231	6.54531	6.62695	AFP	2030161	RefSeq	ILMN_19039	NM_001134.1	NP_001125.1	2030161	1784	GGAGAAATGCTGCCAAGGCCAGGAACAGGAAGTCTGCTTTGCTGAAGAGG
ILMN_1767722	NM_203437.2	AFTPH	54812	8.0467	7.91875	8.20743	8.08574	8.06286	8.18974	AFTPH	2070600	RefSeq	ILMN_16341	NM_203437.2	NP_982261.2	2070600	2775	GGAGGTTCCACTCTTCTGAACCTTGATTTCTTTGGGCCCGTGGATGACAG
ILMN_2342841	NM_203437.2	AFTPH	54812	8.81183	8.81183	8.90568	8.76324	8.92008	8.64794	AFTPH	5570543	RefSeq	ILMN_16341	NM_203437.2	NP_982261.2	5570543	3700	GCTCTTTTGTTATAGGGTATGGATCATTGTCAGAACTTGATTGGAGGGGT
ILMN_2402766	NM_017657.3	AFTPH	54812	10.0785	9.89578	10.1393	10.0622	10.1512	10.1535	AFTPH	450097	RefSeq	ILMN_16569	NM_017657.3	NP_060127.3	450097	2732	TGACTGGAGTAGCAGTGGCCTTACTAACCCTTTAGATGGTGTGGATCCGG
ILMN_1802631	NM_000027.2	AGA	175	9.02822	9.13306	9.08449	9.07525	8.9094	9.01145	AGA	130064	RefSeq	ILMN_165746	NM_000027.2	NP_000018.1	130064	1922	CTCTCTGTATGACAACTCTACAGAAGTTGTGCGCGTGCTTTCTCAGCAGC
ILMN_2245223	NM_001037131.1	AGAP1	116987	6.6129	6.65624	6.68802	6.63325	6.68041	6.58753	AGAP1	7400333	RefSeq	ILMN_6276	NM_001037131.1	NP_001032208.1	7400333	1939	TGGGTCTCAGATGGCAAGCGGCATCAGCCTGGTCTCCTTCAACAGCCGAC
ILMN_2318481	NM_001037131.1	AGAP1	116987	6.56468	6.48245	6.48459	6.46608	6.57678	6.61937	AGAP1	2340563	RefSeq	ILMN_6276	NM_001037131.1	NP_001032208.1	2340563	3110	CTGTCCAGGAGAAACAATAACCGGAACAACAGCAGTGGGAGGGTGCCCAC
ILMN_3238543	NM_133447.1	AGAP11	119385	6.42013	6.45615	6.28045	6.65109	6.4668	6.54858	AGAP11	5290364	RefSeq	ILMN_307236	NM_133447.1	NP_597704.1	5290364	2444	GGGCAGACGAAACCCTCAATAGAGTCAACGAGGGAAGAGAAGGAACGGTG
ILMN_1735591	NM_014770.2	AGAP2	116986	6.63783	6.57333	6.4765	6.5155	6.43226	6.63117	AGAP2	3140608	RefSeq	ILMN_11212	NM_014770.2	NP_055585.1	3140608	3537	GCACCCCTACAGTGGGACCCCTCCCCCATTATTCTTTCTGTCCAGCCCCT
ILMN_2269136	NM_001042535.1	AGAP3	116988	9.03949	8.98938	9.11881	9.07185	9.44954	9.25838	AGAP3	3890431	RefSeq	ILMN_174349	NM_001042535.1	NP_001036000.1	3890431	1949	CTCTCTGTCCTTGCTCTTTTGTAAGGGGCGGGCCCGGCTCAGTGACCTGT
ILMN_2362126	NM_001042535.1	AGAP3	116988	6.65547	6.60833	6.59457	6.52337	6.64874	6.71325	AGAP3	1510615	RefSeq	ILMN_174349	NM_001042535.1	NP_001036000.1	1510615	1081	ACCCCCACACCCATCCGAAAGCAGTCCAAGCGGCGCTCCAACATCTTCAC
ILMN_3239130	NM_001077665.2	AGAP6	414189	8.75803	8.75413	8.72026	8.58499	8.42479	8.75821	AGAP6	6960050	RefSeq	ILMN_179425	NM_001077665.2	NP_001071133.2	6960050	1919	CAGTCTTGGCCCCCACCTTTCCCGTGTGCGATCTCTGGAGCTGGATGACT
ILMN_2120103	NM_001077685.1	AGAP7	653268	6.7385	6.67462	6.80785	6.73724	6.72968	6.57949	AGAP7	4390523	RefSeq	ILMN_163472	NM_001077685.1	NP_001071153.1	4390523	1703	AGGGGCGGACAAAACCCACAGAAAAGTCCACGAGGGAAGAGAAGGAACGG
ILMN_3242883	NM_001077686.1	AGAP8	728404	11.9124	11.6385	11.942	11.6171	11.6134	11.7125	AGAP8	2140343	RefSeq	ILMN_164245	NM_001077686.1	NP_001071154.1	2140343	2066	AGGAGTGCATCAACGTGCTTCTGCAGTACGGCTGCCCCGACGAGTGTGTA
ILMN_1887648	NM_152336.2	AGBL1	123624	6.51098	6.68625	6.25399	6.49912	6.44781	6.35965	AGBL1	5340681	RefSeq	ILMN_14520	NM_152336.2	NP_689549.2	5340681	184	AGCAGCCGGAAGAGAGGCAGGAGGATGTCATAGTCTGGAGGAGCTGTCCT
ILMN_2100055	NM_152336.2	AGBL1	123624	6.46519	6.61825	6.50702	6.63445	6.59101	6.60341	AGBL1	990220	RefSeq	ILMN_14520	NM_152336.2	NP_689549.2	990220	2591	CCTCTACCACCTGAGCAGCATTGGCCGAAGTCCCGTGGTTTTCTGTGACT
ILMN_1688627	NM_024783.2	AGBL2	79841	6.66986	6.59111	6.78375	6.68945	6.77228	6.76308	AGBL2	4890338	RefSeq	ILMN_27467	NM_024783.2	NP_079059.2	4890338	2689	CAGCCAAGAGCCAGCTCCAGGTATGAAGCCAAACTGGCCTAGGAGCAGAT
ILMN_1672767	NM_178563.1	AGBL3	340351	6.51771	6.47461	6.46265	6.621	6.47276	6.31774	AGBL3	2350059	RefSeq	ILMN_23118	NM_178563.1	NP_848658.1	2350059	2811	GATGTCAGCTCCATCACATTTGGCAAAGAACAAAGACCCAAAGCTGTCAG
ILMN_2196642	NM_032785.1	AGBL4	84871	6.34987	6.48893	6.43535	6.67051	6.56117	6.5995	AGBL4	520379	RefSeq	ILMN_14118	NM_032785.1	NP_116174.1	520379	3794	CTGAGCAGGTCGTGATACTGATGGACCTACCCTGCCTTGTTCTGTCCTCT
ILMN_2290776	NM_021831.5	AGBL5	60509	8.67027	8.44671	8.5669	8.41656	8.21249	8.44762	AGBL5	6620403	RefSeq	ILMN_181524	NM_021831.5	NP_068603.4	6620403	2937	ATGCTAGTTCCCCTCCAGGCCGCTGATTCCATGTGACAGCCGTTAAGTCC
ILMN_2308689	NM_001035507.2	AGBL5	60509	10.0876	10.0277	9.77951	9.77865	9.53811	9.43492	AGBL5	1850075	RefSeq	ILMN_24692	NM_001035507.2	NP_001030584.1	1850075	2084	AGTCACAATGGGTTGCCTGTCTCCTGCTCCGAAAACACCTTGAGTCGGGC
ILMN_1777182	NM_001135.1	AGC1	176	6.45935	6.36507	6.69326	6.5799	6.41047	6.34241	AGC1	4480747	RefSeq	ILMN_1297	NM_001135.1	NP_001126.1	4480747	6909	CCCCTTCACGTGTAAAAAGGGCACAGCCACCACCTACAAACGCAGACTAC
ILMN_1690829	NM_001136.3	AGER	177	6.24685	6.68532	6.47458	6.65306	6.5887	6.52226	AGER	6620523	RefSeq	ILMN_11545	NM_001136.3	NP_001127.1	6620523	876	TGTGCTGATCCTCCCTGAGATAGGGCCTCAGGACCAGGGAACCTACAGCT
ILMN_1729777	NM_001136.3	AGER	177	6.92777	7.05362	6.97835	6.7769	6.86862	6.7583	AGER	1940465	RefSeq	ILMN_11545	NM_001136.3	NP_001127.1	1940465	1076	TGGGGACAGCCGCCCTGCTCATTGGGGTCATCTTGTGGCAAAGGCGGCAA
ILMN_2257015	NM_001136.3	AGER	177	7.12539	7.20852	7.11982	7.28886	7.01661	6.9194	AGER	7200369	RefSeq	ILMN_11545	NM_001136.3	NP_001127.1	7200369	938	ATTCCAGCCACGGGCCCCAGGAAAGCCGTGCTGTCAGCATCAGCATCATC
ILMN_3181215	NM_004504.4	AGFG1	3267	8.09696	8.19802	7.51986	7.84959	7.72308	7.90731	AGFG1	990754	RefSeq	ILMN_366128	NM_004504.4	NP_004495.2	990754	7176	CCCTCATTCTTGAGTGGAGAGACAGAGGAAGCAAACGCCAAGGAGCCTTC
ILMN_3260345	NM_001135189.1	AGFG1	3267	9.70027	9.4702	9.21208	8.95499	8.99471	8.81056	AGFG1	4280681	RefSeq	ILMN_366209	NM_001135189.1	NP_001128661.1	4280681	8306	CAGGACCTTCTAGTCAGCAGGGCATGTTTGGAAAATGTTAATACGCCATG
ILMN_1652023	NM_006076.4	AGFG2	3268	6.68722	6.86467	6.89424	6.75178	6.75078	6.64282	AGFG2	5550538	RefSeq	ILMN_28557	NM_006076.4	NP_006067.3	5550538	3681	CCCCTCCAGCCCACAAGGACTCCAGCCTGCTGGCTGGTGAGAGCTGGATG
ILMN_1703228	NM_006076.4	AGFG2	3268	8.29366	8.24027	8.15386	8.10121	7.95123	8.01139	AGFG2	4050368	RefSeq	ILMN_28557	NM_006076.4	NP_006067.3	4050368	1957	GATGAGGCACAGTGTTGATGGGGCAGTGACCAGACAGTCCTGAGACCCAG
ILMN_1776153	NM_018046.3	AGGF1	55109	7.85038	8.20402	7.68986	7.9294	7.74114	7.81206	AGGF1	5130102	RefSeq	ILMN_18179	NM_018046.3	NP_060516.2	5130102	3920	CGTATGTACAGTTAGACTTGCAGGCTGCAGGAGTGCCCTGCATTGTTTTC
ILMN_2064917	NM_018046.3	AGGF1	55109	10.6005	10.8735	9.87954	10.4716	10.183	10.2818	AGGF1	70239	RefSeq	ILMN_176602	NM_018046.3	NP_060516.2	70239	4044	GGACCCCTCCAAATAGGTTTTGCTTCTGGTGAATCTTGGTCATTGGGTTA
ILMN_1772645	NM_018238.2	AGK	55750	10.0763	10.1333	10.2953	10.1591	10.2994	10.3697	AGK	7560452	RefSeq	ILMN_23868	NM_018238.2	NP_060708.1	7560452	2000	CTGCCCTTCCCAGGTGATTCTGTAAGTTGTCCCTCAACTGTACTTGGAGA
ILMN_1664006	NM_000642.2	AGL	178	8.77789	8.79517	8.35906	8.53432	8.60801	8.42887	AGL	7000672	RefSeq	ILMN_11688	NM_000642.2	NP_000633.2	7000672	6603	CCCTTCTCTAAACTGTGCGGGTAAAAGGAATGACTGTCCTTGAGAGAACC
ILMN_1680343	NM_000642.2	AGL	178	6.79474	6.44023	6.78246	6.6031	6.71012	6.70367	AGL	1440661	RefSeq	ILMN_11688	NM_000642.2	NP_000633.2	1440661	169	CTTTGCCCTTCACGGCGCCCGGCCCTCCTTGGGCTGCGGCTTCTGTGCGA
ILMN_1717468	NM_000028.2	AGL	178	6.85488	6.74142	6.78872	6.74032	6.66536	6.79909	AGL	3190468	RefSeq	ILMN_164290	NM_000028.2	NP_000019.2	3190468	132	TAAGCAGAAGTGCCATTCGGAGTCTCCAGAGCCCTGTGGCTTGGGGCTGG
ILMN_1750235	NM_000645.1	AGL	178	7.04297	7.01839	6.95252	6.94474	6.83657	6.90109	AGL	6110050	RefSeq	ILMN_1173	NM_000645.1	NP_000636.1	6110050	41	GAATGTACGTTTCCAGGGGAAGGAGAAAGAGACATTACAGAGCAGACAGC
ILMN_1775082	NM_000646.1	AGL	178	6.54627	6.67762	6.6749	6.4785	6.48807	6.3053	AGL	1440653	RefSeq	ILMN_30153	NM_000646.1	NP_000637.1	1440653	229	GTACTGGGATTACAAGCATAAGCCACCGGGCATGGCCCCACTTCTGAGCA
ILMN_2274377	NM_000645.2	AGL	178	6.65738	6.80494	6.77894	6.84955	6.6742	6.99433	AGL	5270041	RefSeq	ILMN_1173	NM_000645.2	NP_000636.2	5270041	40	GGAATGCGTTTCCAGGGGAAGGAGAAAGAGACATTACAGAGCAGACAGCT
ILMN_2277492	NM_000646.2	AGL	178	6.21594	6.01269	6.18727	6.33893	6.32833	6.46239	AGL	2060255	RefSeq	ILMN_30153	NM_000646.2	NP_000637.2	2060255	228	AGTACTGGGATTACAAGCATAAGCCACCGGGCATGGCCCCAATTCTGAGC
ILMN_2371825	NM_000645.2	AGL	178	10.8694	10.6899	10.6206	10.5857	10.4189	10.3954	AGL	2940113	RefSeq	ILMN_1173	NM_000645.2	NP_000636.2	2940113	7100	GTCTTGAACTACTGTGTCTAGTGGGCAAATGTCATTGTTACCTCTGTGTG
ILMN_1707169	NM_024758.3	AGMAT	79814	6.51584	6.64464	6.74668	6.84982	7.00897	6.82486	AGMAT	4890255	RefSeq	ILMN_24467	NM_024758.3	NP_079034.3	4890255	2038	GCTTCTCCTATGAGGTGCTTAGGGCTGCATCTTGGTTTTAGGACCACTGT
ILMN_1679520	NM_006411.2	AGPAT1	10554	9.33934	9.27087	9.61068	9.34508	9.26495	9.27665	AGPAT1	4610044	RefSeq	ILMN_5338	NM_006411.2	NP_006402.1	4610044	1746	CTAATTCAGAGGTCTCATGCCTGCCCTTGCCCAGATGCCCAGGGTCGTGC
ILMN_1697790	NM_006411.2	AGPAT1	10554	6.74855	6.45978	6.51913	6.7083	6.55541	6.63886	AGPAT1	990369	RefSeq	ILMN_5338	NM_006411.2	NP_006402.1	990369	187	AAATCCCGTCGCCCCCTTGGCACCGACACCCCGACAGAGACAGAGACACA
ILMN_1779109	NM_032741.3	AGPAT1	10554	6.28896	6.08715	6.19207	6.19326	6.07096	6.1352	AGPAT1	630437	RefSeq	ILMN_26020	NM_032741.3	NP_116130.2	630437	1	GGACTTTGGAGCGTATGGCTCCAAATCAACTCATTGGCTAAAACTTGACG
ILMN_1681081	NM_006412.3	AGPAT2	10555	7.33833	7.28765	7.46155	7.41395	7.19789	7.15521	AGPAT2	3850370	RefSeq	ILMN_165995	NM_006412.3	NP_006403.2	3850370	605	GGATCTATCCCGAGGGTACTCGCAACGACAATGGGGACCTGCTGCCTTTT
ILMN_1732176	NM_006412.3	AGPAT2	10555	8.35082	8.18385	8.40107	8.22038	7.87274	7.82923	AGPAT2	3520671	RefSeq	ILMN_165995	NM_006412.3	NP_006403.2	3520671	1184	TCTGGGAGCTGGGATGATAAAGATGAGGCTTGCGGCTGTGGCCCGCTGGT
ILMN_2377430	NM_001012727.1	AGPAT2	10555	9.25051	9.1191	9.53698	9.02442	8.61578	8.69019	AGPAT2	5560102	RefSeq	ILMN_7769	NM_001012727.1	NP_001012745.1	5560102	1250	TGGGCTCCAGGGTCCAGCCCACAAGCTGCATCAGGCTCTCTGGGAGAGGA
ILMN_1654010	NM_020132.3	AGPAT3	56894	7.11613	7.30699	7.24984	7.26554	7.21391	7.34403	AGPAT3	3850435	RefSeq	ILMN_138486	NM_020132.3	NP_064517.1	3850435	2098	AGCTCCTTTGTCGCTCTCATGGCTGTCAGATCCTGGTCCCTCCACACTGG
ILMN_1661373	NM_001037553.1	AGPAT3	56894	7.36028	7.43111	7.4933	7.31442	7.51882	7.44939	AGPAT3	620064	RefSeq	ILMN_15398	NM_001037553.1	NP_001032642.1	620064	2523	ATGGCCAGGTGGGGCCCCTGGGGCAATGGCAGTGGTAGAACGCTCAACTT
ILMN_2288175	NM_020132.4	AGPAT3	56894	6.58669	6.53956	6.43023	6.50287	6.50907	6.58042	AGPAT3	2120204	RefSeq	ILMN_15513	NM_020132.4	NP_064517.1	2120204	124	GGAAGCCCTGAGGGCAGCTGTTCCCACTGGCTCTGCTGACCTTGTGCCTT
ILMN_1730504	NM_020133.2	AGPAT4	56895	8.19263	8.20913	7.95558	8.1054	7.6186	7.52418	AGPAT4	3440025	RefSeq	ILMN_24920	NM_020133.2	NP_064518.1	3440025	7670	ACCATGCTAGTCTTTGAGAGAACGTGTGGATTGGGTGGATGTTTGGACCG
ILMN_1732672	NM_001012733.1	AGPAT4	56895	6.6343	6.46265	6.54544	6.52704	6.70674	6.57874	AGPAT4	1440364	RefSeq	ILMN_25039	NM_001012733.1	NP_001012751.1	1440364	608	GGAACTGGGTCTCTTCAGTTGACTTTTGTCGTCTTCAACACACTGCAGCG
ILMN_1662049	NM_018361.2	AGPAT5	55326	9.4739	9.75838	9.1893	9.73008	9.64792	9.70214	AGPAT5	830719	RefSeq	ILMN_9737	NM_018361.2	NP_060831.2	830719	2396	TAGTGTGGTGGATTCCCACTGGGCTCTGGTCCTTCCCTTGGATCCCGTCA
ILMN_1740752	NM_178819.2	AGPAT6	137964	8.11164	8.04488	7.98412	8.07855	7.90225	8.15788	AGPAT6	3870022	RefSeq	ILMN_182264	NM_178819.2	NP_848934.1	3870022	2199	CCTGAAGAGGGAGAAGGTGAAGGACACGTTCAAGGAGGAGCAGCAGAAGC
ILMN_1794875	NM_032717.3	AGPAT9	84803	7.85966	7.73009	7.68972	7.77102	8.33437	8.13716	AGPAT9	2060477	RefSeq	ILMN_14413	NM_032717.3	NP_116106.2	2060477	2111	TCCTTGTTTGAATGCTGTAGATCTGTACCTAGTACCCCTCCCATCTACTG
ILMN_1698209	NM_003659.1	AGPS	8540	9.66732	9.65621	9.9267	10.02	10.2599	10.1645	AGPS	7560154	RefSeq	ILMN_138634	NM_003659.1	NP_003650.1	7560154	1910	CTGATGTCGGCTTTGGGATGCTGAAGTCTGTCAAGGAATATGTGGACCCC
ILMN_1814151	NM_006408.2	AGR2	10551	8.18833	8.21856	8.21351	8.43275	8.11093	8.1222	AGR2	3140463	RefSeq	ILMN_15860	NM_006408.2	NP_006399.1	3140463	1437	GGGTTTAGGAAACGTGAAAGGCTGTGGCATCAGGGTAGGGGAGCATTCTG
ILMN_3307841	NM_006408.3	AGR2	10551	11.6261	11.9743	11.9248	12.0644	11.8994	11.4327	AGR2	1340021	RefSeq	ILMN_370920	NM_006408.3	NP_006399.1	1340021	749	GGCCTTGAGACTTGAAACCAGAAGAAGTGTGAGAAGACTGGCTAGTGTGG
ILMN_1728787	NM_176813.3	AGR3	155465	6.51488	6.73184	6.73443	6.6826	6.85503	6.92706	AGR3	5290273	RefSeq	ILMN_20719	NM_176813.3	NP_789783.1	5290273	87	CAGCTTTGGGTCTCTGCCTCTTACTCGTCACAGTTTCTTCCAACCTTGCC
ILMN_2050246	NM_176813.3	AGR3	155465	6.37045	6.57212	6.73205	6.39685	6.76396	6.52954	AGR3	4590594	RefSeq	ILMN_20719	NM_176813.3	NP_789783.1	4590594	461	GCTGACATAGCTGGAAGATACTCTAACAGATTGTACACATATGAGCCTCG
ILMN_1770454	NM_198576.2	AGRN	375790	10.1628	10.1838	10.0316	9.93152	9.76618	9.89726	AGRN	6370500	RefSeq	ILMN_29539	NM_198576.2	NP_940978.2	6370500	7023	CCTCCCCACAGCGTCAGTGAAAGTCGTCCTTGTCTCAGAATGACCAGGGG
ILMN_2234605	NM_198576.2	AGRN	375790	6.64149	6.34533	6.75193	6.66882	6.63671	6.7148	AGRN	4590131	RefSeq	ILMN_29539	NM_198576.2	NP_940978.2	4590131	4302	AAGGACTTCCTGGCATTGGCGCTGCTAGATGGCCGCGTGCAGCTCAGGTT
ILMN_1714253	NM_007316.1	AGRP	181	6.61301	6.55744	6.51566	6.42785	6.53116	6.50053	AGRP	7160121	RefSeq	ILMN_11089	NM_007316.1	NP_015531.1	7160121	322	ACGTGCTACTGCCGCTTCTTCAATGCCTTCTGCTACTGCCGCAAGCTGGG
ILMN_1770336	NM_001138.1	AGRP	181	6.56251	6.56865	6.59322	6.67456	6.52274	6.55776	AGRP	2690392	RefSeq	ILMN_11321	NM_001138.1	NP_001129.1	2690392	238	ATATAAGCCAAGGGCACGGGGTGGCCGGGAACTCTCTAGGCAAGAATCCC
ILMN_1813530	NM_000029.2	AGT	183	7.25019	7.51682	7.75368	7.71643	8.74109	8.84421	AGT	2850301	RefSeq	ILMN_1261	NM_000029.2	NP_000020.1	2850301	1661	TCAGCGATGTGTCACCCCCAGTCTCCCACCTTTTCTTCTAATGAGTCGAC
ILMN_1718071	NM_015239.1	AGTPBP1	23287	10.4348	10.6919	10.3126	10.356	10.1712	10.1168	AGTPBP1	4760427	RefSeq	ILMN_12151	NM_015239.1	NP_056054.1	4760427	3615	CTGACTCTGAATTATCAAGAACATACCTACCTTGAGCCCGCTGCCATCTC
ILMN_2223922	NM_015239.1	AGTPBP1	23287	7.42206	7.25452	7.35485	7.22285	7.21032	7.30217	AGTPBP1	2340347	RefSeq	ILMN_12151	NM_015239.1	NP_056054.1	2340347	4110	CAGAATCATGTTAACTATTGGGTTGTGACTGAAGTAGTGCAGGGTTTGCC
ILMN_1814327	NM_000685.4	AGTR1	185	6.36666	6.57731	6.64933	6.57731	6.56125	6.57233	AGTR1	160682	RefSeq	ILMN_28877	NM_000685.4	NP_000676.1	160682	1840	CAACAGGAGATGAGAGTTCCAGATTGTTCTGTCCAGTTTCCAAAGGGCAG
ILMN_2341343	NM_004835.3	AGTR1	185	6.37075	6.81278	6.79506	6.44262	6.6349	6.78839	AGTR1	940040	RefSeq	ILMN_17269	NM_004835.3	NP_004826.2	940040	1813	GCAACAGGAGATGAGAGTTCCAGATTGTTCTGTCCAGTTTCCAAAGGGCA
ILMN_1775634	NM_000686.4	AGTR2	186	6.96088	6.93959	6.81469	6.87034	6.97105	6.84079	AGTR2	5550437	RefSeq	ILMN_166341	NM_000686.4	NP_000677.2	5550437	2280	TCCAGAATGGAATTTTGCTACATGGGGTCTGGGTGGGGGCAAAGAGACCC
ILMN_1802458	NM_001040196.1	AGTRAP	57085	8.27796	8.13338	8.62181	8.28701	8.61729	8.59173	AGTRAP	4610220	RefSeq	ILMN_176867	NM_001040196.1	NP_001035286.1	4610220	1004	TTTAAGGACTGCTGATGCCCCCTCAGGCCTCCCCCAAGTTTGCTGGGCTT
ILMN_2307656	NM_001040194.1	AGTRAP	57085	8.54108	8.16059	8.59084	8.41463	8.61147	8.8342	AGTRAP	4900685	RefSeq	ILMN_168421	NM_001040194.1	NP_001035284.1	4900685	808	TTCCCAGGCTGGAACCAGGGTCTCTCTTTACCTCCTACCCCATGGTGGCA
ILMN_1709796	NM_000030.1	AGXT	189	6.58861	6.75513	6.97157	6.99879	6.93584	6.79201	AGXT	270709	RefSeq	ILMN_21738	NM_000030.1	NP_000021.1	270709	1469	TTTCCCTCCAGTGGCACCTCCTGGAAACAGTCCACTTGGGCGCAAAACCC
ILMN_1783963	NM_031900.1	AGXT2	64902	6.50282	6.32614	6.51969	6.28719	6.48579	6.45138	AGXT2	6350753	RefSeq	ILMN_29969	NM_031900.1	NP_114106.1	6350753	1957	GCGCTGAGAACACCATATGTTCATGACGAGATTCCTGGCACCATGTCAGC
ILMN_1757807	NM_031279.2	AGXT2L1	64850	6.62582	6.50771	6.63428	6.82969	6.69689	6.74302	AGXT2L1	2600768	RefSeq	ILMN_23805	NM_031279.2	NP_112569.2	2600768	1529	GCTGAAAGAAGCCCACATAGAACTGCTTAGGGACAGCACCACTGACTCCA
ILMN_2134801	NM_031279.2	AGXT2L1	64850	6.39286	6.28783	6.47703	6.3391	6.21923	6.30105	AGXT2L1	2360762	RefSeq	ILMN_169763	NM_031279.2	NP_112569.2	2360762	1610	GTGCACGGATACACATTCACTGCTCAGTAAGAGGCTCAAGACATGACTGA
ILMN_1673529	NM_153373.1	AGXT2L2	85007	8.42809	8.48348	8.25306	8.40922	8.08008	8.18371	AGXT2L2	870139	RefSeq	ILMN_28180	NM_153373.1	NP_699204.1	870139	1578	CCAGCCCTAAGCCAGCCCTGCTCTGCCTAAGTGTACTCCAGAAGAAACTC
ILMN_1686370	NM_153373.1	AGXT2L2	85007	7.09966	7.19936	6.96538	7.2073	6.98499	7.05167	AGXT2L2	5690082	RefSeq	ILMN_28180	NM_153373.1	NP_699204.1	5690082	966	TGCAGATGAGATCCAGGTTGGCTTTGGCCGGGTAGGCAAGCACTTCTGGG
ILMN_1666679	XM_942402.1	AHCTF1	25909	6.47217	6.62637	6.51885	6.61638	6.65537	6.56924	AHCTF1	6220427	RefSeq	ILMN_137993	XM_942402.1	XP_947495.1	6220427	516	CAGTTTTTCATCTCAGTCACTCTTCAGCTTAAAATTTGGTTATTTGTCCT
ILMN_1747504	NM_015446.3	AHCTF1	25909	10.1053	9.9946	10.1224	10.2825	10.2787	10.3284	AHCTF1	6040747	RefSeq	ILMN_164192	NM_015446.3	NP_056261.3	6040747	6300	GGACTCGGTCTAGCAAGGCCATCTTGTTGCCGGACCTTTCTGAACCAAAC
ILMN_1809139	NM_015446.3	AHCTF1	25909	10.1709	10.0583	9.92433	10.0907	9.87307	10.1381	AHCTF1	1230196	RefSeq	ILMN_164192	NM_015446.3	NP_056261.3	1230196	8045	GACAGTGTGAAAGCAGTGCGAGTGCGGCCTTTTAGTCAGGTTAGTGATGG
ILMN_1657862	NM_000687.1	AHCY	191	12.4484	12.5019	12.4835	12.6551	12.755	12.8345	AHCY	3710537	RefSeq	ILMN_10724	NM_000687.1	NP_000678.1	3710537	1684	GCCTTCACCTGGTCTGTGGACTTATACCTGTGTGCTTGGTTTACAGGTCC
ILMN_1770412	NM_006621.4	AHCYL1	10768	12.7572	12.6484	12.6739	12.6896	12.3977	12.1819	AHCYL1	1170440	RefSeq	ILMN_21551	NM_006621.4	NP_006612.2	1170440	2398	CCCGGCAGGTAGGTTAGATGTGGGTGGTGCATGTTAATTTCCCTTAGAAG
ILMN_1712786	NM_015328.1	AHCYL2	23382	8.76297	8.80505	8.84533	8.76571	8.67731	8.69148	AHCYL2	870039	RefSeq	ILMN_9551	NM_015328.1	NP_056143.1	870039	4614	CACGGCTCCCCATGGCCACATACTCCTGCAAAGCTTTTATGCTGCTTCGC
ILMN_1680111	NM_001029882.1	AHDC1	27245	7.17707	7.11988	7.28275	7.02425	7.01884	7.17399	AHDC1	4250376	RefSeq	ILMN_5406	NM_001029882.1	NP_001025053.1	4250376	5461	TCAGAAAACCAACGCCAAGATCCCTCCCAGCGTCCACATCGTCCTCTGGC
ILMN_1791006	NM_017651.3	AHI1	54806	9.69648	9.6709	9.62412	9.56826	9.3441	9.5107	AHI1	5860253	RefSeq	ILMN_23469	NM_017651.3	NP_060121.3	5860253	5322	GAGTGGCACTGATAACTGGTGAAGCCTACAGCCATCCGCCCAAAAGTCTG
ILMN_1714567	NM_001620.1	AHNAK	79026	13.0713	12.8739	12.8729	12.6383	11.7294	11.5784	AHNAK	450553	RefSeq	ILMN_28759	NM_001620.1	NP_001611.1	450553	18592	GCAAATTGTCCAACCCACCCCCTCAACATGAGGGGCTTCCATTTTCTGTG
ILMN_1752159	NM_024060.2	AHNAK	79026	7.87236	7.74176	7.35866	7.36407	7.45081	7.36421	AHNAK	3710400	RefSeq	ILMN_11790	NM_024060.2	NP_076965.2	3710400	845	GCCAAGGGCAACAAACACCTGCAGTTAAAGGAATACCTTCCGCGAGGCGG
ILMN_1792495	NM_001620.1	AHNAK	79026	7.43741	7.47805	7.16413	6.99005	6.8669	6.87918	AHNAK	2810482	RefSeq	ILMN_28759	NM_001620.1	NP_001611.1	2810482	594	GACCTGGACCCGTGAAGTCTTCAGCTCCTGCAGCTCTGAAGTGGTTCTGA
ILMN_3243156	NM_138420.2	AHNAK2	113146	10.8415	10.9251	10.6889	10.527	10.1373	10.2446	AHNAK2	5260594	RefSeq	ILMN_344398	NM_138420.2	NP_612429.2	5260594	18057	TTGGGTGACAATGCACACATGCTGGGCAAAAGGGTGATGGCCAGTGGCTG
ILMN_1812640	NM_001621.2	AHR	196	13.7885	14.0166	13.871	13.8736	13.6187	13.7133	AHR	4890672	RefSeq	ILMN_138365	NM_001621.2	NP_001612.1	4890672	4990	GGCCAAGATCGCCCCACTGCACTCCAGCCTGGCAATAGACCGAGCTCCGT
ILMN_2162799	NM_001621.3	AHR	196	7.96124	8.13103	7.86785	8.06894	8.36875	8.1971	AHR	6060367	RefSeq	ILMN_174431	NM_001621.3	NP_001612.1	6060367	3046	CAGACTACCACACATCTTCAGCCACTTCATCATCCGTCAGAAGCCAGACC
ILMN_1782679	NM_020731.3	AHRR	57491	6.62092	6.41121	6.47957	6.62675	6.484	6.39299	AHRR	5560433	RefSeq	ILMN_6799	NM_020731.3	NP_065782.2	5560433	2119	AGGGAATGGTGCCCGGGATGTTGCCCAAAAGTGCCTTGGCCACGCTGGTC
ILMN_1703617	NM_012111.1	AHSA1	10598	10.6716	10.5942	11.2361	11.146	11.5674	11.5509	AHSA1	4880561	RefSeq	ILMN_11051	NM_012111.1	NP_036243.1	4880561	985	CCACCATCACCTTGACCTTCATCGACAAGAACGGAGAGACTGAGCTGTGC
ILMN_1798308	NM_152392.2	AHSA2	130872	10.9613	10.9341	10.7355	10.8323	10.8346	10.7253	AHSA2	1170220	RefSeq	ILMN_23334	NM_152392.2	NP_689605.1	1170220	1815	GGGAACTGGCCAGAAGAACACTATGCCATGGTTGCACTGAATTTTGTGCC
ILMN_1730625	NM_001622.1	AHSG	197	6.24492	6.31688	6.34302	6.38046	6.43729	6.43083	AHSG	2320377	RefSeq	ILMN_20116	NM_001622.1	NP_001613.1	2320377	1308	TCCTCACAGGACAGAAGCAGAGTGGGTGGTGGTTATGTTTGACAGAAGGC
ILMN_1696512	NM_016633.2	AHSP	51327	7.0693	6.86138	7.023	7.01185	6.93536	6.66917	AHSP	2350274	RefSeq	ILMN_10251	NM_016633.2	NP_057717.1	2350274	426	CTCTGACCTTCATGTCCTTAGGCTGTGCTCCTGCCACTCTACCCTGACAC
ILMN_2164164	NM_020661.1	AICDA	57379	6.84138	7.03351	7.00435	6.6634	6.82975	6.85102	AICDA	6110358	RefSeq	ILMN_18510	NM_020661.1	NP_065712.1	6110358	2156	TGGGAGAGAAGGATGGGGAAGCATTGCAAGGAAATTGTGCTTTATCCAAC
ILMN_3240117	NM_022831.2	AIDA	64853	12.186	12.1963	12.2029	12.2616	12.2906	12.1234	AIDA	4640445	RefSeq	ILMN_6651	NM_022831.2	NP_073742.2	4640445	2622	GGGGATGAAGAATTTGCCTTACTTTGCCCAGTTCCTAAGACTGTGAGTTG
ILMN_1703538	NM_001623.3	AIF1	199	6.89707	7.15307	6.93901	7.24931	7.03949	7.20045	AIF1	1940047	RefSeq	ILMN_17792	NM_001623.3	NP_001614.3	1940047	43	GTCTCCCCACCTCTACCAGCATCTGCTGAGCTATGAGCCAAACCAGGGAT
ILMN_1771827	NM_004847.2	AIF1	199	6.55147	6.5376	6.63808	6.65445	6.63512	6.43142	AIF1	6520154	RefSeq	ILMN_182366	NM_004847.2	NP_004838.1	6520154	1107	CCCTTGAGAGGAGTGTTCCCTGATCCCTGTGCCTCTTCCCATCTCAACCA
ILMN_1792473	NM_032955.1	AIF1	199	7.49507	7.42763	7.44906	7.29139	7.47527	7.55054	AIF1	3800047	RefSeq	ILMN_18151	NM_032955.1	NP_116573.1	3800047	204	TAATTGGAGAGGTGTCCAGTGGCTCCGGGGAGACGTTCAGCTACCCTGAC
ILMN_1770725	NM_031426.2	AIF1L	83543	10.1276	10.0787	9.89371	9.95057	9.1516	9.35882	AIF1L	4010647	RefSeq	ILMN_18617	NM_031426.2	NP_113614.1	4010647	3219	ACCAGTAACGTGAGGACTGCCAAGTATGGCTTTGTCCCTATGACTCAGAG
ILMN_3246401	NM_031426.2	AIF1L	83543	13.2336	13.2122	13.1513	13.2505	12.3793	12.5019	AIF1L	1410021	RefSeq	ILMN_18617	NM_031426.2	NP_113614.1	1410021	3291	GGTGGATGAAGTATGTGTGTGCGTGTGCATGGGAGTGTGCGTGGACTGGG
ILMN_1667183	NM_145812.1	AIFM1	9131	7.31923	7.33216	7.56216	7.37269	7.52407	7.39854	AIFM1	5420414	RefSeq	ILMN_21766	NM_145812.1	NP_665811.1	5420414	353	GGCAGCAACCTAGTGTACTTCTTAATTGTAGGAGCAACAGTCACTGGGGC
ILMN_1668408	NM_145813.1	AIFM1	9131	9.22781	9.22939	9.46869	9.40013	9.45426	9.53138	AIFM1	3290341	RefSeq	ILMN_22104	NM_145813.1	NP_665812.1	3290341	964	AGTTCCACAGGCTCCCGTCCAGGGGGAGGACTACGGCAAAGGTGTCATCT
ILMN_1717357	NM_004208.2	AIFM1	9131	8.99059	9.10895	9.62186	8.97932	9.21686	9.28122	AIFM1	1940577	RefSeq	ILMN_20381	NM_004208.2	NP_004199.1	1940577	340	GGCTAGCTCTGGTGCATCAGGGGGCAAAATCGATAATTCTGTGTTAGTCC
ILMN_2313821	NM_145813.1	AIFM1	9131	10.9326	10.8943	10.9211	10.9246	11.003	11.0921	AIFM1	1500689	RefSeq	ILMN_22104	NM_145813.1	NP_665812.1	1500689	1169	GTGGAATTGGCAAACCCACTGCAGCCCCTGAGAGGAGGTCGAATGGGTAA
ILMN_1712639	NM_032797.4	AIFM2	84883	8.29167	8.28815	8.43822	8.21083	8.26314	8.25749	AIFM2	270612	RefSeq	ILMN_19032	NM_032797.4	NP_116186.1	270612	2912	TTCTCAGGCCATCCCGTTGGGGCTGTCGCCCAGGCCTAAGTGAGTCGTGT
ILMN_1704173	NM_001018060.1	AIFM3	150209	7.12596	6.92313	6.97352	6.86109	6.85411	7.0644	AIFM3	4260551	RefSeq	ILMN_16355	NM_001018060.1	NP_001018070.1	4260551	1982	AGCTCACATGCAGTAGACTTGGGCAGGCAAAGGGGGCACCAAGGGCACAG
ILMN_1797974	NM_016108.2	AIG1	51390	9.86404	9.96646	9.9784	9.97577	9.79327	9.87286	AIG1	3940056	RefSeq	ILMN_22004	NM_016108.2	NP_057192.2	3940056	762	CAAGTCTAAACGCAAGAGCTAGATTGAGCCGCCATTGAAGACTCCTTCCC
ILMN_1688625	NM_001624.2	AIM1	202	8.79977	8.81629	9.08544	8.88963	9.26657	9.18139	AIM1	580255	RefSeq	ILMN_180410	NM_001624.2	NP_001615.1	580255	6919	GGGGGCACTATAGCCACTAAACGAGGTGTGAAAGGCTCAAGAGGATGACC
ILMN_1669557	NM_001039775.1	AIM1L	55057	6.48782	6.58144	6.60638	6.70113	6.64215	6.71999	AIM1L	6620386	RefSeq	ILMN_45818	NM_001039775.1	NP_001034864.1	6620386	1890	AGCTGCATCTGGTACTACGAGGATGGGCTGCTGAAGAACCAGATGGCCCC
ILMN_1776916	NM_017977.2	AIM1L	55057	6.41372	6.19063	6.36253	6.44093	6.32683	6.3412	AIM1L	610397	RefSeq	ILMN_29813	NM_017977.2	NP_060447.2	610397	1383	GCATGTGACAGTCCCTGGACAACCTCCTGCTCCATCCACTACAAGAAGGA
ILMN_2113340	NM_001039775.1	AIM1L	55057	6.58208	6.5186	6.62108	6.47342	6.58673	6.60043	AIM1L	4220376	RefSeq	ILMN_45818	NM_001039775.1	NP_001034864.1	4220376	1905	TACGAGGATGGGCTGCTGAAGAACCAGATGGCCCCCACCATGAGCCTACA
ILMN_3307874	NM_001039775.2	AIM1L	55057	6.63302	6.75055	6.66659	6.52232	6.60593	6.89807	AIM1L	7000082	RefSeq	ILMN_45818	NM_001039775.2	NP_001034864.1	7000082	2150	ATCTGCAGCCAGATGTTCGAAGGCCAGATCCTGGACGTGAAGGGAGGCCG
ILMN_1681301	NM_004833.1	AIM2	9447	7.25231	7.21826	7.35401	7.22649	7.18668	7.45295	AIM2	1260270	RefSeq	ILMN_10231	NM_004833.1	NP_004824.1	1260270	981	GCTGGTGAAACCCCGAAGATCAACACGCTTCAAACTCAGCCCCTTGGAAC
ILMN_2214232	NM_004833.1	AIM2	9447	6.63422	6.7482	6.66441	6.61934	6.67971	6.48483	AIM2	130753	RefSeq	ILMN_10231	NM_004833.1	NP_004824.1	130753	1094	CCTAAGTGACAACACTGGGAAAATGGAAGTACTGGGGGTTAGAAACGAGG
ILMN_1673252	NM_006303.3	AIMP2	7965	11.5834	11.6715	11.414	11.6824	11.9572	12.1097	AIMP2	6960056	RefSeq	ILMN_4997	NM_006303.3	NP_006294.2	6960056	986	CAGTGTGACAGTGCCAGCCAATGTGCAGAGGTGGATGAGGTCTTGTGAAA
ILMN_2103841	NM_003977.1	AIP	9049	10.4092	10.2667	10.5857	10.2986	10.0912	10.1555	AIP	610689	RefSeq	ILMN_13720	NM_003977.1	NP_003968.1	610689	1099	TTCTCCCATTGACAGGAGCACTTGGCCCTGCCTTACCTGCCAAGCCCACT
ILMN_2368268	NM_014336.3	AIPL1	23746	6.6439	6.78468	6.91163	6.69928	6.74825	6.83948	AIPL1	240142	RefSeq	ILMN_177867	NM_014336.3	NP_055151.3	240142	2785	AGCTTGTCTCCACCCAGCAGGGGTTCCCCCAGCGCTAACTGTATCCCTAA
ILMN_2415292	NM_001033054.1	AIPL1	23746	6.52422	6.54649	6.5944	6.57947	6.7238	6.69919	AIPL1	3610138	RefSeq	ILMN_22743	NM_001033054.1	NP_001028226.1	3610138	2455	GTACGAGGAGGGGCTATCACGCCAGCGACATCCTCTAGCACCACCCAGGT
ILMN_1670282	NM_000658.1	AIRE	326	6.36792	6.60108	6.54967	6.34157	6.485	6.5451	AIRE	2000093	RefSeq	ILMN_15495	NM_000658.1	NP_000649.1	2000093	1449	GTGCCTGGAAATTAAACCCTGCCCCACTTCTCTACTCTGGAAGTCCCCGG
ILMN_1791236	NM_000383.2	AIRE	326	6.61958	6.74591	6.60452	6.28568	6.43623	6.4983	AIRE	5820689	RefSeq	ILMN_15377	NM_000383.2	NP_000374.1	5820689	821	ACTCCCAGCAAGTTCGAAGACTCCGGCAGTGGGAAGAACAAGGCCCGCAG
ILMN_2261519	NM_000383.1	AIRE	326	14.7661	14.8296	14.6954	14.6848	14.4646	14.6668	AIRE	5820386	RefSeq	ILMN_179368	NM_000383.1	NP_000374.1	5820386	2118	TGAGATTGCGCCACTGCACTCCAGTCTGGTCGGCAAGAGTGAGACTCCGT
ILMN_1723521	NM_018836.3	AJAP1	55966	6.19528	6.16596	6.54304	6.41804	6.32258	6.34317	AJAP1	1300647	RefSeq	ILMN_22889	NM_018836.3	NP_061324.1	1300647	2774	GCCACGTTCACATTTACGTAGCTGGTTGCTTACAAACGGGCCTGAGCCCC
ILMN_2242299	NM_001042478.1	AJAP1	55966	6.56324	6.49226	6.53952	6.75173	6.55172	6.63605	AJAP1	5360195	RefSeq	ILMN_170040	NM_001042478.1	NP_001035943.1	5360195	1786	GACTGCTCTGGGCAAAGTGAAGCTGGCCTTTATGCTCCAAGGAAGGGGGC
ILMN_2312764	NM_001042478.1	AJAP1	55966	6.99555	7.1107	7.05894	7.07091	7.01822	7.20084	AJAP1	6480484	RefSeq	ILMN_170040	NM_001042478.1	NP_001035943.1	6480484	1482	GTACACCGATGAGACGCTGCACTCGACGACGGGGGAGTACAAATCCACAT
ILMN_1779965	NM_000476.1	AK1	203	9.24651	8.83362	9.10079	9.05149	8.94286	8.81342	AK1	5130162	RefSeq	ILMN_16785	NM_000476.1	NP_000467.1	5130162	1992	CACGTGTCCTTAACACCTGATCTGGCCCAAGCTGCGTGCCCTTTAAGCCA
ILMN_1655645	NM_013411.3	AK2	204	9.09855	8.96835	8.87968	8.82169	8.72302	8.73386	AK2	3140441	RefSeq	ILMN_19751	NM_013411.3	NP_037543.1	3140441	3374	AGTGACCAAGATACTCATGTGGGTTGGACTGCCCAGGACACAGCAGATGC
ILMN_1670542	NM_001625.2	AK2	204	11.2288	11.0322	11.5212	11.4199	11.5009	11.4685	AK2	1990491	RefSeq	ILMN_1688	NM_001625.2	NP_001616.1	1990491	789	CCATCCCTGTGAGGCAATGGGTGGGAATGATAGGACAGGCAAAGAGAAGC
ILMN_1716053	NM_001625.2	AK2	204	11.4746	11.3097	11.7936	11.7357	11.7636	11.8055	AK2	5720669	RefSeq	ILMN_1688	NM_001625.2	NP_001616.1	5720669	674	ATGCATCCCAGACCCCCGATGTCGTGTTCGCAAGCATCCTAGCAGCCTTC
ILMN_3236458	XR_017211.2	AK2P2	339736	8.5132	8.61076	8.53814	8.2966	8.28701	8.38016	AK2P2	5090554	RefSeq	ILMN_168105	XR_017211.2		5090554	957	CCACCCGCCAGATAGACCCGCCAGATAGTGGATGGCAAAGTGGTGTCTGA
ILMN_1778173	NM_016282.2	AK3	50808	11.8017	11.7838	11.7094	11.654	11.2187	11.6513	AK3	670463	RefSeq	ILMN_6776	NM_016282.2	NP_057366.2	670463	2525	GTGGCTATTACTTTGTTCTTGGTCCTTCACAGGGCCTGCTCCATCCCACC
ILMN_1686522	NM_203464.1	AK3L1	205	6.53015	6.59625	6.38348	6.7712	6.59792	6.50006	AK3L1	1470681	RefSeq	ILMN_28797	NM_203464.1	NP_982289.1	1470681	62	GCGCCGCCCTGCAGGATCCGGGCTGGAAGCCTCTCGGAGTGCTGCCTCCA
ILMN_1764090	NM_203464.1	AK3L1	205	8.67918	8.89264	9.13278	8.96896	9.16023	9.14716	AK3L1	4290192	RefSeq	ILMN_28797	NM_203464.1	NP_982289.1	4290192	1639	CTGAGAGCGATGGGGCTATATTGAATCTCTGTATGCACTGAGAACTGAGC
ILMN_1798249	NM_203464.1	AK3L1	205	7.196	7.49497	7.63393	7.61614	7.69142	7.51143	AK3L1	4610554	RefSeq	ILMN_28797	NM_203464.1	NP_982289.1	4610554	737	CCCGAAGCAGTTGCTGCCAGGCTAAGACAGTACAAAGACGTGGCAAAGCC
ILMN_2338038	NM_013410.2	AK3L1	205	8.61493	8.49212	8.55856	8.90547	8.88891	8.90922	AK3L1	160148	RefSeq	ILMN_28560	NM_013410.2	NP_037542.1	160148	2006	GGGGTTGAGCAGAATGTTGTACTAGCTGTGCCTGGACTGAGTATAACAGC
ILMN_1656593	NM_174858.1	AK5	26289	6.71472	6.37363	6.455	6.70252	6.54977	6.33906	AK5	2680220	RefSeq	ILMN_14377	NM_174858.1	NP_777283.1	2680220	253	CAGCCATGAACACCAACGATGCCAAGGAGTATCTGGCCCGGAGGGAAATC
ILMN_2283473	NM_012093.2	AK5	26289	6.50722	6.2533	6.36452	6.39601	6.46252	6.30732	AK5	5960209	RefSeq	ILMN_184124	NM_012093.2	NP_036225.2	5960209	567	CGAGGAATGAACCTTGGTCTGTTCTAAGCCACAACCCCTGTCTCAGGTCG
ILMN_2387712	NM_012093.2	AK5	26289	6.88116	6.69137	6.8871	6.74608	6.59673	6.67245	AK5	6270148	RefSeq	ILMN_184124	NM_012093.2	NP_036225.2	6270148	3615	GGGCCCTTTCCAGGAGTTTGCAAACCTTGTCATACCCATATGCAAAACTG
ILMN_1684305	NM_152327.2	AK7	122481	6.53408	6.56857	6.38577	6.52321	6.43634	6.5744	AK7	2760470	RefSeq	ILMN_29133	NM_152327.2	NP_689540.2	2760470	1882	TAACAGACGAAGAAAAGGCAGAAGAGGAGCGGAAGGCTGCGGAGGAGCGG
ILMN_1662598	NM_139275.1	AKAP1	8165	6.57117	6.34022	6.4117	6.46727	6.48664	6.38143	AKAP1	7040288	RefSeq	ILMN_19105	NM_139275.1	NP_644804.1	7040288	1820	GTGTCCTGGGTTTTTCGAGTGCTGACCCCAGCGTAGACAGTTCAGACCGC
ILMN_1712530	NM_003488.3	AKAP1	8165	9.75447	9.72222	9.91771	9.83812	9.81261	9.93625	AKAP1	4810494	RefSeq	ILMN_10706	NM_003488.3	NP_003479.1	4810494	3367	TCAGGGAGCAAGACATGAACTGACTAATTGGTATCCACTACTTGTACAGC
ILMN_1718808	NM_007202.2	AKAP10	11216	8.16621	8.38375	8.21705	8.43174	8.3	8.53861	AKAP10	460020	RefSeq	ILMN_174553	NM_007202.2	NP_009133.2	460020	2555	TTGTCCTTCCAAAGCAGGTGAGTCAGCCCCACCGAGAGCCAGGCAGCTTT
ILMN_1693220	NM_016248.2	AKAP11	11215	10.1972	10.3892	9.94933	10.1038	10.1086	10.089	AKAP11	6420398	RefSeq	ILMN_13368	NM_016248.2	NP_057332.1	6420398	9241	CCCTGTCCACCTGTCACCAGCACAAGAGAATTAGAGCTTCAGTGAGAATT
ILMN_1735539	NM_144490.1	AKAP11	11215	7.91519	7.95071	7.86018	7.91959	7.68334	7.78461	AKAP11	4570717	RefSeq	ILMN_12003	NM_144490.1	NP_652761.1	4570717	5266	GTGGGGAGCAAACCTGGCTTGATGGCATTTTGTCAGAAAAAGACCTGTGT
ILMN_1783818	NM_016248.2	AKAP11	11215	7.36728	7.49046	6.74582	7.05707	7.25533	7.04706	AKAP11	1070484	RefSeq	ILMN_13368	NM_016248.2	NP_057332.1	1070484	3715	AGAGCTCCCAGAAGTGGATGTGAAGTCGGAGCACTCAGGGAAGAAGGTTC
ILMN_2280189	NM_144490.1	AKAP11	11215	8.40442	8.32955	8.38647	8.32898	8.12021	8.19632	AKAP11	5720731	RefSeq	ILMN_12003	NM_144490.1	NP_652761.1	5720731	5408	GTGGTGTGCTCGTTGCATATACAGTGTCCAGGGTCTCACCTCCAGAGATG
ILMN_2293758	NM_016248.2	AKAP11	11215	11.1151	11.2738	11.0361	11.177	10.9944	10.9948	AKAP11	1450333	RefSeq	ILMN_13368	NM_016248.2	NP_057332.1	1450333	9532	TCCGGTTTTAATATTGCTGGATTTGCTACCTTTGGTTACTTGTGCAGTGT
ILMN_1684836	NM_144497.1	AKAP12	9590	9.22743	9.68337	8.46058	8.98876	8.90352	8.85704	AKAP12	670041	RefSeq	ILMN_11209	NM_144497.1	NP_653080.1	670041	5681	GGGGCATGTGCCATAGTGCAGGCTTGGGGAGCTTTAAGCCTCAGTTATAT
ILMN_1686846	NM_144497.1	AKAP12	9590	8.24472	8.13847	8.03946	8.10238	7.80714	7.70479	AKAP12	6900706	RefSeq	ILMN_11209	NM_144497.1	NP_653080.1	6900706	119	GGGGAGGGCAGGGACCCGCTAAGCTGATCTCCTGTACAGTAGTGCTACTT
ILMN_1715532	NM_005100.2	AKAP12	9590	7.58968	7.52312	6.91559	7.14168	7.08494	7.23097	AKAP12	3290564	RefSeq	ILMN_9320	NM_005100.2	NP_005091.2	3290564	368	GTCAGCTGTCCACCATCAATGGCGTAGCTGAGCAAGATGAGCTCAGCCTC
ILMN_2308950	NM_005100.2	AKAP12	9590	9.35882	9.69467	9.11632	9.09973	9.03527	9.12468	AKAP12	6940475	RefSeq	ILMN_167379	NM_005100.2	NP_005091.2	6940475	6406	CTACTCTTATATGCTGGACTGCATTCACACATGGCATGAAATAAGTCAGG
ILMN_1709101	NM_144767.3	AKAP13	11214	8.07727	8.13507	8.1639	8.05794	8.20368	7.97529	AKAP13	650050	RefSeq	ILMN_13148	NM_144767.3	NP_658913.1	650050	7466	CATCTCACTAAGGGTTAAAGGCGTGCAACCCCCCACTGGCTGTGTCCCCT
ILMN_1752247	NM_006738.4	AKAP13	11214	8.34578	8.43425	8.45906	8.37896	8.14777	8.14225	AKAP13	2060341	RefSeq	ILMN_15975	NM_006738.4	NP_006729.4	2060341	4922	CTGGTGCCCCTCTGGTGTGCAGTACTCTGCTGGCCTGAGTGCTGACTTTA
ILMN_2396956	NM_007200.3	AKAP13	11214	10.5254	10.5826	10.5884	10.5884	10.4806	10.4148	AKAP13	3940440	RefSeq	ILMN_28017	NM_007200.3	NP_009131.2	3940440	12972	GATCCGCAGGAGGGTGGTTGGGATACACCGGATACCTCTGCTCTCATTGC
ILMN_1673542	NM_001008535.1	AKAP14	158798	6.48551	6.31228	6.4491	6.18847	6.26056	6.40634	AKAP14	270497	RefSeq	ILMN_9633	NM_001008535.1	NP_001008535.1	270497	407	AGGCCGACCACTCCAGCATGGTACACCGGTGTGAAGAACAATAAAGAGAC
ILMN_1679987	NM_178813.5	AKAP14	158798	6.28719	6.479	6.68745	6.48987	6.40257	6.57269	AKAP14	270192	RefSeq	ILMN_18142	NM_178813.5	NP_848928.1	270192	506	CTGCTGACCTACCCGTAGCACGAATCTCTGCTGGTACCTACTTCACCATG
ILMN_1802537	NM_178813.5	AKAP14	158798	6.43403	6.50744	6.36427	6.35567	6.52097	6.83716	AKAP14	3850102	RefSeq	ILMN_18142	NM_178813.5	NP_848928.1	3850102	164	GCCAGAAAGCAATGGATGAGGATAACAAAGCCGCAAGCCAAACAATGCCG
ILMN_1675507	NM_001004065.3	AKAP2	11217	7.668	7.50501	7.87572	7.52645	7.92221	7.90291	AKAP2	2970162	RefSeq	ILMN_14556	NM_001004065.3	NP_001004065.2	2970162	3175	GAGACCAGCCTCTCTGGGCGATGAAGGACAATGGTGGTAGGGCCACTTAG
ILMN_1691959	NM_001004065.3	AKAP2	11217	6.96666	7.19065	6.95194	6.95386	7.14379	7.17176	AKAP2	3610068	RefSeq	ILMN_14556	NM_001004065.3	NP_001004065.2	3610068	6680	TGGGGGAGGAGGGGAAAAAAGCAGCAATACTGTGTTTGGAAATTATACTC
ILMN_1737754	NM_001004065.3	AKAP2	11217	6.75264	6.5269	6.39689	6.4946	6.60351	6.47131	AKAP2	6840608	RefSeq	ILMN_14556	NM_001004065.3	NP_001004065.2	6840608	140	CCCGGGAGCGGGCGCCCAGAGAAGCCTCCCCAGCTTTCTGAGGATGATAT
ILMN_1808905	NM_006422.2	AKAP3	10566	6.64291	6.44482	6.5949	6.68349	6.76779	6.60728	AKAP3	4860088	RefSeq	ILMN_182454	NM_006422.2	NP_006413.2	4860088	2703	TGCGCTATGAGAAGGAGCGCCAGCTGAATGAGGCGGTGGGGAATGTCACA
ILMN_1734794	NM_139289.1	AKAP4	8852	6.70913	6.4336	6.66677	6.38608	6.58761	6.68047	AKAP4	7100575	RefSeq	ILMN_10770	NM_139289.1	NP_647450.1	7100575	2510	CCTCAGGTTTCAGCTAAAGCAGCAGAGAAGGGGTACAGTGTAGGAGGTCT
ILMN_2253207	NM_139289.1	AKAP4	8852	6.84524	6.81432	6.75664	6.78631	6.80235	6.92111	AKAP4	5560450	RefSeq	ILMN_10770	NM_139289.1	NP_647450.1	5560450	38	GCACTTCTCAGTTCCATCTAAAGGGGCACATCTCCCTTCTGGGTGTCACG
ILMN_2268556	NM_003886.2	AKAP4	8852	6.52675	6.5657	6.66639	6.63044	6.46584	6.38574	AKAP4	510008	RefSeq	ILMN_23661	NM_003886.2	NP_003877.2	510008	4	GCTGGCAGTCAAGGCTGTAGGAGGGCATGGAGAGTTGAAGAAAAAAGCAG
ILMN_1690818	NM_004857.2	AKAP5	9495	6.49672	6.63502	6.67256	6.50021	6.6851	6.79571	AKAP5	3800189	RefSeq	ILMN_5187	NM_004857.2	NP_004848.2	3800189	2119	GGAAGAAGCCAGTAACAGTACCCTAGAAAGTGCACCAAATGGAAAAGACT
ILMN_1770758	NM_004274.3	AKAP6	9472	6.46179	6.45924	6.45963	6.54921	6.53662	6.42705	AKAP6	1510224	RefSeq	ILMN_26966	NM_004274.3	NP_004265.3	1510224	10002	AAATCTGCCTAGTACCCCGCTACCCTGTTCTGTCTTATGGAGCAGCCCAG
ILMN_1703049	NM_016377.2	AKAP7	9465	6.86172	7.06948	6.85003	7.12823	7.08853	7.07641	AKAP7	4780619	RefSeq	ILMN_21017	NM_016377.2	NP_057461.1	4780619	453	GGGATTGGTACTTTTGGAAATCAGGTTGGATTTGTGAAGCTGGCAGAAGG
ILMN_1733690	NM_004842.2	AKAP7	9465	9.68246	9.70214	9.41218	9.77427	9.58063	9.86004	AKAP7	5340504	RefSeq	ILMN_22152	NM_004842.2	NP_004833.1	5340504	1951	AAGCTCCAGGTCTTATCGTATCCCTTGCCATCTGAACTTGTTTGCACTGC
ILMN_2293529	NM_138633.1	AKAP7	9465	6.40063	6.46705	6.41935	6.22306	6.24984	6.43777	AKAP7	2370220	RefSeq	ILMN_22040	NM_138633.1	NP_619539.1	2370220	266	GCTCGTCCTCTGCAGTCCTACAGAGATACAGCAAGGATATACCCAGTTGG
ILMN_2410406	NM_004842.2	AKAP7	9465	6.62758	6.79107	6.53027	6.79024	6.79534	6.72926	AKAP7	6380689	RefSeq	ILMN_22152	NM_004842.2	NP_004833.1	6380689	799	GCTTAGCAGGGCATTTGACTACTTTATCTGAGGCCAGAACTCTCACACAC
ILMN_1741572	NM_005858.2	AKAP8	10270	9.64499	9.50729	9.57696	9.38259	9.59052	9.63446	AKAP8	6550053	RefSeq	ILMN_175996	NM_005858.2	NP_005849.1	6550053	3270	AATGGCCCTGCTGTGTCAGTTTCCCTGTGGCCTTTTGAACTGTACATCTC
ILMN_1768962	NM_014371.2	AKAP8L	26993	7.9294	7.90666	8.00862	7.92128	8.01557	7.9886	AKAP8L	5340593	RefSeq	ILMN_12359	NM_014371.2	NP_055186.2	5340593	1705	AGCAAGAAGCTGGAGCGCTACCTGAAGGGCGAGAACCCTTTCACCGACAG
ILMN_2396691	NM_147166.1	AKAP9	10142	7.11171	7.01565	6.94398	7.15633	6.87745	6.98423	AKAP9	3290592	RefSeq	ILMN_17048	NM_147166.1	NP_671695.1	3290592	3307	AGCTCTTTATTAGATGGAGTTGTGACCATGACAAGCAGGGGTGCTGAAGG
ILMN_2400663	NM_147185.1	AKAP9	10142	8.23915	7.97946	8.29957	8.0054	7.81508	7.72548	AKAP9	3170630	RefSeq	ILMN_23884	NM_147185.1	NP_671714.1	3170630	5060	TGCGGCAAATGGAGAGACAGCGAGAAGACCAGGAACAGCTACAAGAAGAG
ILMN_1658337	NM_024595.1	AKIRIN1	79647	7.76311	8.08662	7.78285	8.13061	8.28764	8.28683	AKIRIN1	5820133	RefSeq	ILMN_6070	NM_024595.1	NP_078871.1	5820133	450	CGGAAAGTCAACCTCACTCCTCAGCACTCACAGCACCTAGCTCTCCAGGT
ILMN_1679383	NM_024595.1	AKIRIN1	79647	6.4344	6.48184	6.39267	6.28336	6.43708	6.43699	AKIRIN1	1260544	RefSeq	ILMN_6070	NM_024595.1	NP_078871.1	1260544	31	TGCTGGAGGCGCCATTGGAGCCGGCTTGGCTGGCGAGCCCGGCTGAGGAG
ILMN_1802799	NM_024595.1	AKIRIN1	79647	8.76533	8.81572	8.84215	8.75803	8.8894	8.97446	AKIRIN1	520040	RefSeq	ILMN_6070	NM_024595.1	NP_078871.1	520040	1613	CAGGCCCCGGCAGCACTGCTACTTGGGAGGAGCCACTTCACCTTTGTATT
ILMN_2148847	NM_018064.2	AKIRIN2	55122	10.6689	10.746	10.5315	10.6622	10.7888	10.7034	AKIRIN2	5690202	RefSeq	ILMN_1311	NM_018064.2	NP_060534.1	5690202	1248	CAAGCTTTCGTCAGTGGCAACCACTCTTAGGCAGCAGCAACTGGTTTTGG
ILMN_1770673	NM_030767.3	AKNA	80709	7.82777	7.75946	7.66702	7.76028	7.59691	7.63342	AKNA	2850010	RefSeq	ILMN_5357	NM_030767.3	NP_110394.3	2850010	5052	TGGCAGCAGAGGCCTTTCCCTCAGACAAGCTACAAAGTGCCCAGGATGCC
ILMN_2205785	NM_152763.3	AKNAD1	254268	7.94108	7.75315	7.94951	7.80998	7.41279	7.29758	AKNAD1	3130605	RefSeq	ILMN_2514	NM_152763.3	NP_689976.2	3130605	2748	GCACAGAGGTGGAGGAATCGACTGAAATACTAGTTCAACGCTAGGCTACC
ILMN_1728047	NM_006066.2	AKR1A1	10327	11.2868	11.1757	11.3878	11.2482	11.1104	11.1552	AKR1A1	1500504	RefSeq	ILMN_18164	NM_006066.2	NP_006057.1	1500504	1206	ATCTTGCTCAGGTGGCAGGTCCAGCGGAAAGTGATCTGCATCCCCAAAAG
ILMN_1774938	NM_006066.2	AKR1A1	10327	6.83893	7.1144	6.86529	6.77377	6.83233	6.72245	AKR1A1	5550543	RefSeq	ILMN_18164	NM_006066.2	NP_006057.1	5550543	405	AGCCAGAAATGTGAAGTGCTAGCTGAAGGATGAGCAGCAGCTAGCCAGGC
ILMN_2380771	NM_153326.1	AKR1A1	10327	11.4227	11.321	11.3355	11.3636	11.194	11.1841	AKR1A1	6130424	RefSeq	ILMN_26822	NM_153326.1	NP_697021.1	6130424	1233	TGTGCCTATGCTTACGGTGGATGGGAAGAGAGTCCCAAGGGATGCAGGGC
ILMN_1701731	NM_001628.2	AKR1B1	231	14.1678	14.0633	14.2909	14.3806	13.9303	14.0011	AKR1B1	4260139	RefSeq	ILMN_12223	NM_001628.2	NP_001619.1	4260139	1027	GCTGTGGTTGCCTGCTCGTCCCCAAGTGACCTATACCTGTGTTTCTTGCC
ILMN_1672148	NM_020299.3	AKR1B10	57016	6.99466	7.16413	7.26147	7.51682	8.07377	8.30064	AKR1B10	5310646	RefSeq	ILMN_6435	NM_020299.3	NP_064695.2	5310646	1150	CTGGAGGGCCTGTAACGTGTTGCAATCCTCTCATTTGGAAGACTATCCCT
ILMN_2278335	NM_001080538.1	AKR1B15	441282	6.82051	6.72617	6.81901	7.11157	7.16399	7.23736	AKR1B15	2760274	RefSeq	ILMN_163029	NM_001080538.1	NP_001074007.1	2760274	858	GGCAACCATACTCAGCTTCAACAGAAACTGGAGGGCCTTTGACTTCAAGG
ILMN_1662507	NM_001353.5	AKR1C1	1645	6.31468	6.33656	6.32007	6.38864	6.44318	6.5072	AKR1C1	1010358	RefSeq	ILMN_21740	NM_001353.5	NP_001344.2	1010358	1324	TTTTGTTTTTTCATTTTGAAAAAATTAAATGCTCTCTCCTAAAGATTCTT
ILMN_1668617	XM_937757.1	AKR1C2	1646	6.63069	6.61679	6.55949	6.57992	6.76613	6.34785	AKR1C2	1510528	RefSeq	ILMN_137166	XM_937757.1	XP_942850.1	1510528	1132	CTTTGTGTACGTCATAAGGGTTTCTTCTACTCTAGCACAGGAGAGGCAAC
ILMN_1719154	XM_943412.1	AKR1C2	1646	6.53712	6.6699	6.7861	6.40462	6.75259	6.76597	AKR1C2	3610767	RefSeq	ILMN_137110	XM_943412.1	XP_948505.1	3610767	213	GGGCGACCCCGAGAGCTTACCATTCCTCAGACTTCTTCACATGGTGCTAA
ILMN_1730191	XM_943427.1	AKR1C2	1646	6.4435	6.41863	6.17593	6.38149	6.47062	6.5353	AKR1C2	7200563	RefSeq	ILMN_137158	XM_943427.1	XP_948520.1	7200563	620	GGAGGACATAGGGATTTTAACATGGAAGAAGAGCCCTAAACATAACTCCT
ILMN_1773417	XM_943415.1	AKR1C2	1646	6.63734	6.6133	6.62566	6.94767	6.81595	6.76759	AKR1C2	4900113	RefSeq	ILMN_137118	XM_943415.1	XP_948508.1	4900113	380	GGTAAGGAGGACTGGGATTTCTTTCCTTGCCTGTACATTAATCTCTCCAC
ILMN_2412336	NM_001354.4	AKR1C2	1646	10.9469	10.6783	11.5345	11.2665	12.2488	12.0253	AKR1C2	5340129	RefSeq	ILMN_13963	NM_001354.4	NP_001345.1	5340129	1475	CCTGCTTGGCGACTTCAGTAAGCTACAGCTAAGCCCATCGGCCGGAAAAG
ILMN_3237488	NM_001135241.1	AKR1C2	1646	6.32961	6.6542	6.77253	6.64254	6.49739	6.64132	AKR1C2	6510692	RefSeq	ILMN_364168	NM_001135241.1	NP_001128713.1	6510692	647	GCTGTGGTGTCCAGAAAACCTGCTGCACATAGGGTGCACAATGAGTTTCC
ILMN_1713124	NM_003739.4	AKR1C3	8644	10.2213	10.0659	10.9054	10.7821	10.5922	10.6813	AKR1C3	7210632	RefSeq	ILMN_11871	NM_003739.4	NP_003730.4	7210632	1111	GCCGGTGACTGGACATATCACCTCTACTTAAATCCGTCCTGTTTAGCGAC
ILMN_1668880	NM_001818.2	AKR1C4	1109	6.65725	6.71411	6.63978	6.54411	6.57796	6.59416	AKR1C4	2650736	RefSeq	ILMN_22268	NM_001818.2	NP_001809.2	2650736	1001	ATTAGCATAGAGGGTGTTGCACGACATCTAGCAGAAGGCCCTGTGTGTGG
ILMN_1687757	NM_001818.2	AKR1C4	1109	9.71087	9.44511	9.89849	10.2185	10.6488	10.6	AKR1C4	3120598	RefSeq	ILMN_22268	NM_001818.2	NP_001809.2	3120598	193	TTATACAATAATGAGGAGCAGGTTGGACTGGCCATCCGAAGCAAGATTGC
ILMN_1685803	NM_001007536.2	AKR1CL1	340811	6.73141	6.81235	6.84381	6.88202	6.85562	6.92941	AKR1CL1	6940278	RefSeq	ILMN_18007	NM_001007536.2	NP_001007537.1	6940278	1735	GTCCACCTGAAGTCCACCTCTGGAGAGCCCAACATCCCTTGACTTTGGTT
ILMN_3307911	NM_001007536.3	AKR1CL1	340811	6.34911	6.43034	6.52428	6.41906	6.46179	6.57241	AKR1CL1	1400066	RefSeq	ILMN_18007	NM_001007536.3	NP_001007537.1	1400066	357	CGGGCAGAATTGGTTCACCCGGCCCTAGAAAGGTCACTGAAGAAACTTGG
ILMN_1692661	NM_005989.2	AKR1D1	6718	6.67865	6.78249	6.60794	6.65271	6.63394	6.46629	AKR1D1	1770341	RefSeq	ILMN_23094	NM_005989.2	NP_005980.1	1770341	1689	CTGGATCTCTCTTGCATCCTTAAAGGGCCTGAGTCTCAACATGGCTGCTG
ILMN_2157277	NM_005989.2	AKR1D1	6718	15.2421	15.1171	15.2356	15.2658	14.939	15.2421	AKR1D1	5860347	RefSeq	ILMN_23094	NM_005989.2	NP_005980.1	5860347	2361	AGCGCCACTGCAGTCCGGCCTGGGTGAAAGAGCGAGACTCCGTCTCAAAA
ILMN_1694985	NM_001040177.1	AKR1E2	83592	6.5854	6.53851	6.54786	6.60781	6.59089	6.50384	AKR1E2	5720372	RefSeq	ILMN_177671	NM_001040177.1	NP_001035267.1	5720372	1473	CACTTCCTTCTGTGCCCTGCCAGTGACCCCCAGGTTATTCTAAAGCAGAG
ILMN_1677043	NM_003689.2	AKR7A2	8574	12.2333	12.0079	12.0704	12.2286	11.9958	12.0636	AKR7A2	6180681	RefSeq	ILMN_182370	NM_003689.2	NP_003680.2	6180681	1260	TACACTGTGAAAGGTGGGGGGTGAGTCCCACTTGAGCGCTTCCTGTTGAA
ILMN_1718483	NM_012067.2	AKR7A3	22977	6.5092	6.64925	6.37585	6.52059	6.59688	6.64816	AKR7A3	270300	RefSeq	ILMN_1206	NM_012067.2	NP_036199.2	270300	269	GCTGGGCGGCAGCGACTGCAGAGTGAAAATTGATACCAAGGCCATTCCAC
ILMN_2145396	NM_012067.2	AKR7A3	22977	10.3142	10.344	10.2216	10.3284	10.365	10.2994	AKR7A3	70484	RefSeq	ILMN_173325	NM_012067.2	NP_036199.2	70484	1064	CTTCCGCTAGGCCCATCGTTTCTCAGGCTGCCCAAGGCTCTTCTGTAACA
ILMN_3243152	NM_201252.2	AKR7L	246181	6.53113	6.55817	6.47912	6.68172	6.5072	6.5378	AKR7L	840039	RefSeq	ILMN_371084	NM_201252.2	NP_957704.2	840039	1557	GAGCCCAGGTATTCAAGTCTGGAGTGAGCTATGACTGTGCCACTGCACTC
ILMN_1748661	NM_005163.2	AKT1	207	6.8521	7.09756	7.11799	7.06056	7.1811	7.01268	AKT1	7210424	RefSeq	ILMN_4201	NM_005163.2	NP_005154.2	7210424	140	AGATTCAGACCGGCAGGGGCGCTGTGGTTTAGGAGGGGCCTGGGGTTTCT
ILMN_2388507	NM_001014432.1	AKT1	207	11.5452	11.346	11.6244	11.3989	11.3519	11.5193	AKT1	2470619	RefSeq	ILMN_4841	NM_001014432.1	NP_001014432.1	2470619	2724	CACGCCTCCTGGCCAGACGCTGCCGCTGCCGCTGCACCACGGCGTTTTTT
ILMN_2410909	NM_001014431.1	AKT1	207	11.2835	11.2002	11.396	11.1658	11.1401	11.114	AKT1	6200431	RefSeq	ILMN_16661	NM_001014431.1	NP_001014431.1	6200431	2544	CCACGGTAGCACTTGACCTTTTCGACGCTTAACCTTTCCGCTGTCGCCCC
ILMN_1726906	NM_032375.2	AKT1S1	84335	7.43725	7.14141	7.19652	7.18752	7.13235	7.18559	AKT1S1	3870092	RefSeq	ILMN_18453	NM_032375.2	NP_115751.1	3870092	2044	AGGGATGGCCCCAAACTGTCCCTGCCTCTGGCACCCCCTTTCATTGGTTC
ILMN_1743347	NM_001626.3	AKT2	208	6.65854	6.46622	6.82545	6.79776	6.66605	6.7185	AKT2	5570041	RefSeq	ILMN_6473	NM_001626.3	NP_001617.1	5570041	1468	GGTCATGGAGCACAGGTTCTTCCTCAGCATCAACTGGCAGGACGTGGTCC
ILMN_1733598	NM_181690.1	AKT3	10000	6.56227	6.84215	6.42683	6.48328	6.51336	6.45165	AKT3	2570044	RefSeq	ILMN_5416	NM_181690.1	NP_859029.1	2570044	1595	GCCTGCCTCACCGTCCTCACCCATCAAAAGCACCAGCAGGCACGTTAACT
ILMN_1757130	NM_005465.3	AKT3	10000	6.73459	6.91851	6.91019	6.79665	6.82489	6.75764	AKT3	5220307	RefSeq	ILMN_13365	NM_005465.3	NP_005456.1	5220307	3205	AATTTCCAAAGCAGCCTGTGAAGTCCTAGGGGCTGGGGGCCACTCTTGCG
ILMN_2325610	NM_181690.1	AKT3	10000	6.8308	6.79782	6.70748	6.97044	6.7801	6.6459	AKT3	5870561	RefSeq	ILMN_5416	NM_181690.1	NP_859029.1	5870561	1216	GGGCTCTTGATAAAGGATCCAAATAAACGCCTTGGTGGAGGACCAGATGA
ILMN_2325612	NM_181690.1	AKT3	10000	6.8167	6.69551	6.7429	6.74911	6.58497	6.73077	AKT3	5490246	RefSeq	ILMN_5416	NM_181690.1	NP_859029.1	5490246	963	AGAAGGGATCACAGATGCAGCCACCATGAAGACATTCTGTGGCACTCCAG
ILMN_1665982	NM_022476.2	AKTIP	64400	9.21686	9.22506	9.1466	9.35199	9.0189	9.22203	AKTIP	5720703	RefSeq	ILMN_9667	NM_022476.2	NP_071921.1	5720703	1431	ATGTTAGGAAATGGAGAGGTATAGAGAGAGCAGGTTCCATAGCTCAGCAC
ILMN_2377240	NM_001012398.1	AKTIP	64400	10.8089	10.7522	10.6848	10.7298	10.567	10.6287	AKTIP	4480338	RefSeq	ILMN_18535	NM_001012398.1	NP_001012398.1	4480338	1530	GAATCTCAGTCTTCAGCCTGCACTGATTTGTAGCCTGCACTGTCTTACTG
ILMN_1679898	NM_001003945.1	ALAD	210	6.29587	6.64641	6.47679	6.47076	6.42137	6.53651	ALAD	6020592	RefSeq	ILMN_16812	NM_001003945.1	NP_001003945.1	6020592	384	ACTGGCCCTTCCCACAGCTACCAATCCATATCCCACCCCCGCTCTTGCAG
ILMN_1747577	NM_001003945.1	ALAD	210	9.54417	9.35956	9.5204	9.49269	9.30775	9.31028	ALAD	3120162	RefSeq	ILMN_16812	NM_001003945.1	NP_001003945.1	3120162	2959	GGCCTCTGCCCCTAACCACTGTGCCATACCACCTCCCAATAATCAACAGC
ILMN_2404657	NM_000031.4	ALAD	210	7.1462	7.17433	7.30262	7.13672	7.1859	7.34477	ALAD	2070397	RefSeq	ILMN_23545	NM_000031.4	NP_000022.2	2070397	2464	GGAGCGGGGACAGTGGGGATGGAGAAAGGGGAATGGATTGTGGATGTGTT
ILMN_1700047	NM_000688.4	ALAS1	211	7.06056	7.17478	7.12124	7.05387	7.25559	7.15937	ALAS1	5220097	RefSeq	ILMN_20926	NM_000688.4	NP_000679.1	5220097	2044	CCTACGGATTGCCCCCACCCCTCACCACACACCCCAGATGATGAACTACT
ILMN_1728309	NM_000688.4	ALAS1	211	6.74619	6.59109	6.80566	6.71116	6.53021	6.61709	ALAS1	7150014	RefSeq	ILMN_20926	NM_000688.4	NP_000679.1	7150014	204	ACCCCTTCCTCGGGTTTAGGGGATGTGGGGACCAGGAGAAAGTCAGGATC
ILMN_2385647	NM_199166.1	ALAS1	211	7.22178	7.23097	7.0936	7.40188	7.46467	7.39633	ALAS1	5860278	RefSeq	ILMN_21043	NM_199166.1	NP_954635.1	5860278	2059	GAGAGAAGTCCTATTTCTCAGGCTTGAGCAAGTTGGTATCTGCTCAGGCC
ILMN_1708323	NM_001037967.1	ALAS2	212	6.48896	6.47181	6.23628	6.33883	6.55519	6.5734	ALAS2	1230376	RefSeq	ILMN_13894	NM_001037967.1	NP_001033056.1	1230376	1488	TGCGCTTGGCACCCTCCCCCCACCACAGCCCTCAGATGATGGAAGATTTT
ILMN_2271875	NM_001037968.1	ALAS2	212	6.72674	6.98611	6.74302	6.5845	6.74915	6.84682	ALAS2	5270338	RefSeq	ILMN_13644	NM_001037968.1	NP_001033057.1	5270338	84	GCCCATGAGAGGGGGAGAGGTTGCTCTGGGATGGAACAAGAAAAAGAGGT
ILMN_2367126	NM_001037968.1	ALAS2	212	6.63993	6.77058	6.6717	6.62713	6.84946	6.67724	ALAS2	4180768	RefSeq	ILMN_13644	NM_001037968.1	NP_001033057.1	4180768	1826	TAGGATTCACACCCCACCTGCGCTTCACTTGGGTCCAGGCCTACTCCTGT
ILMN_1682763	NM_000477.3	ALB	213	6.94233	6.66779	6.61909	6.5576	6.78316	6.91887	ALB	5910010	RefSeq	ILMN_28973	NM_000477.3	NP_000468.1	5910010	1449	GCCCTGTGCAGAAGACTATCTATCCGTGGTCCTGAACCAGTTATGTGTGT
ILMN_1782939	NM_000477.3	ALB	213	7.6277	7.41314	7.72015	7.55445	7.59858	7.51563	ALB	4230156	RefSeq	ILMN_28973	NM_000477.3	NP_000468.1	4230156	1779	GAAGTGCTGCAAGGCTGACGATAAGGAGACCTGCTTTGCCGAGGAGGGTA
ILMN_1670870	NM_001627.2	ALCAM	214	12.3384	12.3492	12.26	12.2999	12.3282	12.2286	ALCAM	2070575	RefSeq	ILMN_164638	NM_001627.2	NP_001618.2	2070575	4391	GCTGTCAGAACCTCGAGAGCAGAACATGAGAAACTCAGAGCTCTGGACCG
ILMN_2051381	NM_153329.2	ALDH16A1	126133	8.83267	8.55725	8.77282	8.53628	8.48137	8.56574	ALDH16A1	940441	RefSeq	ILMN_23450	NM_153329.2	NP_699160.1	940441	2290	CGTCCAGGCCATGTGGTATTTCGGATCAGCCCAGGGTTCCCAGTTTGTCG
ILMN_2302716	NM_002860.3	ALDH18A1	5832	9.26326	9.09651	9.38558	9.30399	9.17515	9.07159	ALDH18A1	2370255	RefSeq	ILMN_172838	NM_002860.3	NP_002851.2	2370255	3215	TGCATCCAGGAGATGCTGTGTTCCCCGTGATGCAGCTGGAACCCAAGCTG
ILMN_1709348	NM_000689.3	ALDH1A1	216	6.54831	6.48819	6.64788	6.77835	6.67552	6.89875	ALDH1A1	6510754	RefSeq	ILMN_24215	NM_000689.3	NP_000680.2	6510754	1394	GCAGGCAGGAACAGTGTGGGTGAATTGCTATGGCGTGGTAAGTGCCCAGT
ILMN_2096372	NM_000689.3	ALDH1A1	216	6.34343	6.07881	6.36199	6.35671	6.25596	6.32177	ALDH1A1	1070477	RefSeq	ILMN_177898	NM_000689.3	NP_000680.2	1070477	1720	AGCTTCTTCTGAAAGAATTATTTGCCTTCTGAAATGTGACCCCCAAGTCC
ILMN_1748538	NM_170697.1	ALDH1A2	8854	6.92045	7.01427	6.82991	6.74172	6.76664	6.6775	ALDH1A2	510687	RefSeq	ILMN_17746	NM_170697.1	NP_733798.1	510687	2912	ACAAACGACAGTGCATTCAGCAGCCCAGTGCCGTGAGCCCTGACAGATGC
ILMN_2383707	NM_170696.1	ALDH1A2	8854	6.59017	6.52933	6.54381	6.60926	6.74377	6.68548	ALDH1A2	5700102	RefSeq	ILMN_17630	NM_170696.1	NP_733797.1	5700102	2540	GTGCCCTGTATCTATTGGCAGTGACCTTGGAAAATCTGGCCAAGCCTAGG
ILMN_1807439	NM_000693.2	ALDH1A3	220	9.24807	9.49149	9.12439	9.37929	9.2209	9.28871	ALDH1A3	2360551	RefSeq	ILMN_25111	NM_000693.2	NP_000684.2	2360551	2716	GGACCTCGGTCTTCATCCAAGTGGCCTGAGTATTTCACTGGCAGGTTGTG
ILMN_2139970	NM_000693.1	ALDH1A3	220	9.90311	9.82732	9.70106	9.65703	9.60641	9.74057	ALDH1A3	4920148	RefSeq	ILMN_25111	NM_000693.1	NP_000684.1	4920148	3364	TAGGCCTGGGAATTCCGATCCTAGCTGCAGATCGCATCCCACAATGCGAG
ILMN_1675398	NM_000692.3	ALDH1B1	219	7.49482	7.63249	7.46914	7.58304	7.82714	7.76933	ALDH1B1	2650204	RefSeq	ILMN_182653	NM_000692.3	NP_000683.3	2650204	2394	ACATCCTTCTCAGTGAAACAAGCCAGAGAGATGTACAAGGCTACAGACTG
ILMN_2150894	NM_000692.3	ALDH1B1	219	8.84083	9.18086	8.97421	9.2532	9.42852	9.63383	ALDH1B1	1240379	RefSeq	ILMN_182653	NM_000692.3	NP_000683.3	1240379	2518	GGATAGAGGAGTAATTGTTAGTGGGCATGGGATTTGTTTTTGGGAGGTTT
ILMN_1802167	NM_012190.2	ALDH1L1	10840	7.27625	7.46817	7.56453	7.64813	7.42168	7.40617	ALDH1L1	6660341	RefSeq	ILMN_9503	NM_012190.2	NP_036322.2	6660341	2846	GAGGCGGCTCTGAACGAGTACCTGCGGGTCAAGACAGTGACCTTCGAATA
ILMN_1736539	XM_927536.1	ALDH1L2	160428	7.40071	7.70378	6.99586	7.36962	7.47272	7.61416	ALDH1L2	1980747	RefSeq	ILMN_33928	XM_927536.1	XP_932629.1	1980747	7101	CCCCATACCTGCCCTCCAAGAAAATAAAGCTGTCAAGGAAAATCTGGGCT
ILMN_2182980	NM_001034173.1	ALDH1L2	160428	7.13492	7.11277	6.8703	7.10171	7.07665	7.09543	ALDH1L2	4250411	RefSeq	ILMN_13966	NM_001034173.1	NP_001029345.1	4250411	2548	TGGAGTGTTGCAGCGAGCAAATAGTACAGAGTATGGTTTGGCCTCAGGGG
ILMN_1793859	NM_000690.2	ALDH2	217	11.0442	10.8913	10.9251	10.9969	10.6035	10.7038	ALDH2	840253	RefSeq	ILMN_17598	NM_000690.2	NP_000681.2	840253	2003	GCAAGCTTCCTCCCTCAGCCATTGATGGAAAGTTCAGCAAGATCAGCAAC
ILMN_1702503	NM_000691.3	ALDH3A1	218	11.8039	11.4337	11.286	11.0137	9.61847	9.75838	ALDH3A1	5560369	RefSeq	ILMN_6390	NM_000691.3	NP_000682.3	5560369	1562	GGGCCCAGGCCTCACCATTCCAAGTCTCCACCCCTTTCTAGACCAATAAA
ILMN_1667564	NM_001031806.1	ALDH3A2	224	9.07628	8.98731	9.42602	9.30141	8.8123	8.63577	ALDH3A2	460746	RefSeq	ILMN_15293	NM_001031806.1	NP_001026976.1	460746	1724	GCGTTGGTCCAGTAAGCAGAGATGAACACCAGATTTCAAAACCCAGCCCT
ILMN_1794825	NM_000382.2	ALDH3A2	224	12.0504	12.098	12.1803	12.281	11.4025	11.2281	ALDH3A2	1690608	RefSeq	ILMN_15882	NM_000382.2	NP_000373.1	1690608	3160	GGTACTCTGCTGAGTGGGCAAGGCTGAAGAAGAGGCCTGTGGAATGCAGC
ILMN_2401641	NM_001031806.1	ALDH3A2	224	10.5405	10.5611	10.6606	10.5412	9.77501	9.76263	ALDH3A2	3120196	RefSeq	ILMN_15293	NM_001031806.1	NP_001026976.1	3120196	3361	GCAGTTCTATGCCTTGGAGCTCCTGACTGCAGGGACTCTGTCCCCACACT
ILMN_1727965	NM_000694.2	ALDH3B1	221	6.37839	6.62723	6.56113	6.69855	6.58481	6.69322	ALDH3B1	1850440	RefSeq	ILMN_27131	NM_000694.2	NP_000685.1	1850440	239	AGCCTTCGAGTCGGAGGTGTCTGAGGTTGCCATCAGCCAGGGCGAGGTCA
ILMN_1728662	NM_000694.2	ALDH3B1	221	10.3208	10.0249	9.52788	9.34786	8.9499	9.18045	ALDH3B1	2970356	RefSeq	ILMN_27131	NM_000694.2	NP_000685.1	2970356	2622	GCTTGAGAAACCTACATTTGGACAATGAGAGGCTGCTCCTGCGGCCTGCG
ILMN_1761514	NM_000695.3	ALDH3B2	222	6.56079	6.7763	6.47697	6.57283	6.61323	6.52492	ALDH3B2	2970039	RefSeq	ILMN_2447	NM_000695.3	NP_000686.2	2970039	135	AGCATGTCCAAGAAAGGGAGTGGAGGTGCAGCGAAGGACCCAGGGGCAGA
ILMN_1763666	NM_001031615.1	ALDH3B2	222	6.49463	6.48964	6.8257	6.86653	7.67523	7.3533	ALDH3B2	4070647	RefSeq	ILMN_2557	NM_001031615.1	NP_001026786.1	4070647	2290	GGCCGTCTCCACCAGAAAACCATCGCCAACTCCTGCGATCAGCTTGTGAC
ILMN_2363880	NM_001031615.1	ALDH3B2	222	6.7618	6.58291	6.79031	6.66998	7.06299	6.96211	ALDH3B2	2360201	RefSeq	ILMN_2557	NM_001031615.1	NP_001026786.1	2360201	2027	GTTAGTGGGACCTGGGGGCAAGTCCCTTGACTTCTCTGAGCCTCAGTTTC
ILMN_1656368	NM_170726.1	ALDH4A1	8659	8.52431	8.47199	8.62212	8.53814	8.67089	8.45236	ALDH4A1	1470427	RefSeq	ILMN_10603	NM_170726.1	NP_733844.1	1470427	2075	GTTCTACTGGTTCTACACTGTGAGGTGGCAATGGGATTTGCTCAGATGCC
ILMN_1696099	NM_003748.2	ALDH4A1	8659	7.49497	7.73621	7.58849	7.41695	7.38107	7.5163	ALDH4A1	2640273	RefSeq	ILMN_30363	NM_003748.2	NP_003739.2	2640273	2700	TAGAATCCTCCTCTGCCTGGGAGTGGCTCTGTGTGGACCAGTCCCTCACT
ILMN_2244841	NM_003748.2	ALDH4A1	8659	6.82463	6.60063	6.89171	6.58444	6.72616	6.69641	ALDH4A1	160343	RefSeq	ILMN_175664	NM_003748.2	NP_003739.2	160343	2564	TCTGGGATTTCCCTGCAGGAGCTCAGCCACCACTGTGCCATGGTGACACA
ILMN_2406557	NM_170726.1	ALDH4A1	8659	7.42547	7.36247	7.51264	7.24018	7.5578	7.33753	ALDH4A1	6220360	RefSeq	ILMN_10603	NM_170726.1	NP_733844.1	6220360	2036	GCAGGTGGCTGGGTGGGGGCACAGGCTGGAGTATTCTTAGTTCTACTGGT
ILMN_2372398	NM_001080.3	ALDH5A1	7915	8.06367	8.19009	7.88671	8.10258	8.00479	8.08008	ALDH5A1	7040327	RefSeq	ILMN_1025	NM_001080.3	NP_001071.1	7040327	4536	TGGCATAGCTACCGTGAGTTCTCAGCAGGAACTTCCCAGCGATGATAATG
ILMN_2372403	NM_001080.3	ALDH5A1	7915	7.84154	7.62301	7.73972	7.5736	7.67639	7.81302	ALDH5A1	2640274	RefSeq	ILMN_1025	NM_001080.3	NP_001071.1	2640274	5056	GTGTGTTTTAGTGTCTAGTCTGCAGAGAGCTGTGTGATTAATAAACGTGG
ILMN_1785284	NM_005589.2	ALDH6A1	4329	9.7948	9.86433	9.87676	9.80299	9.69304	9.76618	ALDH6A1	5820373	RefSeq	ILMN_24260	NM_005589.2	NP_005580.1	5820373	1654	GAAGATGCTACTCTTTCCTCACCTGCTGTTGTCATGCCTACCATGGGCCG
ILMN_2096985	NM_005589.2	ALDH6A1	4329	8.87848	8.94171	8.82663	8.87087	8.9284	8.81973	ALDH6A1	7100274	RefSeq	ILMN_183291	NM_005589.2	NP_005580.1	7100274	1863	AGGGAACTGCCTAGTGTAACAATGAAACCAGATTTCTCACTTGCTCTTCA
ILMN_1687508	NM_001182.2	ALDH7A1	501	10.6776	10.7745	10.8613	10.9345	10.799	10.9591	ALDH7A1	70102	RefSeq	ILMN_11622	NM_001182.2	NP_001173.1	70102	1772	GACTGTGACAGTGACTAATCCCCCTATGACCCCAAAGCCCTGATTAAATC
ILMN_1763461	NM_001182.2	ALDH7A1	501	11.2197	11.5352	11.5162	11.4692	11.3891	11.3827	ALDH7A1	4150544	RefSeq	ILMN_11622	NM_001182.2	NP_001173.1	4150544	1442	GGGCAGAATCTTTCGCTGGCTTGGACCTAAAGGATCAGACTGTGGCATTG
ILMN_1681938	NM_022568.2	ALDH8A1	64577	6.41612	6.64862	6.52139	6.49737	6.45018	6.52928	ALDH8A1	7400541	RefSeq	ILMN_14966	NM_022568.2	NP_072090.1	7400541	992	GTGGAAAGTCGGCATTCCCTCTGATCCACTGGTGAGCATAGGTGCTCTGA
ILMN_1699258	NM_022568.2	ALDH8A1	64577	6.7874	6.69761	6.58013	6.57152	6.71968	6.58905	ALDH8A1	6370138	RefSeq	ILMN_14966	NM_022568.2	NP_072090.1	6370138	1728	GTAGGAAGATAGAACAATGATGCCAGTTGTCAGGCTCCTCCCAGGTTATG
ILMN_2365176	NM_022568.2	ALDH8A1	64577	7.4117	7.42751	7.39432	7.46881	7.32841	7.57499	ALDH8A1	2100546	RefSeq	ILMN_14966	NM_022568.2	NP_072090.1	2100546	2098	GCCATGATCATTCCACTGCATTTCAGCCTGGGGGATACAGTGAGACCTTG
ILMN_1761804	NM_000696.3	ALDH9A1	223	13.1227	13.0895	13.1088	13.0776	12.8648	12.7744	ALDH9A1	1820044	RefSeq	ILMN_162004	NM_000696.3	NP_000687.3	1820044	2378	TTGGGTCCTTGAACTACAGCCTGCTGTCTTACACCAGTGGAGCTACCCTT
ILMN_1681374	NM_000034.2	ALDOA	226	6.6416	6.55748	6.47706	6.64055	6.86169	6.74294	ALDOA	2470341	RefSeq	ILMN_20463	NM_000034.2	NP_000025.1	2470341	755	CACACGTCAACGATTCTATTTGAAGTTGGGCAGGGGGGTGGCGCTGCTCA
ILMN_1736700	NM_184041.1	ALDOA	226	9.03275	9.41578	9.06785	9.5127	9.69904	9.69375	ALDOA	2640088	RefSeq	ILMN_19652	NM_184041.1	NP_908930.1	2640088	103	AAGGGGTCCTGGTGACGAGTCCCGCGTTCTCTCCTTGAATCCACTCGCCA
ILMN_1741148	NM_184043.1	ALDOA	226	11.7227	11.6936	12.1392	12.0376	12.1971	12.0907	ALDOA	6590253	RefSeq	ILMN_19756	NM_184043.1	NP_908932.1	6590253	1219	CGCAGGAGGAGTATGTCAAGCGAGCCCTGGCCAACAGCCTTGCCTGTCAA
ILMN_2251253	NM_184043.1	ALDOA	226	6.85297	6.98456	6.86507	6.67556	6.77628	6.82416	ALDOA	2850255	RefSeq	ILMN_19756	NM_184043.1	NP_908932.1	2850255	38	CACCATCACCGCAGGGAGTCAAGGGAGGAGGGAGATTAGAGAAGGAGCCA
ILMN_1747716	NM_000035.2	ALDOB	229	7.01489	7.05053	7.11289	6.70571	6.96208	6.97026	ALDOB	650427	RefSeq	ILMN_8970	NM_000035.2	NP_000026.2	650427	1171	CTGGGGCTGCTTCCACCCAGTCGCTCTTCACAGCCTGCTATACCTACTAG
ILMN_1755974	NM_005165.2	ALDOC	230	11.2619	11.175	11.4848	11.5656	11.04	11.3364	ALDOC	7330544	RefSeq	ILMN_15767	NM_005165.2	NP_005156.1	7330544	1517	CCATGATGAGGTAGCTTCTCCCTGGGCTCTCCTTCTTGCCTGCCCTGTCT
ILMN_1718093	NM_019109.3	ALG1	56052	7.56731	7.74133	7.57305	7.70203	7.89363	7.77134	ALG1	5560670	RefSeq	ILMN_20216	NM_019109.3	NP_061982.3	5560670	595	GTCCCACCTGAACCTGTGTGTTACCAATGCTATGCGAGAAGACCTGGCGG
ILMN_3243268	NM_032834.3	ALG10	84920	7.46755	7.58492	7.36014	7.6277	7.81697	7.79594	ALG10	3140711	RefSeq	ILMN_163253	NM_032834.3	NP_116223.3	3140711	2660	TGGCTGTGTGCAATTCTTGGAGTTCTTTGGCTTCTGGACAAATCTTGTCC
ILMN_1666325	NM_001013620.3	ALG10B	144245	7.26979	7.37107	7.37528	7.60805	8.14432	7.88779	ALG10B	3060196	RefSeq	ILMN_6650	NM_001013620.3	NP_001013642.1	3060196	1427	ACTCTGCCTCCCACATCCAGACTTGTTTGTGAACTGAGTTGCTATGCAAT
ILMN_1730304	NM_001013620.3	ALG10B	144245	7.24951	7.16876	7.11474	7.2367	7.67411	7.43805	ALG10B	1110241	RefSeq	ILMN_6650	NM_001013620.3	NP_001013642.1	1110241	2622	GTAGGGCCCACCCTGATCTAGGGTGATTGTGTCTGGAGACCCTTAATTAT
ILMN_3251482	NM_001013620.3	ALG10B	144245	8.98242	9.36132	8.85811	8.96113	8.84314	9.0035	ALG10B	5310524	RefSeq	ILMN_6650	NM_001013620.3	NP_001013642.1	5310524	9340	GTCTGAGCTGGGATTCGTAACCAGGCAGCCTGACTCCAAAATCAATATTC
ILMN_1660856	NM_001004127.1	ALG11	440138	8.40525	8.59684	8.42858	8.60358	8.68689	8.83159	ALG11	4210358	RefSeq	ILMN_5987	NM_001004127.1	NP_001004127.1	4210358	890	AAAGATGACCCCAGGACATTTGCTGGTTTCTGTTGGCCAGTTTAGGCCGG
ILMN_2120982	NM_001004127.1	ALG11	440138	7.17331	7.01639	7.08819	6.99026	6.95055	6.92042	ALG11	5550647	RefSeq	ILMN_5987	NM_001004127.1	NP_001004127.1	5550647	2493	AGAGTTTGAGCAGCTACAGAAGGTTAATCCAACTGTGGCACTGGAAAAAA
ILMN_1743995	NM_024105.3	ALG12	79087	7.71474	7.58187	7.55933	7.49936	7.46784	7.46016	ALG12	6940735	RefSeq	ILMN_19759	NM_024105.3	NP_077010.1	6940735	2100	TCCTGCCCACCCAGGGGGAGCTGTATTTTGGCAGCACCCCACGCTTGCTG
ILMN_1761456	NM_018466.3	ALG13	79868	9.93069	10.0089	10.1897	10.1607	9.83396	9.78921	ALG13	6660411	RefSeq	ILMN_3125	NM_018466.3	NP_060936.1	6660411	389	GAGGGTCATCTCTTCTATTGTACCTGCAGCACGCTTCCTGGGCTGTTACA
ILMN_2147503	NM_018466.2	ALG13	55849	7.66499	7.39858	7.51314	7.458	7.37777	7.47433	ALG13	730520	RefSeq	ILMN_3125	NM_018466.2	NP_060936.1	730520	1195	AGGACTTACTATTGTTTTTTAAGGATCTCCTCTCACAGTGGTAATGAAAC
ILMN_1743635	NM_144988.2	ALG14	199857	8.27593	8.34198	8.04488	8.29894	8.22715	8.22756	ALG14	50128	RefSeq	ILMN_10059	NM_144988.2	NP_659425.1	50128	389	CACCACCTTGCACTCCATGTGGCTCTCCTTTCCCCTAATTCACAGGGTGA
ILMN_2191822	NM_144988.2	ALG14	199857	7.64578	7.56453	7.37629	7.7709	7.57853	7.5599	ALG14	2340524	RefSeq	ILMN_10059	NM_144988.2	NP_659425.1	2340524	328	ACTACATTCACCGAATTCCAAGAAGCCGGGAGGTTCAGCAGTCCTGGCCC
ILMN_1782084	NM_001015050.1	ALG1L	200810	6.87855	6.89349	6.88903	7.00519	6.918	6.77556	ALG1L	2900681	RefSeq	ILMN_651	NM_001015050.1	NP_001015050.1	2900681	290	ACACAACCTTCCTTCTCTTGTCTGTGTGATAACAGGGTCGGTGGACCTGG
ILMN_2131293	NM_001015050.1	ALG1L	200810	7.01293	7.1002	6.94377	6.92594	7.23834	7.24136	ALG1L	1440474	RefSeq	ILMN_651	NM_001015050.1	NP_001015050.1	1440474	762	CGGCAGTGGTGCCGCCTGGTGAATGAATTGGTTCTGTGACCCGGAAAAAA
ILMN_1722688	NM_197973.2	ALG2	85365	7.19864	7.09871	7.05433	7.10617	7.23524	7.12235	ALG2	4540025	RefSeq	ILMN_27137	NM_197973.2	NP_932077.1	4540025	439	GAGCCAGGCCACACCGTCCTCAGCAGTGTCATGTGTTAAAAACGCCAAGC
ILMN_1737945	NM_033087.3	ALG2	85365	7.46155	7.53188	7.09944	7.23322	7.31586	7.26375	ALG2	1990021	RefSeq	ILMN_9291	NM_033087.3	NP_149078.1	1990021	2153	GGCTCAAATGCCACTGCTGCAAAGCTTTCTTTGACCCTCTGGCCACCTCC
ILMN_1711886	NM_005787.4	ALG3	10195	10.2939	10.1445	10.4168	10.2268	10.7637	10.5663	ALG3	2650167	RefSeq	ILMN_21968	NM_005787.4	NP_005778.1	2650167	1287	CCCGCAGCCTTTCCCCAAGAGCACCCAACACAGCAAGAAAGCCCACTGAA
ILMN_1806845	NM_001006940.1	ALG3	10195	7.35923	7.69106	7.41695	7.75339	8.18436	7.5425	ALG3	2140427	RefSeq	ILMN_10753	NM_001006940.1	NP_001006941.1	2140427	395	CCCTGCTCCTATGGAGCGTGGAGTGCATCAGAGGAGACAAATGCAGAAAA
ILMN_1664449	NM_013338.3	ALG5	29880	11.4848	11.367	11.1445	11.3214	11.356	11.2992	ALG5	6370113	RefSeq	ILMN_10548	NM_013338.3	NP_037470.1	6370113	975	CTGGTGCCTGGAGGCTTGAGCAAACTCGGAAAATGAATTAGGTTGTTTGC
ILMN_1771411	NM_013339.2	ALG6	29929	9.66624	9.75143	9.70288	9.86004	10.0631	10.0907	ALG6	6960243	RefSeq	ILMN_168249	NM_013339.2	NP_037471.2	6960243	1627	GACGTTGATGACTGTCACACTGGATCCTCCTCAGAAACTACCGGACTTGT
ILMN_1685413	NM_024079.4	ALG8	79053	10.653	10.5647	10.8567	10.55	10.737	10.7869	ALG8	4850632	RefSeq	ILMN_28615	NM_024079.4	NP_076984.2	4850632	1451	CTACCTGCTTGGCCTGGGGCCTCTGGAAGTCTGCTGTGAATTTGTATTCC
ILMN_2271014	NM_001007027.2	ALG8	79053	7.00086	6.77556	7.24245	6.92795	6.82926	6.8646	ALG8	3610291	RefSeq	ILMN_176006	NM_001007027.2	NP_001007028.1	3610291	1422	TTCACCCTTGTTGCCCAGGCTGGAGTGCAATGGCACGATCTCAGCTAACT
ILMN_2365686	NM_001007027.2	ALG8	79053	10.1774	10.2527	10.1563	10.3258	10.2967	10.3738	ALG8	2970296	RefSeq	ILMN_176006	NM_001007027.2	NP_001007028.1	2970296	1228	CAATTCTCCCAATGAGCCTTTTGTCTGTGGGAAAAGCAGGAGACGCTTCG
ILMN_1732809	NM_001077692.1	ALG9	79796	10.0775	10.129	10.1618	10.2865	10.1585	10.0775	ALG9	450204	RefSeq	ILMN_178805	NM_001077692.1	NP_001071160.1	450204	2088	GATCTTCAAAGCTGCTGCGGGCATTCTATGTCCCCTTCCTGTCAGATCAG
ILMN_1753135	NM_004304.3	ALK	238	6.9652	7.02128	6.77191	6.94747	6.76609	6.9962	ALK	6250431	RefSeq	ILMN_431	NM_004304.3	NP_004295.2	6250431	6148	GCCTTGTTGATGTGGACATGAGCCATTTGAGGGGAGAGGGAACGGAAATA
ILMN_1758038	NM_006020.2	ALKBH1	8846	9.02554	9.16183	8.95763	9.13252	9.40247	9.49519	ALKBH1	3360056	RefSeq	ILMN_36691	NM_006020.2	NP_006011.2	3360056	1418	GTCAGTCCAAGGAGGTATGTTCTTCCACAACAGCCTTCTCAGCCTCTGCT
ILMN_2276750	NM_006020.2	ALKBH1	8846	6.93138	6.93245	6.90416	7.00091	6.80788	6.94676	ALKBH1	1780020	RefSeq	ILMN_36691	NM_006020.2	NP_006011.2	1780020	321	CCCCTTCCTCCCAGGTTACCAGTGGCACTGGGTGAAACAGTGCCTTAAGT
ILMN_2375973	NM_006020.2	ALKBH1	8846	9.05734	9.34376	9.1345	9.16155	9.40396	9.47154	ALKBH1	7160167	RefSeq	ILMN_36691	NM_006020.2	NP_006011.2	7160167	1417	AGTCAGTCCAAGGAGGTATGTTCTTCCACAACAGCCTTCTCAGCCTCTGC
ILMN_1690252	NM_001001655.1	ALKBH2	121642	9.24403	9.15975	9.55165	9.25184	9.41413	9.70793	ALKBH2	1340537	RefSeq	ILMN_20557	NM_001001655.1	NP_001001655.1	1340537	735	TGGGAGCCCCATTGCCTCTGTCTCCTTCGGTGCCTGCAGAGACTTTGTCT
ILMN_2134062	NM_139178.1	ALKBH3	221120	8.7796	8.86615	8.44294	8.65012	8.8658	8.99753	ALKBH3	4610369	RefSeq	ILMN_16597	NM_139178.1	NP_631917.1	4610369	1202	AGAGAACCGAGAGTGAACCTGACCTTTCGGACAGTCTATCCAGACCCTCG
ILMN_1805673	NM_017621.2	ALKBH4	54784	8.41301	8.28108	8.37472	8.15109	8.12895	8.24302	ALKBH4	1780379	RefSeq	ILMN_163448	NM_017621.2	NP_060091.1	1780379	1696	GAGGGCAGGGAAATCTGAGAGCCTCCTTCCAGCCCCATAACGCTGTTAAC
ILMN_1657283	NM_017758.3	ALKBH5	54890	13.6436	13.7133	13.6477	13.5578	13.5218	13.629	ALKBH5	1400209	RefSeq	ILMN_19293	NM_017758.3	NP_060228.3	1400209	3252	CTCTCAGGGGCCAGAACTCCTTTGCCAGCGTGGATTTCTCAAGTCGGGAC
ILMN_1808792	NM_198867.1	ALKBH6	84964	9.70915	9.54368	9.99599	9.66989	9.64465	9.56696	ALKBH6	670360	RefSeq	ILMN_6336	NM_198867.1	NP_942567.1	670360	793	ATTCCCAGGTTCCTGCCCCTTTGGGGCTGCTGTGACTCCGCGACCTAGGA
ILMN_1761764	NM_032306.2	ALKBH7	84266	8.44479	8.38753	8.46033	8.3227	8.26556	8.44968	ALKBH7	3310324	RefSeq	ILMN_7229	NM_032306.2	NP_115682.1	3310324	756	ACAGCATCAAGTTCTGCGGGGCCACCATCGCCGGCCTGTCTCTCCTGTCT
ILMN_1779190	NM_138775.1	ALKBH8	91801	8.62033	8.81216	8.7667	8.63859	8.55901	8.7667	ALKBH8	6420044	RefSeq	ILMN_30199	NM_138775.1	NP_620130.1	6420044	1480	GGACCCAAGTCCTGTGTTTCATCGTTACTACCATGTGTTCCGTGAGGGAG
ILMN_1681046	NM_018436.3	ALLC	55821	6.6587	6.70061	6.60019	6.62973	6.51237	6.73866	ALLC	4070601	RefSeq	ILMN_9357	NM_018436.3	NP_060906.3	4070601	1160	GTTCGATAGCCTGACCCTAGAGCTCCAAGATGTCATCACTCACGCCAGGC
ILMN_1784583	NM_018436.3	ALLC	55821	6.51459	6.48186	6.65393	6.61687	6.91373	6.5006	ALLC	4060639	RefSeq	ILMN_9357	NM_018436.3	NP_060906.3	4060639	595	ACCCTGCTTCCGGCCACAACTATTTTCTTGTCAATTCCCAGCAGAGATGG
ILMN_1796946	NM_199232.1	ALLC	55821	6.24598	6.40078	6.48551	6.30988	6.35606	6.43457	ALLC	2100465	RefSeq	ILMN_10903	NM_199232.1	NP_954702.1	2100465	983	GTGTGGCCAAAGCCTACCAAGAGATGACACTGGAGAAGACAGGAGGGTCC
ILMN_1709474	NM_015120.2	ALMS1	7840	8.0213	7.96613	8.08504	8.07833	7.77241	7.82037	ALMS1	5130736	RefSeq	ILMN_138430	NM_015120.2	NP_055935.2	5130736	12027	GAAGGAAAACGTGCCTAACACTTGTGGCCCTGGCATCTCCTGGTTTGAAC
ILMN_3237132	NR_003683.1	ALMS1P	200420	6.76232	6.90466	6.9055	6.91612	6.78468	6.75027	ALMS1P	7210050	RefSeq	ILMN_338206	NR_003683.1		7210050	1772	CAGAATGTAGAACAGGGCTTTCCGGGGGCTGGAGGAGAAGACAAGGAGTT
ILMN_1713731	NM_000697.2	ALOX12	239	6.53957	6.69258	6.58804	6.50699	6.61207	6.37242	ALOX12	6040259	RefSeq	ILMN_29267	NM_000697.2	NP_000688.2	6040259	1969	CAGCCCGGAATGAGCAACTTGACTGGCCCTATGAATATCTGAAGCCCAGC
ILMN_1692332	NM_001139.2	ALOX12B	242	6.61057	6.63535	6.57079	6.60491	6.74172	6.81587	ALOX12B	7510671	RefSeq	ILMN_30125	NM_001139.2	NP_001130.1	7510671	2274	GATCTCACACGACATCCGCCAGCGCAACAAGTGCCTTCCCATCCCCTACT
ILMN_1735987	XR_000541.1	ALOX12P2	245	6.6268	6.59832	6.72256	6.64957	6.71965	6.70284	ALOX12P2	5130427	RefSeq	ILMN_32796	XR_000541.1		5130427	1729	GTGGACTTACTGCCCAATCTCCACCAGGCACGTATGCAAAAGACCTTCAC
ILMN_2137544	NR_002710.2	ALOX12P2	245	6.59563	6.88345	6.80589	6.89388	6.72731	6.72201	ALOX12P2	1770630	RefSeq	ILMN_13741	NR_002710.2		1770630	2457	CTTGCCCGCCTCAGCTCCAAAGCTCCACCATCCCTGAGTGCCTTTGAGTA
ILMN_1676042	XM_001131480.1	ALOX15	246	6.76039	6.72465	6.58898	6.66857	6.77846	6.51221	ALOX15	20397	RefSeq	ILMN_163405	XM_001131480.1	XP_001131480.1	20397	2562	CCTGAGGCATCCGTGTCTTAACCCATCTGCCGTTCACCAGTTGGCAAGCT
ILMN_1729320	NM_001140.3	ALOX15	246	6.59032	6.84875	6.70718	6.4815	6.68871	6.6201	ALOX15	1450719	RefSeq	ILMN_21877	NM_001140.3	NP_001131.3	1450719	544	CGCTGGCCAAGGGGCTGGCCGACCTCGCTATCAAAGACTCTCTAAATGTT
ILMN_1783443	XM_001131480.1	ALOX15	246	6.70795	6.85958	6.86532	6.89582	6.79305	6.97567	ALOX15	1230722	RefSeq	ILMN_163405	XM_001131480.1	XP_001131480.1	1230722	1396	TCCCACCCTCCCTAGAGGGGCACCTTTTCATGGTCTCTGCACCCAGTGAA
ILMN_2403534	NM_001140.3	ALOX15	246	6.81201	6.85428	6.97117	6.8746	6.79263	6.58856	ALOX15	5220278	RefSeq	ILMN_182092	NM_001140.3	NP_001131.3	5220278	2538	CGTGGAGACGGGGCCTCACTATGTTGCCTAGGCTGGAAATAGGATTTTGA
ILMN_1751975	NM_001141.2	ALOX15B	247	7.10514	7.33368	7.07027	7.11264	7.85192	7.09851	ALOX15B	2900639	RefSeq	ILMN_6764	NM_001141.2	NP_001132.2	2900639	2518	TGGACCTTATGGTCACCCAACTCAAGGACAGCCACCAAGAAGTGGCTGCC
ILMN_2276904	NM_001141.2	ALOX15B	247	6.64417	6.42826	6.4354	6.47771	6.52078	6.50282	ALOX15B	430152	RefSeq	ILMN_6764	NM_001141.2	NP_001132.2	430152	1330	ACACCCGATACACCCTGCACATCAACACACTCGCCCGGGAGCTGCTTATC
ILMN_2393149	NM_001039131.1	ALOX15B	247	7.82248	7.81697	7.77937	7.87767	8.38481	7.96568	ALOX15B	5810154	RefSeq	ILMN_6877	NM_001039131.1	NP_001034220.1	5810154	2247	TGGGGGGAAGCACATAATCCCGCCCCAGGGCCCACTAGCATCCACTGATT
ILMN_1651466	XM_937295.1	ALOX5	240	6.48037	6.77489	6.52209	6.63385	6.68894	6.67638	ALOX5	4560670	RefSeq	ILMN_137294	XM_937295.1	XP_942388.1	4560670	1	ATGCGGAAGTTCAAGCCTAAGGGCACTGTCAAAAACAATGAATATTTTGG
ILMN_1680996	XM_001127464.1	ALOX5	240	8.01194	7.96948	8.34102	8.1092	7.99082	7.86358	ALOX5	1780273	RefSeq	ILMN_174220	XM_001127464.1	XP_001127464.1	1780273	2055	GCACAGCGTCCTGTCCACACCCAGCTCAGCATTTCCACACCAAGCAGCAA
ILMN_1792150	NM_000698.2	ALOX5	240	6.74457	6.73244	6.74761	6.73869	6.58773	6.65881	ALOX5	2510037	RefSeq	ILMN_2997	NM_000698.2	NP_000689.1	2510037	1	GCCAGGGACCAGTGGTGGGAGGAGGCTGCGGCGCTAGATGCGGACACCTG
ILMN_1797875	NM_001629.2	ALOX5AP	241	6.72654	6.93019	6.64989	7.09674	7.08978	7.07132	ALOX5AP	3930343	RefSeq	ILMN_3192	NM_001629.2	NP_001620.2	3930343	664	TCTATTGGCCATCTGGGCTTCACAGCTTGAGTTAACCTTGCTTTTCCGGG
ILMN_1678255	NM_021628.1	ALOXE3	59344	6.89436	6.89609	7.01627	6.84884	6.92223	7.04554	ALOXE3	990685	RefSeq	ILMN_29198	NM_021628.1	NP_067641.1	990685	3158	AGGGGAAGAATTGGAGGGCAGCTTGCCTGGACCCCTAACGGCTGTTCTCA
ILMN_1752669	NM_001631.2	ALPI	248	6.76081	6.8709	6.72104	6.67488	6.68748	6.85536	ALPI	2570162	RefSeq	ILMN_163024	NM_001631.2	NP_001622.1	2570162	2308	CTTCCTGCCCCCCAGTGCCCATTCCAGGTCACCAGATCCAAGGAGCGCTT
ILMN_2078697	NM_025144.2	ALPK1	80216	9.53596	9.46565	9.54243	9.59953	9.50788	9.69749	ALPK1	540390	RefSeq	ILMN_19988	NM_025144.2	NP_079420.2	540390	3957	CCCTCTGCCACAGTTATCAAGAATGGGTCAGGAGACCGCTGCTTCTGGGC
ILMN_1811238	NM_052947.3	ALPK2	115701	6.63065	6.42896	6.34738	6.54522	6.56051	6.56368	ALPK2	5270519	RefSeq	ILMN_30352	NM_052947.3	NP_443179.3	5270519	7185	CCACTGGTGTCTAATACGCTATTGTTGCCGGAGGTGGGTTCTGTGACGTG
ILMN_1734630	NM_020778.3	ALPK3	57538	6.65776	6.65166	6.65349	6.56302	6.55356	6.64695	ALPK3	5810017	RefSeq	ILMN_181844	NM_020778.3	NP_065829.3	5810017	7602	TTTCATTCCCACCCCCACCCGGAACCTCCCCTTGCCTAACATTTCCCCTC
ILMN_1701603	NM_000478.3	ALPL	249	6.73302	6.54925	7.07613	6.93925	7.83005	7.90436	ALPL	6100356	RefSeq	ILMN_169862	NM_000478.3	NP_000469.3	6100356	2442	TCACACTCCTGGGCTCTGAACACACACGCCAGCTCCTCTCTGAAGCGACT
ILMN_1693789	NM_001632.3	ALPP	250	13.6167	13.7928	13.7083	13.6498	13.1842	13.5313	ALPP	2600133	RefSeq	ILMN_25184	NM_001632.3	NP_001623.3	2600133	2672	TCTATGCGCCTGTAGTCCCAGCTACCCAGGAGGCTGAAGCAGGATAATCG
ILMN_1801851	NM_031313.1	ALPPL2	251	6.90787	6.7805	6.7383	6.56047	6.48058	6.76058	ALPPL2	2490376	RefSeq	ILMN_23145	NM_031313.1	NP_112603.1	2490376	2172	CCTCTGCTGTCCCTCCACTGGGCTAATTCTACACCCCTGTCGCCTCCTAG
ILMN_1750256	NM_020919.2	ALS2	57679	10.6502	10.7402	10.4846	10.634	10.6949	10.6237	ALS2	2140156	RefSeq	ILMN_176940	NM_020919.2	NP_065970.2	2140156	6280	CTCCTACACCGTGGTGAGCATACAGAGTGTCCTGATTTGTGTTAAGTGAC
ILMN_1690636	NM_182775.1	ALS2CL	259173	6.41212	6.41237	6.36699	6.44702	6.3882	6.22158	ALS2CL	4760487	RefSeq	ILMN_16145	NM_182775.1	NP_877576.1	4760487	97	CTGGCTTGGCCTCCAGATCTGCCCACCTTTCTGTCTCCGTCTTTCCAGGA
ILMN_1700596	NM_147129.2	ALS2CL	259173	6.82857	6.67402	6.77967	6.67341	6.82771	6.88843	ALS2CL	4060037	RefSeq	ILMN_15910	NM_147129.2	NP_667340.2	4060037	1619	GGCATCCTCCTCTCTGAAGACGACTCCCTGTATGAGGGCACCTTCACCAG
ILMN_1702322	NM_147129.2	ALS2CL	259173	6.79258	6.5221	6.64046	6.67697	6.71215	6.58643	ALS2CL	4570630	RefSeq	ILMN_15910	NM_147129.2	NP_667340.2	4570630	4447	TGAGTTCATGCGATGCTGACGGGACCCCAGCACACTTCCCTGCCTCCTTT
ILMN_1792449	NM_152525.3	ALS2CR11	151254	6.35158	6.49886	6.40111	6.45738	6.4451	6.43885	ALS2CR11	1450431	RefSeq	ILMN_3134	NM_152525.3	NP_689738.2	1450431	1414	GGCAGAATACCACCTTTAGGTGAACGTCAATCAGAAAGCATGCCAGACAG
ILMN_1765674	NM_139163.1	ALS2CR12	130540	6.68776	6.63225	6.91244	6.63737	6.66306	6.72816	ALS2CR12	2100626	RefSeq	ILMN_23889	NM_139163.1	NP_631902.1	2100626	1411	GAAGATGGTTGGCACACCATTTCTGTAGGCCCAGGAAACTCCTGGGAGGG
ILMN_1787314	NM_178231.1	ALS2CR14	65068	9.62374	9.64683	9.91607	9.6473	9.26542	9.40531	ALS2CR14	6940709	RefSeq	ILMN_947	NM_178231.1	NP_839945.1	6940709	830	TTTTCTTTGAGACAGGGTCTTTCTCTGCACTCCAGCCTAGGCAACAGAGC
ILMN_1663897	XM_001134431.1	ALS2CR16	130029	7.74531	7.3617	7.38815	7.16481	6.97352	7.0387	ALS2CR16	50132	RefSeq	ILMN_166548	XM_001134431.1	XP_001134431.1	50132	622	CCCACCATCACCAGACCACTGATCTGCTTTCTTTATGATCAGTTTGCTAC
ILMN_1800958	NM_001044385.1	ALS2CR4	65062	10.7888	11.0212	10.9843	11.0741	11.2197	11.1405	ALS2CR4	50348	RefSeq	ILMN_179147	NM_001044385.1	NP_001037850.1	50348	1164	CTCCAGCCATGGATTGTGGTGAATCTCGTGGTGGCTCTTCTGGTTGGATT
ILMN_1760889	NM_024744.13	ALS2CR8	79800	6.93856	7.41759	7.08675	7.20465	6.90268	7.0897	ALS2CR8	2100286	RefSeq	ILMN_178891	NM_024744.13	NP_079020.13	2100286	2907	CCAAAACAATAGTACTGCCTCCACCATGGGTAACCTTCCAGAACCAGATC
ILMN_3236443	NM_006982.2	ALX1	8092	7.24346	7.15193	7.5034	7.26147	7.1915	7.11893	ALX1	110521	RefSeq	ILMN_173507	NM_006982.2	NP_008913.2	110521	747	GTATGACACCTTATTCTCACTCGCCTCGGACAGATTCCAGTTACACGGGG
ILMN_1729325	NM_006492.1	ALX3	257	6.97356	7.17356	7.04366	7.10658	6.94016	6.81962	ALX3	6250762	RefSeq	ILMN_1612	NM_006492.1	NP_006483.1	6250762	1657	GCAGTCATCTTCCCCTCCAAGGGGGCAGAAATTCCACCAGAAATCACCAC
ILMN_2191902	NM_006492.2	ALX3	257	6.56267	6.41685	6.54545	6.6026	6.46524	6.39103	ALX3	3520619	RefSeq	ILMN_1612	NM_006492.2	NP_006483.2	3520619	1330	CTCTTCCTACCACAAACTGAGTCCCCTCACCTGAACTCTGGGCTGGAGGC
ILMN_1803384	NM_021926.2	ALX4	60529	6.58858	6.39745	6.40353	6.51016	6.48879	6.39914	ALX4	4230358	RefSeq	ILMN_4014	NM_021926.2	NP_068745.2	4230358	1204	TGTTTGGAGCAGCCAGCCTCAGCCCAGGCCTCAATGGCTACGAGCTCAAC
ILMN_1797432	NM_152462.1	AMAC1	146861	6.90215	6.69182	6.80305	6.6966	6.64261	6.96494	AMAC1	1690187	RefSeq	ILMN_3576	NM_152462.1	NP_689675.1	1690187	1388	AAGAGCATTGGGGCTGGAGTGTTCCGGCAAAGACAGAGCCAGCAGCTGCG
ILMN_1794728	XM_928960.2	AMAC1L1	646000	6.55877	6.64941	6.59686	6.50453	6.58457	6.57483	AMAC1L1	2850278	RefSeq	ILMN_44898	XM_928960.2	XP_934053.1	2850278	525	AACATTCTTCCACCGTCTGCTCCGCCATCCTCACCCTCTGCCTTGAGAGC
ILMN_1713315	NM_054028.1	AMAC1L2	83650	6.77386	6.80276	7.10722	7.00798	6.92867	6.63596	AMAC1L2	6400661	RefSeq	ILMN_1196	NM_054028.1	NP_473369.1	6400661	1043	TCTGACATCATGGGGGCAGGGGTTGTGCTGGGCAGCATTGCCATCATTAC
ILMN_1715988	NM_054028.1	AMAC1L2	83650	6.92733	6.83305	6.9974	6.76843	6.84699	6.86871	AMAC1L2	2600022	RefSeq	ILMN_1196	NM_054028.1	NP_473369.1	2600022	633	TCATTCTGGGACCTGGACTCTGGACACTACAGGAGGGGACCACAGGTGTC
ILMN_2194619	NM_054028.1	AMAC1L2	83650	6.74062	6.42632	6.43349	6.51569	6.42534	6.49268	AMAC1L2	6550360	RefSeq	ILMN_164126	NM_054028.1	NP_473369.1	6550360	428	TGGGCCTGCTTCTGTGCCCTGCTCAACGTCCTCAGCATTGGATGTGCCTA
ILMN_3246673	NM_001102614.1	AMAC1L3	643664	7.1698	7.3884	7.46993	7.29258	7.36331	7.08059	AMAC1L3	5050167	RefSeq	ILMN_345447	NM_001102614.1	NP_001096084.1	5050167	842	CCCCCCGTGTTGCCCAGTGATCTCCCGAGTTGGAGTTGTGTGGGGGCAGT
ILMN_1759670	NM_014324.4	AMACR	23600	7.48475	7.81043	7.53269	7.72215	7.94308	7.70834	AMACR	520544	RefSeq	ILMN_3438	NM_014324.4	NP_055139.4	520544	514	TGCCCCGCTGAATCTCCTGGCTGACTTTGCTGGTGGTGGCCTTATGTGTG
ILMN_1792741	NM_203382.1	AMACR	23600	7.20721	7.36214	7.16063	7.27872	7.11893	7.18494	AMACR	5870286	RefSeq	ILMN_2954	NM_203382.1	NP_976316.1	5870286	1857	GATCTCAGGACCCCCCAGCAAGTCGTTTTGTGTCTCCTTGGACTGAGTTA
ILMN_2367172	NM_203382.1	AMACR	23600	7.80051	7.79999	7.37556	7.5142	7.64545	7.45873	AMACR	3130154	RefSeq	ILMN_2954	NM_203382.1	NP_976316.1	3130154	2043	TCCGGGTGCCATCAGAGTAGAGGGAGTAGAGAATGGATGTTGGGTAGGCC
ILMN_1688019	XM_001127613.1	AMBN	258	6.43742	6.64995	6.4641	6.33712	6.39567	6.5903	AMBN	5960743	RefSeq	ILMN_180612	XM_001127613.1	XP_001127613.1	5960743	1	ATGGGCATTGAAGGAAGTTTTGTACCAATAAGACTCAAAATTATTCTTAT
ILMN_1697611	NM_016519.4	AMBN	258	6.78265	6.56717	6.66399	6.7491	6.61611	6.69475	AMBN	6450037	RefSeq	ILMN_27267	NM_016519.4	NP_057603.1	6450037	1086	AAACCCAGCTTTCCTTACAGAGCTAGAACCTGCTCCCCACGCAGGGCTCC
ILMN_1751092	NM_016519.4	AMBN	258	6.4813	6.50616	6.51874	6.72327	6.40899	6.50289	AMBN	6400438	RefSeq	ILMN_27267	NM_016519.4	NP_057603.1	6400438	1332	CCCAAACTCTCTGCAAACATCCATGCCAGGAAACAAAGCCCAGGAGCCCG
ILMN_1794384	NM_016519.4	AMBN	258	6.5881	6.55214	6.67073	6.5951	6.70837	6.58115	AMBN	1190678	RefSeq	ILMN_27267	NM_016519.4	NP_057603.1	1190678	1657	CAGAGCAAGGTTCTAAGGGTCTCAGCATTTGATCATCACTTTTTCTTAGC
ILMN_1695446	NM_001633.2	AMBP	259	6.58175	6.37176	6.57541	6.69454	6.50283	6.55188	AMBP	4900433	RefSeq	ILMN_13910	NM_001633.2	NP_001624.1	4900433	847	GCTACCCCAAGAAGAGGAAGGATCAGGGGGTGGGCAACTGGTAACTGAAG
ILMN_1662681	NM_017749.2	AMBRA1	55626	7.29656	7.17002	7.26005	7.34334	7.37543	7.11942	AMBRA1	1110129	RefSeq	ILMN_523	NM_017749.2	NP_060219.2	1110129	4747	CAAAGCTAGCCCAAGGCTGGGGAAGGGGAGGAGACTCCAGGTCAGAATGT
ILMN_1667994	NM_001634.4	AMD1	262	9.66914	9.94771	9.51835	9.76431	10.2074	10.277	AMD1	3870619	RefSeq	ILMN_21529	NM_001634.4	NP_001625.2	3870619	572	ACCACCCTCTTGCTGAAAGCACTGGTTCCCCTGTTGAAGCTTGCTAGGGA
ILMN_1788462	NM_001033059.1	AMD1	262	11.6493	11.889	11.3919	11.5859	12.0369	11.8848	AMD1	50050	RefSeq	ILMN_20135	NM_001033059.1	NP_001028231.1	50050	2750	GGAGCTCTGTTTTGAGGACCAATGCTTAAGGTGGACTTTGTTCGTAAACA
ILMN_1788239	NM_152435.1	AMDHD1	144193	7.92291	7.81928	8.25286	8.04694	8.22508	8.21705	AMDHD1	6520112	RefSeq	ILMN_26806	NM_152435.1	NP_689648.1	6520112	1951	GCTTCCCAGCAGCGTTCAAGACACATCATTTATACACAGGCACAGGGGCC
ILMN_1695759	NM_015944.2	AMDHD2	51005	8.53915	8.54662	8.35549	8.3248	8.20172	8.27952	AMDHD2	6110280	RefSeq	ILMN_26534	NM_015944.2	NP_057028.2	6110280	1270	GTGGTGCTCGACGACTCCCTTCACGTCCAGGCCACCTACATCTCGGGTGA
ILMN_2397406	NM_001142.2	AMELX	265	6.31981	6.64978	6.80317	6.42272	6.44931	6.3678	AMELX	5720730	RefSeq	ILMN_11043	NM_001142.2	NP_001133.1	5720730	348	GTGATCCCCCAGCAACCAATGATGCCCGTTCCTGGCCAACACTCCATGAC
ILMN_1727258	NM_001143.1	AMELY	266	6.44437	6.62926	6.69394	6.64106	6.70889	6.58836	AMELY	7040402	RefSeq	ILMN_28550	NM_001143.1	NP_001134.1	7040402	625	CCAAGCAGGAGGAAGTGGATTAAAAGACCAGAATATGAGACAGGAACTGA
ILMN_1666258	NM_001144.4	AMFR	267	7.58621	7.72122	7.38402	7.56412	7.42985	7.42335	AMFR	4610594	RefSeq	ILMN_22219	NM_001144.4	NP_001135.3	4610594	1414	GGTTCCTGTAGCAGCAGCCGAAGGGAGACCTCGCTTAAACCAACACAATC
ILMN_1723116	NM_001144.4	AMFR	267	7.51243	7.46417	7.15557	7.27952	7.38801	7.05211	AMFR	1400672	RefSeq	ILMN_22219	NM_001144.4	NP_001135.3	1400672	3131	GGTGTGAACCTACCTGCCTTGGAGAGGGCCCAGGTCCCAAATCTCTTCAA
ILMN_1660995	NM_000479.2	AMH	268	7.13235	7.00934	7.2561	7.09543	7.36728	7.31218	AMH	3780156	RefSeq	ILMN_171371	NM_000479.2	NP_000470.1	3780156	1816	CTCATCAGCCTGTCGGAGGAACGCATCAGCGCGCACCACGTGCCCAACAT
ILMN_1736412	NM_020547.1	AMHR2	269	6.93177	7.14045	7.46635	7.09256	8.10792	6.7933	AMHR2	5420152	RefSeq	ILMN_30245	NM_020547.1	NP_065434.1	5420152	1748	AAGGCCCTTGTTCCAGGAATCCTCAGCCTGCCTGTACCCTTTCTCCTGTG
ILMN_1778723	NM_153206.1	AMICA1	120425	6.36557	6.49357	6.48775	6.63757	6.79103	6.57367	AMICA1	1580465	RefSeq	ILMN_14597	NM_153206.1	NP_694938.1	1580465	1639	CTCTCCTGTGTGTGTCCTGGGCCACTCTACCAGTGATTTCAGACTCCCGC
ILMN_1765460	NM_020703.2	AMIGO1	57463	7.03518	7.14307	7.04243	6.97222	6.92548	7.15156	AMIGO1	4730598	RefSeq	ILMN_24000	NM_020703.2	NP_065754.2	4730598	2132	GTCTGAGTTGGATGGGAATGAGGAAGGAGTGAGGGGAAGAACAGATTCCC
ILMN_1725896	NM_181847.3	AMIGO2	347902	6.8103	6.71933	6.73975	6.55893	6.57266	6.74558	AMIGO2	7100053	RefSeq	ILMN_164188	NM_181847.3	NP_862830.1	7100053	3515	GGTCAAACAGTGGCAGGGAAAGAAGGAGAGCTGGGGTTTAGCATTCTCCC
ILMN_1738233	NM_198722.1	AMIGO3	386724	6.30049	6.47071	6.57409	6.41801	6.46594	6.54402	AMIGO3	3060349	RefSeq	ILMN_25473	NM_198722.1	NP_942015.1	3060349	1849	CCCCAGCTTCCTGTATGGGCCTCGAAACACAATGGGCCTTCTCGCTCACT
ILMN_1670506	NM_015365.2	AMMECR1	9949	8.06708	8.03294	8.42407	7.88253	7.79714	7.73423	AMMECR1	450176	RefSeq	ILMN_17554	NM_015365.2	NP_056180.1	450176	614	CTTTTTCTGCCATGAATTTGCATTCAGGACTCAGGGAGTACACACTTACC
ILMN_1779374	NM_015365.2	AMMECR1	9949	9.65444	9.70046	9.65417	9.67599	9.68556	9.68812	AMMECR1	2340601	RefSeq	ILMN_17554	NM_015365.2	NP_056180.1	2340601	5145	CCGTAAGACATCACAGATTACCTGAAACCCCTTCCAGTATAACTAGGCCC
ILMN_2394242	NM_001025580.1	AMMECR1	9949	8.36941	8.51347	8.34246	8.6764	8.37511	8.44845	AMMECR1	7100093	RefSeq	ILMN_17238	NM_001025580.1	NP_001020751.1	7100093	4272	GCACATACAGTCCCAGTGCCCAGCACACCGGAAGTTTGTATACTGGCCTC
ILMN_1727023	NM_031445.2	AMMECR1L	83607	9.52849	9.48974	9.60139	9.49993	9.62826	9.62115	AMMECR1L	4900605	RefSeq	ILMN_10683	NM_031445.2	NP_113633.2	4900605	4492	CTTCCCTGAAGCAAGAGACTATATGGCCTTCAGTGCAAAGACTTCAGACC
ILMN_1683901	NM_030943.1	AMN	81693	6.72406	6.50265	6.78084	6.65143	6.58764	6.56451	AMN	1110706	RefSeq	ILMN_28146	NM_030943.1	NP_112205.1	1110706	1526	TCAGTAAAGGTGTTTCCTGCACCTGCTGTCAGCCTGGCTATGCCGCCACC
ILMN_1750880	NM_207337.1	AMN1	196394	7.84072	7.92637	7.6879	7.71258	7.56499	7.49705	AMN1	6900044	RefSeq	ILMN_29296	NM_207337.1	NP_997220.1	6900044	1629	CCACGCTTAAACCAACCCCCAAATTTAGCATATTCATTTTGCCATGAGCC
ILMN_1792409	NM_133265.2	AMOT	154796	7.32525	7.31368	7.32812	7.47973	7.84294	7.78351	AMOT	3290646	RefSeq	ILMN_24612	NM_133265.2	NP_573572.1	3290646	6130	GGAAGGTATCAGCTGTGGGCTAATTGCCACCAATTTCAGCCTGCCACGAT
ILMN_1748141	NM_130847.1	AMOTL1	154810	6.63318	6.76753	6.68073	6.64285	6.56376	6.60779	AMOTL1	2070301	RefSeq	ILMN_1904	NM_130847.1	NP_570899.1	2070301	4925	GGTTTGTATGACCCTTCCGAGTTGTCACCTTCCCACGCTGATCCCACATG
ILMN_1778788	NM_016201.2	AMOTL2	51421	8.33734	8.17223	8.11314	8.06049	8.00101	8.21908	AMOTL2	6960079	RefSeq	ILMN_28301	NM_016201.2	NP_057285.3	6960079	4637	AGATAACATTTCTTGAAGGCTGGGAGGGGAAGGAGGGCCTGGCAGATGGC
ILMN_1759312	NM_000036.1	AMPD1	270	6.39426	6.38793	6.45195	6.39905	6.27032	6.61294	AMPD1	6660114	RefSeq	ILMN_2146	NM_000036.1	NP_000027.1	6660114	2229	CCGGAGGACAAATGTAGCCCAAATCCGCATGGCCTATCGCTATGAAACCT
ILMN_1696830	NM_203404.1	AMPD2	271	6.36322	6.27169	6.4218	6.45549	6.39818	6.22909	AMPD2	1170474	RefSeq	ILMN_20710	NM_203404.1	NP_981949.1	1170474	170	AGACTCTGTAGGAGAGTGCCCGAGGGCGGAGGGCCAGCCATGCTGACCTT
ILMN_1701589	NM_004037.6	AMPD2	271	6.58684	6.47819	6.49912	6.37108	6.48142	6.6137	AMPD2	70296	RefSeq	ILMN_180843	NM_004037.6	NP_004028.3	70296	542	GCTCTGGCAAGCCCAAGGCCAAATATCCCTTTAAGAAGCGGGCCAGCCTG
ILMN_1786899	NM_139156.2	AMPD2	271	6.35947	6.42584	6.42245	6.32425	6.41133	6.36245	AMPD2	6940132	RefSeq	ILMN_21639	NM_139156.2	NP_631895.1	6940132	365	CCCTCAGGACCCGGGCTTTCTGCTGTACAGACTTCTCGTGGGCAGCCTCC
ILMN_1660854	NM_000480.2	AMPD3	272	6.71118	6.58729	6.68611	6.62586	6.63274	6.70008	AMPD3	990576	RefSeq	ILMN_13998	NM_000480.2	NP_000471.1	990576	288	CTCTGCCCAGCGCGTCCCCTTTGCTCCAGCCCTGCGGCCGTCCCTTTCGG
ILMN_1665307	NM_001025389.1	AMPD3	272	6.28639	6.41565	6.44353	6.46496	6.3669	6.2773	AMPD3	2810072	RefSeq	ILMN_13634	NM_001025389.1	NP_001020560.1	2810072	207	CCTGCTTGGTTTTAGAGGATTGCTCCTGTGGGTCACTTGAGGCAGGCTCC
ILMN_1731223	NM_001025390.1	AMPD3	272	6.60585	6.59493	6.77242	6.60924	6.66301	6.49853	AMPD3	7150390	RefSeq	ILMN_181189	NM_001025390.1	NP_001020561.1	7150390	272	GCCCAGGCTTTTCCTGCTCTGGCTCACTGCTGCTCACAGATATGCAAAAC
ILMN_1774447	NM_000480.2	AMPD3	272	6.44303	6.59829	6.5482	6.60922	6.59452	6.64997	AMPD3	150504	RefSeq	ILMN_13998	NM_000480.2	NP_000471.1	150504	4116	GCCTGTCCCCTCCACTGGTCAATTCAGCATATGGAAGTATAAATGCAGTC
ILMN_1685834	NM_001635.2	AMPH	273	9.81978	9.97526	9.68812	9.90627	10.2523	10.2479	AMPH	360402	RefSeq	ILMN_175048	NM_001635.2	NP_001626.1	360402	2983	CGCTGTGGCTGGAGGTAGGCTAGTTGGGATGGGCAGCTAAGCAGTCTTCT
ILMN_1725297	NM_001635.2	AMPH	273	6.60337	6.56183	6.77682	6.43917	6.7367	6.56549	AMPH	4040152	RefSeq	ILMN_2159	NM_001635.2	NP_001626.1	4040152	1412	TTGGTCTGGACCTTGGAATGGACACTCGGGCTGAGGAGCCAGTGGAGGAG
ILMN_1665331	NM_000481.2	AMT	275	9.37138	9.09888	8.93518	9.06181	8.45077	8.64153	AMT	940450	RefSeq	ILMN_11202	NM_000481.2	NP_000472.2	940450	1942	CCATGGCAGACTCACCACCTATTCTGAGTTCCAGGGCTGCTGTAGGGCAG
ILMN_1713927	NM_212557.2	AMTN	401138	6.50567	6.5314	6.55214	6.35555	6.47143	6.43912	AMTN	7320450	RefSeq	ILMN_13857	NM_212557.2	NP_997722.1	7320450	604	TCCCAACTCCCAGTGGCACAGATGACGACTTTGCAGTGACCACCCCTGCA
ILMN_1797796	NM_001008221.1	AMY1A	276	6.66138	6.72188	6.58459	6.7374	6.72419	6.69122	AMY1A	1030161	RefSeq	ILMN_9204	NM_001008221.1	NP_001008222.1	1030161	69	CCCCTTGGTATCTGTACATACCTTTGATGTCAGTGTTTAGTACACGTGGC
ILMN_2294762	NM_004038.3	AMY1A	276	9.36318	9.19112	9.64116	9.71687	9.89664	9.82125	AMY1A	1740220	RefSeq	ILMN_176350	NM_004038.3	NP_004029.2	1740220	181	TTACGTTATCTACCAGAGCACCGTGGGCTGTTACTTGCCTTGAGTTGGAA
ILMN_2408219	NM_004038.3	AMY1A	276	6.44327	6.61106	6.35812	6.35942	6.42404	6.2914	AMY1A	4180626	RefSeq	ILMN_176350	NM_004038.3	NP_004029.2	4180626	1813	TGCTGAATCTAAATTGTAAAATTTAAAATTAAATGCAAATCCGCAAAGCA
ILMN_1726327	NM_001008218.1	AMY1B	277	7.8389	7.72986	7.97862	8.07377	8.26462	8.06474	AMY1B	5550288	RefSeq	ILMN_29852	NM_001008218.1	NP_001008219.1	5550288	153	TTAGCTTACGTTATCTACCAGAGCACCGTGGGCTGTTACTTGCCTTGAGT
ILMN_2094261	NM_001008218.1	AMY1B	277	7.52356	7.64797	7.68703	7.60889	7.62656	7.69656	AMY1B	4070164	RefSeq	ILMN_29852	NM_001008218.1	NP_001008219.1	4070164	301	TTGGGTTCTGCTGGGCTCAGTATTCCTCAAATACACAACAAGGACGAACA
ILMN_2094262	NM_001008218.1	AMY1B	277	7.47875	7.42547	7.59516	7.35555	7.61929	7.74044	AMY1B	840500	RefSeq	ILMN_29852	NM_001008218.1	NP_001008219.1	840500	361	ATCTGTTTGAATGGCGATGGGTTGATATTGCTCTTGAATGTGAGCGATAT
ILMN_1663313	NM_001008219.1	AMY1C	278	12.9494	12.7621	13.1901	13.2877	13.1824	13.2844	AMY1C	1820068	RefSeq	ILMN_28222	NM_001008219.1	NP_001008220.1	1820068	19	GGTCAGCAGTCTCTGATCCGTGCAGGGTATTAATGTGTCAGGGCTGAGTG
ILMN_1719031	NM_000699.2	AMY2A	279	6.54259	6.50301	6.60061	6.6346	6.91019	6.87009	AMY2A	1440403	RefSeq	ILMN_14196	NM_000699.2	NP_000690.1	1440403	276	GACCTTGGTGGGAAAGATACCAACCAGTTAGCTATAAATTATGCACAAGA
ILMN_1751102	NM_000699.2	AMY2A	279	6.68468	6.72173	6.90309	6.76303	6.82744	6.97731	AMY2A	7380121	RefSeq	ILMN_14196	NM_000699.2	NP_000690.1	7380121	923	GAGAAGATGTCTTACTTAAAGAACTGGGGAGAAGGTTGGGGTTTCGTACC
ILMN_1801303	NM_000699.2	AMY2A	279	9.80242	9.35335	9.78921	9.62661	9.86404	9.78094	AMY2A	3130296	RefSeq	ILMN_14196	NM_000699.2	NP_000690.1	3130296	1403	GATGACTGGTCATTTTCTTTAACTTTGCAAACTGGTCTTCCTGCTGGCAC
ILMN_2131123	NM_000699.2	AMY2A	279	6.41938	6.50127	6.58953	6.57217	6.51605	6.67504	AMY2A	2450347	RefSeq	ILMN_14196	NM_000699.2	NP_000690.1	2450347	1581	ATGCTGAATCTAAATTGTAAAATTTAAAATTAAATGCATGTCCTCAAAAC
ILMN_1694882	NM_020978.3	AMY2B	280	7.37573	7.61156	7.51243	7.41539	7.58355	7.5948	AMY2B	4810176	RefSeq	ILMN_5982	NM_020978.3	NP_066188.1	4810176	420	TCTGGCGATGTGGAACCCATGGATATGGAGGGCTGACTATATACACCATG
ILMN_2073157	NM_020978.3	AMY2B	280	8.94641	8.82169	8.97759	8.92735	9.19272	9.17949	AMY2B	7000754	RefSeq	ILMN_5982	NM_020978.3	NP_066188.1	7000754	2038	TGGCAATTGCACAGGCATTAAAATCTACGTTTCTGACGATGGCAAAGCTC
ILMN_1785742	NM_133463.1	AMZ1	155185	6.60791	6.48638	6.60788	6.40634	6.591	6.54288	AMZ1	4730402	RefSeq	ILMN_26335	NM_133463.1	NP_597720.1	4730402	4041	TTCAGAAAGGGACCTGGGCTTCCTCACAATATGGCGGTTGCCCTCCTAAG
ILMN_1801606	NM_001033569.1	AMZ2	51321	12.1341	12.0712	12.0744	12.0894	12.1113	12.1439	AMZ2	510328	RefSeq	ILMN_29189	NM_001033569.1	NP_001028741.1	510328	996	CGGCGCCCTCTAAACCTTTGCCCTATCTGTTTGCACAAGTTGCAGTGTGC
ILMN_2309549	NM_001033574.1	AMZ2	51321	7.64762	7.52715	7.32889	7.56274	7.62021	7.52788	AMZ2	270739	RefSeq	ILMN_28731	NM_001033574.1	NP_001028746.1	270739	946	CCCTCTCCAAACAAACGCAGCATTTATATACAGTCCATTGGGGACATCCT
ILMN_1659553	NM_022662.2	ANAPC1	64682	8.97356	9.14966	8.63429	8.85775	8.99547	8.87053	ANAPC1	7210259	RefSeq	ILMN_164277	NM_022662.2	NP_073153.1	7210259	4172	CATGGCAGCAATTTGATAGGTATGTCTGATCTCAATGTGCCTGAGCAGCT
ILMN_1664435	XM_001129602.1	ANAPC1	64682	6.70981	6.37346	6.64632	6.7203	6.62454	6.59105	ANAPC1	460609	RefSeq	ILMN_167669	XM_001129602.1	XP_001129602.1	460609	1475	CGGAGCCAATTGTTCCTGAACTGTGTATTGACCATTTGTGGACAGAAACG
ILMN_1804812	NM_022662.2	ANAPC1	64682	10.2902	10.4511	10.2599	10.51	10.651	10.6462	ANAPC1	730647	RefSeq	ILMN_164277	NM_022662.2	NP_073153.1	730647	6016	GCCAGTGCGAGCTTTGCTGAGATTGGCTCCTTTGCTTCTTGGAAATCCAC
ILMN_1770378	NM_014885.3	ANAPC10	10393	9.80877	9.77364	9.64986	9.78368	9.82448	9.94416	ANAPC10	6840706	RefSeq	ILMN_2970	NM_014885.3	NP_055700.2	6840706	423	CGGCAACTTGAGTTGGTGGAACCAAGTGGCTGGATTCATGTTCCCTTAAC
ILMN_1674988	XM_942695.1	ANAPC11	51529	6.67282	6.61175	6.78409	6.47241	6.5323	6.50863	ANAPC11	6590537	RefSeq	ILMN_138496	XM_942695.1	XP_947788.1	6590537	2395	CAGATCCTTGCGCGCCTCCAGCTCGCCCGCGCGGCTGGTTCCTTTGGGAT
ILMN_1722102	NM_001002246.1	ANAPC11	51529	11.7834	11.6952	11.9806	11.8682	11.8425	11.9219	ANAPC11	4760288	RefSeq	ILMN_5565	NM_001002246.1	NP_001002246.1	4760288	421	AATGGAAGTTCAAGGAGTGAGGCCCGACCTGGCTCTCGCTGGAGGGGCAT
ILMN_1726281	NM_001002244.1	ANAPC11	51529	6.59658	6.69904	6.71122	6.9686	6.6732	6.73677	ANAPC11	4230544	RefSeq	ILMN_3901	NM_001002244.1	NP_001002244.1	4230544	323	CCTGGGAGGCAGGGCCCATCCACAGGTGCCCATCAACACAGCTTCCCCAA
ILMN_1753773	NM_001002244.1	ANAPC11	51529	6.91502	7.07916	6.89452	7.08344	7.03271	7.16043	ANAPC11	4540162	RefSeq	ILMN_3901	NM_001002244.1	NP_001002244.1	4540162	436	CCCCTCCTGCCCTTGATCAAGAGACCAGTTCACTACTCAGATGCACGTCT
ILMN_2343563	NM_001002246.1	ANAPC11	51529	10.8789	10.7963	11.0963	11.0283	11.0701	11.0609	ANAPC11	10220	RefSeq	ILMN_5565	NM_001002246.1	NP_001002246.1	10220	635	AGGCCTCTGGGTGCCTGTGTTCTCGGCATATAGATGTGGTCTCGGTGTGT
ILMN_1793894	NM_015391.2	ANAPC13	25847	12.3537	12.2216	12.0079	12.2303	12.3415	12.3082	ANAPC13	6250382	RefSeq	ILMN_29125	NM_015391.2	NP_056206.1	6250382	922	AGCCTTTTCTCAAAGCCCTTTCAGTTACAACCACCCCACTATGGAATCAG
ILMN_1733096	NM_013366.3	ANAPC2	29882	6.58749	6.24768	6.82709	6.45647	6.71776	6.50048	ANAPC2	3870424	RefSeq	ILMN_26718	NM_013366.3	NP_037498.1	3870424	719	CTGCAGAGCCCGCTGTGTGCAGGGTGCAGCAGTGACAAGCAACAGTGCTG
ILMN_1813243	NM_013366.3	ANAPC2	29882	7.03934	7.01309	7.07823	7.00465	6.87776	6.85523	ANAPC2	4180634	RefSeq	ILMN_162061	NM_013366.3	NP_037498.1	4180634	2177	CAGGGTGTGCTGCGTGAGGAGCCCCCCGGCACCTTCTCTGTCATTGAGGA
ILMN_1802973	NM_013367.2	ANAPC4	29945	10.5555	10.6298	10.7665	10.7671	10.722	10.6514	ANAPC4	6450021	RefSeq	ILMN_16297	NM_013367.2	NP_037499.2	6450021	2461	GAGTCAGAGGCAGAGAACCAACAAGCTGGTGCTGCCGCTTTAGCTCCAGA
ILMN_1723177	NM_016237.3	ANAPC5	51433	11.827	11.6853	11.9345	11.8292	11.8072	11.8258	ANAPC5	4730408	RefSeq	ILMN_5146	NM_016237.3	NP_057321.2	4730408	2194	ACGTCGTTTACTTCCAGGCCAGACTCTACCATACCCTGGGGAAGACCCAG
ILMN_2199284	NM_016238.1	ANAPC7	51434	8.27731	8.34287	8.10367	8.53607	8.62786	8.71403	ANAPC7	160220	RefSeq	ILMN_4717	NM_016238.1	NP_057322.1	160220	953	GCAAACGCTACTCCCGGGCCCTCTATTTAGGAGCCAAGGCCATTCAGCTG
ILMN_1696974	NM_001097577.1	ANG	283	8.04873	8.10749	7.71454	7.8982	7.21373	7.33915	ANG	3890484	RefSeq	ILMN_307787	NM_001097577.1	NP_001091046.1	3890484	108	TGTGTTGGAAGAGATGGTGATGGGCCTGGGCGTTTTGTTGTTGGTCTTCG
ILMN_1760727	NM_001097577.1	ANG	283	9.69543	9.78437	9.22605	9.13819	8.33573	8.29269	ANG	3930392	RefSeq	ILMN_307787	NM_001097577.1	NP_001091046.1	3930392	575	CCTGGTCAAGTGCTGGCTCTGCTGTCCTTGCCTTCCATTTCCCCTCTGCA
ILMN_1665871	NM_015305.2	ANGEL1	23357	8.39371	8.41809	8.6828	8.41058	8.48602	8.57738	ANGEL1	5550086	RefSeq	ILMN_25784	NM_015305.2	NP_056120.1	5550086	3758	GCATGTGCCTGTCTGAGCCCCAGGTCTGTCTACACCCCACCATTCATTCT
ILMN_1736340	NM_144567.3	ANGEL2	90806	11.5339	11.5726	11.3386	11.4039	11.1611	11.4219	ANGEL2	1820441	RefSeq	ILMN_20781	NM_144567.3	NP_653168.2	1820441	4292	GTTGACCAGAATAGTTGGTAACTCTGCCAGAGCCTGTACTTACCTGCCAA
ILMN_1677723	NM_001146.3	ANGPT1	284	8.69657	8.53034	9.18311	9.10524	9.27558	9.28389	ANGPT1	3120326	RefSeq	ILMN_5106	NM_001146.3	NP_001137.2	3120326	3865	ATTCTTGGTGGCTTCTTCATAGCAGGTAAGCCTCTCCTTCTAAAAACTTC
ILMN_2086890	NM_001146.3	ANGPT1	284	8.12322	8.13716	8.40134	8.37157	8.65565	8.78741	ANGPT1	3360066	RefSeq	ILMN_5106	NM_001146.3	NP_001137.2	3360066	3629	GGGCCTCCTCTCATAAAAGAGACAGTTGTTGGCAAGGTAGCAATACCAGT
ILMN_1774207	NM_001147.1	ANGPT2	285	6.54213	6.4259	6.44916	6.45983	6.59316	6.53774	ANGPT2	3450066	RefSeq	ILMN_18802	NM_001147.1	NP_001138.1	3450066	1938	ACAGAGGGCGTGTGCTCGGTGCTGACGGGACCCACATGCTCCAGATTAGA
ILMN_3250067	NM_001118888.1	ANGPT2	285	6.60274	6.46597	6.56831	6.67876	6.62758	6.66198	ANGPT2	3180689	RefSeq	ILMN_356603	NM_001118888.1	NP_001112360.1	3180689	4616	TTGGACTGCATTCCTCACTACTTTTTGCACAATGGTCTCACGTTCTCACA
ILMN_3250879	NM_001118887.1	ANGPT2	285	6.59365	6.69368	6.7225	6.55086	6.42949	6.63584	ANGPT2	3360398	RefSeq	ILMN_357179	NM_001118887.1	NP_001112359.1	3360398	5143	GACACAGCAAAAAGTGATACACTCCGCAGATCTGAAATAGATGTGTTCTC
ILMN_1758443	NM_015985.2	ANGPT4	51378	6.60799	6.2973	6.37943	6.3429	6.4464	6.42188	ANGPT4	6040343	RefSeq	ILMN_13847	NM_015985.2	NP_057069.1	6040343	1641	CACACAGGAGAAGCTCGGACTTGGCACTCCTGGACAACCTGGACCCAGAT
ILMN_1669773	NM_004673.3	ANGPTL1	9068	6.87278	6.52562	6.51312	6.40608	6.59007	6.45536	ANGPTL1	1230039	RefSeq	ILMN_13134	NM_004673.3	NP_004664.1	1230039	2936	CTGTTTTCCCGATACTGAGAATTCAACAGCTCCAGAGCAGAAGCCACAGG
ILMN_2145501	NM_004673.3	ANGPTL1	9068	6.44002	6.41585	6.50358	6.53572	6.43963	6.35606	ANGPTL1	2030450	RefSeq	ILMN_168178	NM_004673.3	NP_004664.1	2030450	3394	GTTTTACCTGTGGTCATCTTAAACTGGTTTTTCAGTCCCTCTCCACTTCC
ILMN_1772612	NM_012098.2	ANGPTL2	23452	9.22818	9.5407	9.19871	9.16085	9.45961	9.08284	ANGPTL2	7650672	RefSeq	ILMN_26679	NM_012098.2	NP_036230.1	7650672	3380	CGTGGGCCAGGCTGTGTGAGATGTTGGATGTTTGGTACTGTCCATGTCTG
ILMN_1695193	NM_014495.2	ANGPTL3	27329	6.87884	6.75553	6.77156	6.7429	6.77136	6.6851	ANGPTL3	1050561	RefSeq	ILMN_27994	NM_014495.2	NP_055310.1	1050561	1230	CTGTCCAGAGGGTTATTCAGGAGGCTGGTGGTGGCATGATGAGTGTGGAG
ILMN_2143220	NM_014495.2	ANGPTL3	27329	6.45943	6.65777	6.6525	6.52814	6.52316	6.52155	ANGPTL3	6770427	RefSeq	ILMN_172563	NM_014495.2	NP_055310.1	6770427	2072	GGAGATGACTACTAAGTCACATTGACTTTAACATGAGGTATCACTATACC
ILMN_1674376	NM_139314.1	ANGPTL4	51129	7.36097	7.13538	7.20404	7.27174	7.42799	7.25136	ANGPTL4	990092	RefSeq	ILMN_20440	NM_139314.1	NP_647475.1	990092	1496	TGGGCAGGGGCTCCAAGGAGGGGCCATCTGGAAACTTGTGGACAGAGAAG
ILMN_1707727	NM_139314.1	ANGPTL4	51129	10.7584	10.6002	10.9832	10.9276	11.283	10.9969	ANGPTL4	4610433	RefSeq	ILMN_20440	NM_139314.1	NP_647475.1	4610433	1828	GGGACACAAGCAGGCGCCAATGGTATCTGGGCGGAGCTCACAGAGTTCTT
ILMN_2386444	NM_001039667.1	ANGPTL4	51129	7.9208	7.78648	8.17041	8.14204	8.23338	7.9297	ANGPTL4	2450592	RefSeq	ILMN_31891	NM_001039667.1	NP_001034756.1	2450592	1422	GACAGAGAAGAAGACCACGACTGGAGAAGCCCCCTTTCTGAGTGCAGGGG
ILMN_2166696	NM_178127.2	ANGPTL5	253935	6.67226	6.57532	6.57595	6.70205	6.71203	6.62233	ANGPTL5	2360066	RefSeq	ILMN_15984	NM_178127.2	NP_835228.1	2360066	1532	CCCTGCATGCCTGGTCAATGGTCAGTCTGTGAAGAGCTGCAGTCACCTCC
ILMN_1725518	NM_031917.2	ANGPTL6	83854	6.61523	6.50095	6.71725	6.71529	6.63884	6.65076	ANGPTL6	5050707	RefSeq	ILMN_23873	NM_031917.2	NP_114123.2	5050707	1360	TGGCACAATGACAAGCCCTTCAGCACCGTGGATAGGGACCGAGACTCCTA
ILMN_1813361	NM_021146.2	ANGPTL7	10218	6.43419	6.46454	6.37762	6.43044	6.47443	6.39178	ANGPTL7	2640348	RefSeq	ILMN_183675	NM_021146.2	NP_066969.1	2640348	1903	CCCCTGCTCGCCTTGGTCATGTACAGCACTGAAAGGAATGAAGCACCAGC
ILMN_1684694	NM_020478.3	ANK1	286	7.93797	7.77626	7.81894	7.74779	7.33054	7.20649	ANK1	3180209	RefSeq	ILMN_802	NM_020478.3	NP_065211.2	3180209	3318	TGCTAGTAGGAGCCGTTAGGGGAGGAGTTTGGGGTCTCCACACGATGCCT
ILMN_2317186	NM_020475.2	ANK1	286	6.41483	6.38721	6.42476	6.29702	6.46138	6.5112	ANK1	2900402	RefSeq	ILMN_29905	NM_020475.2	NP_065208.2	2900402	7318	CGGGACACACTTAAACCTTCCAAGTAGCACAGAAGCCCCCTCCACGTCAG
ILMN_1652729	NM_001148.3	ANK2	287	6.65907	6.51818	6.4907	6.74054	6.53519	6.62359	ANK2	4920441	RefSeq	ILMN_183650	NM_001148.3	NP_001139.3	4920441	10233	AACCCGAAGTTACACTGAGACAGAAACAGAGAGCAGAGAGAGGGCCGAGG
ILMN_1776363	NM_020977.2	ANK2	287	6.56015	6.38886	6.59908	6.42475	6.5085	6.3236	ANK2	4780437	RefSeq	ILMN_7744	NM_020977.2	NP_066187.2	4780437	7522	GCCAAAATAAGAGAGGCCGATGGTGAAACTTTTTGAGACACCCTATGGCC
ILMN_1651943	NM_020987.2	ANK3	288	6.85783	6.83183	7.10267	6.83865	6.99484	6.98405	ANK3	2630600	RefSeq	ILMN_21858	NM_020987.2	NP_066267.2	2630600	11113	GGGAAGTCAGGGGACCAGGGGGAAGGGGATAAAAGTATGGTCACTGCCAC
ILMN_1661875	NM_001149.2	ANK3	288	7.20227	6.93851	6.99231	7.01914	7.00259	6.95397	ANK3	1450672	RefSeq	ILMN_2714	NM_001149.2	NP_001140.2	1450672	2888	CTCCCCTTAGAACCCCTAGTAGACTGAGTGATGGGCTAGTGCCTTCCCAG
ILMN_2390609	NM_001149.2	ANK3	288	6.98153	7.14963	7.14925	7.18729	7.14531	6.87376	ANK3	1850709	RefSeq	ILMN_2714	NM_001149.2	NP_001140.2	1850709	4819	GATGTAGACACCTTTCAGTAAGCCAATCATTTGTAACCATTCTAGCAGTG
ILMN_2112829	NM_144708.2	ANKAR	150709	7.32889	7.48828	7.4974	7.41794	7.33003	7.35515	ANKAR	110707	RefSeq	ILMN_176429	NM_144708.2	NP_653309.2	110707	4040	ACCAACTTGGGAAACATGTCCAGAAAGCCAACCCAGAGCCTGCAGAAGGC
ILMN_2112834	NM_144708.2	ANKAR	150709	6.61059	6.67236	6.63153	6.58345	6.66148	6.662	ANKAR	1430563	RefSeq	ILMN_176429	NM_144708.2	NP_653309.2	1430563	3335	CAGTTGAAACTGAGAAGGCAATGGCAGCATTTCAGATTGTTGTACTGGCT
ILMN_1813139	NM_182703.3	ANKDD1A	348094	9.10828	9.22885	9.06917	9.32048	8.76442	8.95428	ANKDD1A	5890564	RefSeq	ILMN_6117	NM_182703.3	NP_874362.3	5890564	2807	TCGGGGAAACTGTGTGTGCTGAAGAGTACGTGGGAGCTCTCTGTGCTATC
ILMN_1811239	NM_153228.2	ANKFN1	162282	6.2689	6.42121	6.41575	6.44195	6.2908	6.29977	ANKFN1	6590152	RefSeq	ILMN_21509	NM_153228.2	NP_694960.2	6590152	2123	ACCTCTACACCAGGCAAGGAACTTCCGCCTCTACACACAGGAGGTGTTGG
ILMN_1735364	NM_016376.3	ANKFY1	51479	8.19139	7.87839	8.24302	8.05582	7.92413	8.02065	ANKFY1	6980639	RefSeq	ILMN_8333	NM_016376.3	NP_057460.3	6980639	1342	ATGAGAACAGCTTTGCAGCCAGACTCATCCAGCGCGGCAGCCACACAGAC
ILMN_1794470	NM_016376.3	ANKFY1	51479	11.5988	11.5212	11.5967	11.6719	11.5162	11.6892	ANKFY1	450300	RefSeq	ILMN_8333	NM_016376.3	NP_057460.3	450300	7212	GCTGGGCAGAAACTGCAGGCACACATTTGGGTGGATCACCTGGCTTCCAG
ILMN_1801464	NM_020740.2	ANKFY1	51479	9.86651	9.77501	10.0937	10.0092	9.97712	10.0239	ANKFY1	6220152	RefSeq	ILMN_3388	NM_020740.2	NP_065791.1	6220152	1638	TAATGCGGCGACTCGCAGACTCTTTGGACTCAAGAATTCCTTTGACCGTC
ILMN_1660778	XM_944214.1	ANKH	56172	7.07808	6.99257	6.91268	6.91927	6.80078	6.75677	ANKH	2680253	RefSeq	ILMN_137215	XM_944214.1	XP_949307.1	2680253	1905	ACTGGCTCCCTTCCTGGCCTAAGAGCAACGCTTTTTGCCTTTGATGCAGC
ILMN_1692080	NM_054027.3	ANKH	56172	6.67501	6.72896	6.60857	6.58715	6.55391	6.6058	ANKH	5130274	RefSeq	ILMN_182515	NM_054027.3	NP_473368.1	5130274	67	TCCCGGCAGATCTTTGTTGTGTGGGAGGGCAGCAGGGATGGACTTGAGCT
ILMN_1765091	NM_017747.1	ANKHD1	54882	9.98694	9.93385	10.1158	9.96931	10.127	10.0944	ANKHD1	610546	RefSeq	ILMN_16675	NM_017747.1	NP_060217.1	610546	7685	GCCCAGCAGATTTGGCCTGGCACGTGGGCACCTCATATTGGAAACATGCA
ILMN_1778304	NM_017978.1	ANKHD1	54882	6.30502	6.48688	6.26195	6.45263	6.6365	6.41885	ANKHD1	7150026	RefSeq	ILMN_16436	NM_017978.1	NP_060448.1	7150026	560	CTAGAAGCATTGCTAGAAGCAGCAGCTTTTGCAGATCCTGAGGTACTCCG
ILMN_2341382	NM_024668.2	ANKHD1	54882	6.87239	6.91171	6.78476	6.76621	6.83973	6.6238	ANKHD1	6380100	RefSeq	ILMN_16904	NM_024668.2	NP_078944.2	6380100	1	AGTGGCGCTGCTGGGACGGGGGAAAGGAGACGCTTCTTCCTCTTGCTGCT
ILMN_1766560	NM_020690.4	ANKHD1-EIF4EBP3	404734	8.05229	7.77102	7.95468	7.79033	7.82847	7.6809	ANKHD1-EIF4EBP3	520008	RefSeq	ILMN_12709	NM_020690.4	NP_065741.3	520008	7751	ACCAGACCGAAGAAGAGAATTGGACGGCCGATGGTGGCCTCTCCTAACCA
ILMN_3241218	NM_019004.1	ANKIB1	54467	11.8204	11.8789	12.0053	11.8489	11.9225	11.9631	ANKIB1	2970672	RefSeq	ILMN_309668	NM_019004.1	NP_061877.1	2970672	5729	CCTTGCACCTTGTGCAGTATCCTTTATTTCTGTGCTGTTCTCTCCTGAGC
ILMN_1797873	NM_178510.1	ANKK1	255239	6.65939	6.55322	6.53429	6.53888	6.49009	6.7171	ANKK1	780338	RefSeq	ILMN_15172	NM_178510.1	NP_848605.1	780338	2345	GTGGCCACTCTGGGTGGTTCTAAGCCAGGAGCCGAGATGGAAATTTAGAC
ILMN_3243457	NM_152363.4	ANKLE1	126549	7.08065	7.06516	7.04955	7.05531	7.38726	7.52513	ANKLE1	110301	RefSeq	ILMN_4273	NM_152363.4	NP_689576.4	110301	2541	CGGGATCAGGTAGGAGGTCAGCACAAGATAACGGGTCATAAAGAACCTGC
ILMN_3249608	NM_015114.1	ANKLE2	23141	11.6841	11.7498	11.8354	11.6274	11.7176	11.5815	ANKLE2	2360671	RefSeq	ILMN_307935	NM_015114.1	NP_055929.1	2360671	3919	CCTGGAGGTCGGTTTCTTCCTGGGTGTTACGGGCAACTGCTCACACAGTT
ILMN_1675483	NM_017844.2	ANKMY1	51281	8.79437	8.52867	8.74003	8.7176	8.46058	8.62089	ANKMY1	2760102	RefSeq	ILMN_24563	NM_017844.2	NP_060314.2	2760102	2383	CTGCACCTTTGGGGTCATGCTTTGTAGCAGTGTCTCCCTTGCGACCTCGC
ILMN_1799369	NM_016552.2	ANKMY1	51281	6.39876	6.31008	6.40997	6.54166	6.44773	6.488	ANKMY1	6200358	RefSeq	ILMN_24429	NM_016552.2	NP_057636.2	6200358	2124	CAAGTCTGAAGCTCAGCAATGAGCCAGGCCCTCCCCAAGCCTACTACAGC
ILMN_2251062	NM_017844.2	ANKMY1	51281	6.7509	6.64616	6.62907	6.68039	6.78957	6.72772	ANKMY1	2970068	RefSeq	ILMN_24563	NM_017844.2	NP_060314.2	2970068	213	GAGACCCCTGCTGCCGAGGAGCCGGGGTCCCTGAAGAACTACGCTGTCTT
ILMN_1784292	NM_020319.1	ANKMY2	57037	9.61333	9.83142	9.5504	9.82836	9.83748	9.77446	ANKMY2	4890136	RefSeq	ILMN_7450	NM_020319.1	NP_064715.1	4890136	2131	GCAGTATTTGTACCTCCAGAATGGCAGATCCCTCAGCAGGAACAAAGGCA
ILMN_1687351	NM_023039.2	ANKRA2	57763	9.92433	9.93103	9.54125	9.71979	9.51708	9.67122	ANKRA2	1170630	RefSeq	ILMN_16224	NM_023039.2	NP_075526.1	1170630	1109	CCAGTTGGCTGCTCAGGGAGAGATGCTCTATCTGGCTACTCGTATCGAAC
ILMN_2185563	NM_023039.2	ANKRA2	57763	10.5624	10.6617	10.3784	10.2994	10.2975	10.2509	ANKRA2	7400114	RefSeq	ILMN_182144	NM_023039.2	NP_075526.1	7400114	1586	GTAGACACAGTCATCAGAAAATGTCTGCCCTTTTGTTTACTTCTTGGTCC
ILMN_1716264	NM_014391.2	ANKRD1	27063	9.03028	8.70957	9.44546	9.2092	9.9583	9.7377	ANKRD1	6560112	RefSeq	ILMN_15273	NM_014391.2	NP_055206.2	6560112	1813	AACGTCATGAGTGTAAGTGCAAATCAGTGGAAGGAGCGGCAAACTGGGAC
ILMN_1711828	NM_017664.2	ANKRD10	55608	9.46409	9.45426	9.29404	9.39691	9.25353	9.05225	ANKRD10	4540689	RefSeq	ILMN_17120	NM_017664.2	NP_060134.2	4540689	1920	CTTTGCAGATCACCATGTGGTTGAAGGTTTTAGTTGTGGACACAGTGGTC
ILMN_2115218	NM_017664.2	ANKRD10	55608	10.1951	10.2731	10.3926	10.0824	9.99514	9.91858	ANKRD10	6900674	RefSeq	ILMN_17120	NM_017664.2	NP_060134.2	6900674	2055	CCACACTTCCTACTTGGTCTCTGGAAGTTTTACCACATGTAACAGATTCC
ILMN_1690465	NM_013275.4	ANKRD11	29123	6.62639	6.79266	6.75386	6.69982	6.58702	6.65269	ANKRD11	5890403	RefSeq	ILMN_28595	NM_013275.4	NP_037407.4	5890403	5980	CGGAGAAGTTTGCCTGCTTGTCGCCAGGGTACTACTCCCCAGACTATGGC
ILMN_2108709	NM_013275.4	ANKRD11	29123	11.3258	11.3594	11.2741	11.3579	11.1477	11.185	ANKRD11	3370274	RefSeq	ILMN_28595	NM_013275.4	NP_037407.4	3370274	9001	CAGAGCCAGGACTCCCAGCCGTATTGAAATGGAGTCAAATCCGCGTGGTT
ILMN_1661833	NM_015208.3	ANKRD12	23253	10.6026	10.5676	10.3787	10.3007	10.2181	10.0339	ANKRD12	7040132	RefSeq	ILMN_26751	NM_015208.3	NP_056023.3	7040132	8654	CAGTTCTCACTCTCTTAAATGGTACCTCAAAAAGCTGGAGCCTCTCTGCC
ILMN_1689908	NM_033121.1	ANKRD13A	88455	11.3751	11.4118	11.2849	11.3632	11.2469	11.2205	ANKRD13A	2120224	RefSeq	ILMN_179553	NM_033121.1	NP_149112.1	2120224	3664	CCGTGAGCAAAGATACTTCTTGGAATGGCTGCAGTGAGGCCGTGTCATTG
ILMN_1794070	NM_152345.4	ANKRD13B	124930	7.00728	6.964	7.16305	7.08326	7.10376	7.32938	ANKRD13B	5910273	RefSeq	ILMN_6562	NM_152345.4	NP_689558.4	5910273	2890	GACTCTAAAACCCTTCATCCAATGGTGCTAACCCCCGGCTCTCCCCTGCC
ILMN_2148507	NM_030816.2	ANKRD13C	81573	8.70778	9.03687	8.6764	8.71403	8.74643	8.68259	ANKRD13C	4810053	RefSeq	ILMN_30045	NM_030816.2	NP_110443.2	4810053	2184	TGACCCTAAGACCTGCGTATGTGAAGCAGCTATGAGTGCTGTGATTTGTT
ILMN_1660183	XM_945561.1	ANKRD13D	338692	6.86898	6.80834	6.84121	6.75117	6.88723	6.67596	ANKRD13D	610070	RefSeq	ILMN_138336	XM_945561.1	XP_950654.1	610070	330	TTGAATTTCATGAGTACCTGCTGGGGCCAGCGTGGCACAGTGGGAAGGGC
ILMN_1662902	NM_207354.1	ANKRD13D	338692	6.64038	6.77439	6.63865	6.68942	6.50221	6.69357	ANKRD13D	4060451	RefSeq	ILMN_13471	NM_207354.1	NP_997237.1	4060451	193	ACAGCCACCAGGTTCCGCCAAACTCCTGACAACCTGCAGCTCTGCCTGAC
ILMN_1667830	XM_945565.1	ANKRD13D	338692	6.52783	6.52706	6.43152	6.2909	6.16389	6.66872	ANKRD13D	2320064	RefSeq	ILMN_138345	XM_945565.1	XP_950658.1	2320064	149	AGTCCTCAATGGAAGGGCCACCAGCCGTGCCTCACCCATGTCCTGTGGTC
ILMN_1672356	XM_945571.1	ANKRD13D	338692	8.65633	8.62473	8.84017	8.79945	8.72825	8.51849	ANKRD13D	4010424	RefSeq	ILMN_138370	XM_945571.1	XP_950664.1	4010424	1093	GGCTTGTCATTGGTGCGGCTGTGTTGGGGGCAGAATCCTTTGTGGGTAGC
ILMN_1790351	XM_945557.1	ANKRD13D	338692	6.64571	6.71202	6.52924	6.63707	6.36172	6.71543	ANKRD13D	3520692	RefSeq	ILMN_138324	XM_945557.1	XP_950650.1	3520692	288	TACCCCAACGGGAGGAAGAGGGAGCCTGCACAGCTTTCTGGTCACCAAGC
ILMN_1807112	XM_945567.1	ANKRD13D	338692	6.81916	6.97691	6.90999	6.83205	6.7811	6.91082	ANKRD13D	3850097	RefSeq	ILMN_138354	XM_945567.1	XP_950660.1	3850097	1427	CCTCGTTGGTGACTTCCTGGGGTTCAGACCCTGCCACCTCCTCCATTTTG
ILMN_1659156	NM_019046.1	ANKRD16	54522	8.21373	8.16985	8.22889	8.05115	8.24687	8.44604	ANKRD16	650008	RefSeq	ILMN_618	NM_019046.1	NP_061919.1	650008	1022	GAAGGATTCTGAAGACATCACGGGCACCCTGGCTCAGCAGCTCCCAAGGA
ILMN_1675435	NM_019046.1	ANKRD16	54522	8.10792	7.93066	8.04613	7.94976	7.73051	7.6204	ANKRD16	50070	RefSeq	ILMN_618	NM_019046.1	NP_061919.1	50070	1936	TCCTGGGGCCTGCCCAGTCTGTGAGCTGCCATGTTGATAGTATCACAGAT
ILMN_2353431	NM_001009941.1	ANKRD16	54522	7.67113	7.10876	7.32796	7.53969	7.26828	7.50126	ANKRD16	3450274	RefSeq	ILMN_3845	NM_001009941.1	NP_001009941.1	3450274	960	CTGCATCTGGCCTGTGCAGGTCAGCACTTGGCCTGTGCCAAGTTTCTCCT
ILMN_1712019	NM_198889.1	ANKRD17	26057	10.811	11.1049	10.8546	11.0027	11.2394	11.3377	ANKRD17	6940520	RefSeq	ILMN_3021	NM_198889.1	NP_942592.1	6940520	8008	CACTGTAATGGCTGCTACAGAGATGGACCATCTTCATCATCACCAGTGGT
ILMN_1787064	NM_032217.3	ANKRD17	26057	7.63099	7.49206	7.74198	7.72605	7.66482	7.65852	ANKRD17	3130156	RefSeq	ILMN_178632	NM_032217.3	NP_115593.3	3130156	3138	ACAAGGGTTAATGGTAGCCAGCCCTGCTCAGACCCTCAATGACACGCTGG
ILMN_2406335	NM_198889.1	ANKRD17	26057	9.72988	9.86164	9.78004	9.84608	10.0805	10.1538	ANKRD17	4210437	RefSeq	ILMN_3021	NM_198889.1	NP_942592.1	4210437	8086	TCTGAGAATTTAAAAAGCCACCACTGTTCCCAGTCAGCATATACAAGCTC
ILMN_3190486	XM_001717620.1	ANKRD18A	253650	10.0869	9.95774	9.80145	9.94974	9.48247	9.43119	ANKRD18A	5810215	RefSeq	ILMN_347103	XM_001717620.1	XP_001717672.1	5810215	2265	TCTTGTGGCCGAGAAGGAAGCTGTGTCTTCAGAATGTGTCAATTTGGCCA
ILMN_3255211	XM_001726105.1	ANKRD18A	253650	6.61925	6.53823	6.50744	6.59772	6.44768	6.48101	ANKRD18A	7160022	RefSeq	ILMN_336920	XM_001726105.1	XP_001726157.1	7160022	3372	CCAACAGAAGAACCACTGTCGCATCCACTGAGAGCAGGACAAACAGGCCC
ILMN_3192974	XM_001716325.1	ANKRD18B	441459	6.484	6.53571	6.48122	6.50408	6.41283	6.41756	ANKRD18B	5340202	RefSeq	ILMN_349223	XM_001716325.1	XP_001716377.1	5340202	3270	CAAGAACTCCTTGACTGAGCTTTTGCTGCGTTGGGCCCTTGCTCCTATCT
ILMN_3233098	XM_001717197.1	ANKRD18B	441459	6.80568	6.72994	6.90929	6.81054	6.75456	6.86207	ANKRD18B	5870356	RefSeq	ILMN_346413	XM_001717197.1	XP_001717249.1	5870356	3529	AGAAGAACCACTGTCGCATCCACTGAGAGCAGGACAAACAGGCCAGGTGG
ILMN_1666221	NM_001010925.2	ANKRD19	138649	6.71486	6.66135	6.73391	6.61953	6.6074	6.59598	ANKRD19	2480040	RefSeq	ILMN_5877	NM_001010925.2	NP_001010925.1	2480040	2504	TCTTTTGGCCTTTCCCCAATGCTTGAAAGAAGATCACCACTGCTGGAGGC
ILMN_1682547	NM_020349.2	ANKRD2	26287	6.75867	6.6221	6.84598	6.72273	6.86357	6.8152	ANKRD2	840333	RefSeq	ILMN_10133	NM_020349.2	NP_065082.2	840333	1245	CCTAATGATAGTGGGCGAGAGACCCCTCAGCCTGTGCCAGCCCAGTGAAT
ILMN_1670452	NM_032250.2	ANKRD20A1	84210	8.29495	8.23338	8.25803	8.37416	8.09028	8.00322	ANKRD20A1	7050114	RefSeq	ILMN_29242	NM_032250.2	NP_115626.1	7050114	413	AGAACGCCTTTGATACAGGCTGTCCATTGCCAGGAAGAGGCTTGTGCCGT
ILMN_1679184	NM_032250.2	ANKRD20A1	84210	7.56602	7.65768	7.66373	7.65852	7.16948	7.32909	ANKRD20A1	4490484	RefSeq	ILMN_29242	NM_032250.2	NP_115626.1	4490484	206	TCCGAACTGCAGAAGATCCACAGGGCAGCTGTCAAAGGCGACGCCGCGGA
ILMN_1747839	NM_032250.2	ANKRD20A1	84210	7.56984	7.46993	7.34084	7.5193	7.16489	7.34688	ANKRD20A1	4290364	RefSeq	ILMN_29242	NM_032250.2	NP_115626.1	4290364	203	GACTCCGAACTGCAGAAGATCCACAGGGCAGCTGTCAAAGGCGACGCCGC
ILMN_2215824	NM_032250.1	ANKRD20A1	84210	9.60985	9.4043	9.28467	9.5085	9.16382	9.20181	ANKRD20A1	6450661	RefSeq	ILMN_29242	NM_032250.1	NP_115626.1	6450661	1089	GAAGGGCCTCCTGCAAAACATCCTTCCTTGAAGCCTAGCACTGAAGTGGA
ILMN_3244353	NM_001012421.1	ANKRD20A2	441430	6.39415	6.59548	6.39749	6.56219	6.40285	6.45505	ANKRD20A2	2970564	RefSeq	ILMN_22258	NM_001012421.1	NP_001012421.1	2970564	2528	GGAGTAGTAAGTATCAAGGAAGATAAATATTTTCAAACTTCTAGAAAGAA
ILMN_2289424	NM_001012419.1	ANKRD20A3	441425	6.33093	6.27223	6.12388	6.15569	6.10947	6.52428	ANKRD20A3	4180609	RefSeq	ILMN_172376	NM_001012419.1	NP_001012419.1	4180609	2528	GGAGTAGTAAGTATCAAGGAAGATAAATATTTTCAAACTTCTAGAAAGAC
ILMN_2398211	NM_001012419.1	ANKRD20A3	441425	6.77532	6.92131	7.13635	6.91154	6.86972	6.815	ANKRD20A3	5260703	RefSeq	ILMN_172376	NM_001012419.1	NP_001012419.1	5260703	122	TTCGGCTTCGGGAGCCGCAGGGGCCAGACGGCCCAGGGCTCCATAGACCA
ILMN_3240529	NM_001098805.1	ANKRD20A4	728747	6.4273	6.44708	6.44573	6.43311	6.61318	6.57443	ANKRD20A4	6420095	RefSeq	ILMN_309117	NM_001098805.1	NP_001092275.1	6420095	3326	AACAAATCTGAAAATATGTCAAATTACGTATTTTTATGACCACGTAATGT
ILMN_1680631	NR_003366.1	ANKRD20B	729171	6.53788	6.5237	6.44827	6.19938	6.28808	6.23907	ANKRD20B	2260372	RefSeq	ILMN_163350	NR_003366.1		2260372	39768	ATTAGGGAGTAATTATGACTGTGTGATTTAAAAAGGTAATTTTGAACCTG
ILMN_1757147	NR_003366.1	ANKRD20B	729171	6.38882	6.39905	6.5133	6.42269	6.36299	6.2065	ANKRD20B	7510500	RefSeq	ILMN_163350	NR_003366.1		7510500	42815	AAAGAGGTGAGAGATGATTTACTTTGAGAAAAGACATTGTGTCACCTATG
ILMN_2181867	NR_003366.1	ANKRD20B	729171	6.99615	6.97179	6.96283	7.03355	6.95845	7.00845	ANKRD20B	6480523	RefSeq	ILMN_163350	NR_003366.1		6480523	96177	CTTTGAGGAACCACAGTGCCCAAGGCTGGAAACCTCCAGAATCCTCCGGC
ILMN_3307747	NR_003366.2	ANKRD20B	729171	6.64904	6.79155	6.66459	6.52268	6.42632	6.60167	ANKRD20B	770725	RefSeq	ILMN_163350	NR_003366.2		770725	3615	AGGGAATGTCAACCCTGCAGTGGGAGCCCATCACGCATCCTAGGCACAGA
ILMN_1671812	NM_174981.2	ANKRD21	317754	6.82243	6.54134	6.55493	6.60569	6.55677	6.52211	ANKRD21	4490414	RefSeq	ILMN_14441	NM_174981.2	NP_778146.1	4490414	1618	CTTGCGTGAAAACAGCGTGTTGCAGGAAGAAATTGCCGTGCTAAGACTGG
ILMN_1799848	NM_144590.2	ANKRD22	118932	6.64715	6.39883	6.58186	6.78253	6.6499	6.57535	ANKRD22	130181	RefSeq	ILMN_7804	NM_144590.2	NP_653191.2	130181	822	CCTCTGCTCTTGGAAGCCCGTGCAGACCCCACAATAAAGAATAAGCATGG
ILMN_2132599	NM_144590.1	ANKRD22	118932	7.00619	7.16768	7.17478	7.14733	7.19864	7.11861	ANKRD22	4150270	RefSeq	ILMN_7804	NM_144590.1	NP_653191.1	4150270	794	AGACTTTTGGTCTGTGGGCCATTTAACCTGGATGCCACCATTTTATGGGG
ILMN_1747151	NM_144994.6	ANKRD23	200539	6.72964	6.60252	6.76907	6.72229	6.74396	6.61689	ANKRD23	3520195	RefSeq	ILMN_138718	NM_144994.6	NP_659431.5	3520195	1950	CAGGACACTGAGGAGCTCTGAACCCAGCCCACAGGGAAGCAGAGGAAGCT
ILMN_2227338	NM_144994.7	ANKRD23	200539	7.64838	7.63591	7.76692	7.69739	7.74024	7.6824	ANKRD23	1300634	RefSeq	ILMN_32220	NM_144994.7	NP_659431.5	1300634	2280	GGCATTTGGCCATGGTTCCTTTTCGTCTACCTTTGGGGGCCTTCTCAGGC
ILMN_1768202	NM_133475.1	ANKRD24	170961	7.02224	7.12888	6.96405	7.11942	7.24112	7.32855	ANKRD24	3460626	RefSeq	ILMN_169952	NM_133475.1	NP_597732.1	3460626	3961	CTGTGATTCCCTGTGTCCTCCACATCCAGACGCCAGCCCAGGAATAAAGG
ILMN_2101368	NM_133475.1	ANKRD24	170961	6.51745	6.42182	6.39547	6.44437	6.29425	6.53247	ANKRD24	6280551	RefSeq	ILMN_169952	NM_133475.1	NP_597732.1	6280551	3677	AGATTCTGCAGATGCAGAGACTCCAGGCTCAGGGCCGCTGAGAAAGGCCA
ILMN_1740161	NM_014915.2	ANKRD26	22852	9.09296	8.97154	9.23263	9.17515	8.98405	8.92765	ANKRD26	5560189	RefSeq	ILMN_11702	NM_014915.2	NP_055730.2	5560189	4959	CTTTGTTCACCACTCTCACTACCAGGCCAGTCATGGAGCCACCTTGTGTG
ILMN_1794063	NM_032139.2	ANKRD27	84079	8.89964	8.75112	8.79568	8.91806	8.81288	8.68021	ANKRD27	5670112	RefSeq	ILMN_2290	NM_032139.2	NP_115515.2	5670112	3764	GAGGCCAGGCTGAAATGTCATATCTGAAGGAAGAAAGCAGCAGCTGGACA
ILMN_1697594	NM_015199.2	ANKRD28	23243	9.14278	9.19565	8.986	8.91083	8.88837	8.79408	ANKRD28	360064	RefSeq	ILMN_161875	NM_015199.2	NP_056014.2	360064	5769	GCTGTTACCAAAAACATTAAGGTAGTTCTTGCGAATGCCACCCCACTAAG
ILMN_2232520	NM_015199.2	ANKRD28	23243	10.2855	10.1624	9.88583	9.84176	9.77922	9.69005	ANKRD28	2760563	RefSeq	ILMN_161875	NM_015199.2	NP_056014.2	2760563	6042	AGGCCCTGTTCTGTAGTGTTTCTTATCCTCACACAGAGTAGAAAAGCCTG
ILMN_1749338	NM_173505.2	ANKRD29	147463	7.04366	6.88542	7.17165	7.05368	7.33927	7.34808	ANKRD29	3130114	RefSeq	ILMN_16771	NM_173505.2	NP_775776.2	3130114	1381	GGTGGACAGGGTTCTCAGTACTAAGCAAGGAGACAGAATGCTTTGTTCCT
ILMN_2075643	NM_173505.2	ANKRD29	147463	7.41112	7.25461	7.41339	7.67842	8.05407	8.0716	ANKRD29	1500358	RefSeq	ILMN_177949	NM_173505.2	NP_775776.2	1500358	1924	TGAGTTTCCAACACCGTGCTGCTTGATAGAATGACTTTGAGGTCCTTGGA
ILMN_1756727	XM_940707.1	ANKRD30A	91074	6.3671	6.44853	6.4483	6.55744	6.55714	6.47136	ANKRD30A	3060537	RefSeq	ILMN_139182	XM_940707.1	XP_945800.1	3060537	3217	AAAAAGTTCTCAGGTGATGCTGATGCTGGTGGTCCTTGTACCTTGATCTG
ILMN_1796059	XM_001131823.1	ANKRD30A	91074	6.45082	6.52011	6.08383	6.37469	6.19426	6.32924	ANKRD30A	5910309	RefSeq	ILMN_172188	XM_001131823.1	XP_001131823.1	5910309	1537	GAGAGTCTCTGTGAGACTGTTTCACAGAAGGATGTGTGTTTACCCAAGGC
ILMN_1813607	XM_001131823.1	ANKRD30A	91074	6.37224	6.32436	6.16212	6.30075	6.37866	6.20542	ANKRD30A	4900215	RefSeq	ILMN_172188	XM_001131823.1	XP_001131823.1	4900215	2399	TGATGGACATGCAAACTTTCAAAGCAGAGCCTCCCGAGAAGCCATCTGCC
ILMN_1730678	NM_001029862.1	ANKRD30B	374860	13.6356	13.7338	13.6337	13.5165	13.3217	13.4355	ANKRD30B	1770273	RefSeq	ILMN_7263	NM_001029862.1	NP_001025033.1	1770273	2942	CATGCACCTACACTCCAGCCTGGGTGACAGGGCCAGACTCTGTGAAAAAA
ILMN_1708056	XM_927671.2	ANKRD31	256006	6.49838	6.54033	6.3079	6.67269	6.69789	6.42312	ANKRD31	6100315	RefSeq	ILMN_38334	XM_927671.2	XP_932764.2	6100315	3205	CCTGAGCAAAATTCCCTGGCTTGTATGAGAACACTTTTGACACATGAGGC
ILMN_1805985	NM_032290.2	ANKRD32	84250	8.86373	9.01379	9.04246	9.09938	9.42412	9.20583	ANKRD32	6380747	RefSeq	ILMN_15362	NM_032290.2	NP_115666.1	6380747	1221	GGGGTACACACTGAGGCCTTGATGATAACATTGGAAATGATGTGTCGGTC
ILMN_2214278	NM_032290.2	ANKRD32	84250	9.03412	9.00687	9.28042	9.21536	9.59953	9.65539	ANKRD32	1070736	RefSeq	ILMN_15362	NM_032290.2	NP_115666.1	1070736	1676	TGCGTACCTATAAACTTGTAGCTCCTGACTCTTAGGGATGGATTTTGAGG
ILMN_1667748	NM_182608.2	ANKRD33	341405	9.40807	9.25051	9.0267	9.12863	9.25113	9.15751	ANKRD33	4860707	RefSeq	ILMN_18253	NM_182608.2	NP_872414.2	4860707	1654	GAGTGCCTCCGGCCTCCCCATCCACCTCTGCCTAAGTAAATCTGCTCTCA
ILMN_2119793	NM_001039888.2	ANKRD34A	284615	7.42132	7.48475	7.76404	7.47767	7.38564	7.68703	ANKRD34A	1090142	RefSeq	ILMN_39476	NM_001039888.2	NP_001034977.1	1090142	3465	GTCTCATTTTCCCAGGGGGTGGGTCATGGGCTCTAAGCTGCTCTTCTGTC
ILMN_1655766	NM_001004441.1	ANKRD34B	340120	6.23185	6.20076	6.32286	6.16803	6.20947	6.35239	ANKRD34B	3390451	RefSeq	ILMN_26735	NM_001004441.1	NP_001004441.1	3390451	3360	CACGTACAACTTTCTTTGCCTTCCAAGTAGAGGTGATCCTAACAATTGGC
ILMN_1758215	XM_930512.2	ANKRD34C	390616	6.8257	6.73308	6.62678	6.69491	6.67962	6.79135	ANKRD34C	2070576	RefSeq	ILMN_30890	XM_930512.2	XP_935605.1	2070576	2073	CTGATGGAGTAGAAGCAGAATTCCCCCCATGGAAGAGGCTCTGGCCTGTG
ILMN_1798006	NM_144698.2	ANKRD35	148741	7.07388	6.9115	7.05587	7.11727	7.4553	7.36364	ANKRD35	4590377	RefSeq	ILMN_8019	NM_144698.2	NP_653299.2	4590377	3230	AGACCTGAGAACCTGGACCCTGGAATCAGCATGGATGAGACCAGAGGAGG
ILMN_2145153	NM_144698.3	ANKRD35	148741	7.17356	7.26568	7.28799	7.37847	7.28765	7.35882	ANKRD35	4180437	RefSeq	ILMN_172841	NM_144698.3	NP_653299.3	4180437	3161	ATAAGAAACCCTGGTTGACAGAGGCTTCATCAGGCTGTGGTGGGCGGGGG
ILMN_1686523	XM_937233.2	ANKRD36	375248	6.60213	6.41249	6.43985	6.64452	6.50572	6.54108	ANKRD36	1510246	RefSeq	ILMN_40678	XM_937233.2	XP_942326.2	1510246	45	CTGCCCATCACAGGACTCGGGCGACAGGGTGGTGAAGTCAGGCTGTGGCC
ILMN_1750459	NM_198555.1	ANKRD36	375248	6.56728	6.77492	6.57121	6.44071	6.37583	6.29016	ANKRD36	1450332	RefSeq	ILMN_28831	NM_198555.1	NP_940957.1	1450332	1515	GCTGCATGTGGCATTGACAAAACAGAAAATGGAAACATGTTTGAAGACCA
ILMN_2280568	NM_198555.3	ANKRD36	375248	9.79419	9.63946	9.85326	9.71351	9.3281	9.33108	ANKRD36	5810050	RefSeq	ILMN_28831	NM_198555.3	NP_940957.3	5810050	165	GCGCTTGTGCTCGGATGGCTTCGCATTTCCCCAATACCCCATTAAACCGT
ILMN_2382431	NM_198555.3	ANKRD36	375248	8.3149	8.21003	8.32828	8.22963	8.07064	7.93925	ANKRD36	150730	RefSeq	ILMN_28831	NM_198555.3	NP_940957.3	150730	61	AGGCGGCGATCCCCGAAGGCGAGCTGAAATACGGCTGCAGGCTACAATTT
ILMN_1780806	NM_025190.2	ANKRD36B	57730	10.1519	10.0538	10.0261	10.0838	9.62742	9.57903	ANKRD36B	3060010	RefSeq	ILMN_171738	NM_025190.2	NP_079466.2	3060010	339	AAAGGACTGCCCTACATTTGGCCTGTGCCACTGGCCAACCGGAAATGGTA
ILMN_2189614	NM_025190.2	ANKRD36B	57730	7.76579	7.90402	7.60345	7.64409	7.4657	7.44054	ANKRD36B	6100066	RefSeq	ILMN_171738	NM_025190.2	NP_079466.2	6100066	5259	CTTTCACAAAACTGCTGCCTGGTGCCAAAAAGGCTGGGGACTGCTGCTCT
ILMN_1756417	NM_181726.2	ANKRD37	353322	7.77411	7.86866	7.52828	7.79867	7.58868	7.53853	ANKRD37	240682	RefSeq	ILMN_2423	NM_181726.2	NP_859077.1	240682	461	GGAAGCCTGGAGTGCCTAAGCCTGCTTGTAGCCAGTGATGCCCAAATTGA
ILMN_1776936	NM_181712.3	ANKRD38	163782	7.24787	7.12497	6.83917	7.11917	6.94498	6.96286	ANKRD38	7610128	RefSeq	ILMN_164531	NM_181712.3	NP_859063.2	7610128	4396	ATTCCCTGGGGCCAGCACATGCAAGGTTTATATGGTCAGTAGCTCACGTG
ILMN_1710979	NM_016466.4	ANKRD39	51239	9.12612	9.11575	9.30966	9.16023	9.03412	8.98043	ANKRD39	6220553	RefSeq	ILMN_23002	NM_016466.4	NP_057550.2	6220553	557	GGGACCTGCTATCCAGCTGAGCCGCCACCCTATCTCCAGCTGCCTTTAAA
ILMN_1758846	NM_052855.2	ANKRD40	91369	8.4083	8.42809	8.51075	8.69634	8.71276	8.5454	ANKRD40	5560142	RefSeq	ILMN_23218	NM_052855.2	NP_443087.1	5560142	1795	GGAAGACTCGGGAAAGCACAGATACTGGACAGATGGATTCTGGTGTGGGG
ILMN_1751744	NM_152363.2	ANKRD41	126549	7.08679	7.23614	7.43608	7.32054	7.56274	7.70545	ANKRD41	1050440	RefSeq	ILMN_4273	NM_152363.2	NP_689576.2	1050440	2057	GGAGGAGGACAAGAAGGGAAGCAGAAGGTGCTTTGGAACAGTCCGGTGCT
ILMN_2091590	NM_152363.2	ANKRD41	126549	8.29469	8.01901	8.75062	8.5531	9.10052	9.25474	ANKRD41	4670554	RefSeq	ILMN_4273	NM_152363.2	NP_689576.2	4670554	2697	ACAAATGCCACGTCAACATCAGGACGTTAACCTTTAGACCCTATATGGTC
ILMN_1676605	NM_182603.1	ANKRD42	338699	6.40746	6.38645	6.66892	6.6269	6.54654	6.47752	ANKRD42	2120392	RefSeq	ILMN_4376	NM_182603.1	NP_872409.1	2120392	2211	TATAACCACTTCCTCAGTTTCTCTGGGTTTTGGTGTCTCACCAGTGGTTG
ILMN_1779882	NM_175873.4	ANKRD43	134548	6.82481	6.90637	6.77112	6.56752	6.81593	6.72123	ANKRD43	2450274	RefSeq	ILMN_165069	NM_175873.4	NP_787069.3	2450274	2743	GTGGTTGTCTCCATCATGAAATAGAAACGTGTTTGGCACTTGTGGGTGGC
ILMN_1755049	NM_153697.1	ANKRD44	91526	6.3766	6.46947	6.72125	6.70669	6.70781	6.57943	ANKRD44	520280	RefSeq	ILMN_17623	NM_153697.1	NP_710181.1	520280	2988	CCTACAAGTGCTGACCAAGCTGGGCAGTTTTAGTTAGAATCCTCCTTTTG
ILMN_2059844	NM_153697.1	ANKRD44	91526	9.04892	9.11066	9.06734	8.90495	8.62089	8.59148	ANKRD44	5810228	RefSeq	ILMN_17623	NM_153697.1	NP_710181.1	5810228	3428	TTGGGAGGCCGAGGCAGTTGGATTACTTGAGGCCAGGAGTTCATGACCCG
ILMN_1733716	NM_198493.1	ANKRD45	339416	6.54869	6.48671	6.6998	6.66228	6.42912	6.82604	ANKRD45	5560224	RefSeq	ILMN_20995	NM_198493.1	NP_940895.1	5560224	2317	CTGTAACCTGTAACTCCTGCACTCAAGTGATCCTCCCACCATGCTTGGGT
ILMN_1712298	NM_198401.2	ANKRD46	157567	9.38196	9.31239	9.29328	9.28445	9.26891	9.42671	ANKRD46	2750598	RefSeq	ILMN_9031	NM_198401.2	NP_940683.1	2750598	2442	CCTGAGTAACTGGCTGCTTCAGGATCAGCTTGCAGAGTCTTGCTTTTAGG
ILMN_1755588	NM_198471.1	ANKRD47	256949	7.09314	6.92183	7.06419	7.05427	6.95959	7.01495	ANKRD47	4860603	RefSeq	ILMN_12421	NM_198471.1	NP_940873.1	4860603	2266	ATGTGTGCCAGTGAGTATGGGCGCCTGGACACCGTGCGGCTGCTGCTCAC
ILMN_1669259	NM_017704.2	ANKRD49	54851	9.4031	9.27799	9.46501	9.40629	9.31853	9.37251	ANKRD49	520341	RefSeq	ILMN_21580	NM_017704.2	NP_060174.2	520341	1501	TCCTGTGGATAGTCCTACCTCACCCTGGTCAACCTACATGATCCTTAAGC
ILMN_1728957	NM_022096.4	ANKRD5	63926	6.30583	6.43117	6.4464	6.15064	6.56956	6.35126	ANKRD5	290450	RefSeq	ILMN_9924	NM_022096.4	NP_071379.3	290450	3108	TTGAGCTCAGGCAGTCCTCCCAACTTGGCCGTCGAAAGTGCTGGGATTAT
ILMN_1793466	NM_022096.4	ANKRD5	63926	7.06888	7.01518	6.70859	6.8871	6.74951	6.77321	ANKRD5	1740546	RefSeq	ILMN_163920	NM_022096.4	NP_071379.3	1740546	287	CCCATGAAGTGGGCACCATTGCTATTGCCAGTTCACAGATGCAGAAACTG
ILMN_2367300	NM_198798.1	ANKRD5	63926	6.6676	6.63472	6.6088	6.67674	6.89715	6.78144	ANKRD5	7100433	RefSeq	ILMN_10046	NM_198798.1	NP_942093.1	7100433	3028	AGCTGGTCTCGAACTCTTGAGCTCAGGCAGTCCTCCCAACTTGGCCGTCG
ILMN_2226304	NM_020337.1	ANKRD50	57182	9.05058	9.03527	8.99318	8.84991	8.69634	8.86597	ANKRD50	1770187	RefSeq	ILMN_180150	NM_020337.1	NP_065070.1	1770187	7271	TGTTTTCACCCCCACCCTCACTGGAATTCTCACCAAAAATAGTTTGATAC
ILMN_3244029	NM_173595.3	ANKRD52	283373	7.58775	7.57318	7.44155	7.32031	7.43517	7.49507	ANKRD52	3870402	RefSeq	ILMN_344902	NM_173595.3	NP_775866.2	3870402	8396	ATCCCCAGGGTGCCGAGGGCAGCAGGAAAAAGTGGGGACCTCGGTGCATT
ILMN_1772660	NM_024933.2	ANKRD53	79998	6.74257	6.80149	6.86726	6.78544	6.71988	6.77971	ANKRD53	150097	RefSeq	ILMN_12214	NM_024933.2	NP_079209.2	150097	1871	CGATCTCATCAAGGACTCCCCACCCTGCCCTCCCCACAAACCAACCCATA
ILMN_1766309	NM_138797.1	ANKRD54	129138	9.29071	9.12591	9.51519	9.16631	9.1632	9.31337	ANKRD54	2340598	RefSeq	ILMN_21813	NM_138797.1	NP_620152.1	2340598	1808	AACAGAAGAGCAGGTGACGGGAGAGGAGGTTGGAGGTGTAGCGATGGAGC
ILMN_2341724	NM_001039935.1	ANKRD55	79722	6.51915	6.46314	6.27486	6.45592	6.33945	6.41256	ANKRD55	4050600	RefSeq	ILMN_37103	NM_001039935.1	NP_001035024.1	4050600	1188	TCTGCCAACCCCACCAGTGATGAAAATTAACTGTGGGCCACTCGCTGCAG
ILMN_2072045	NM_001029870.1	ANKRD56	345079	6.49319	6.63493	6.73616	6.65892	6.68555	6.63333	ANKRD56	2190673	RefSeq	ILMN_162776	NM_001029870.1	NP_001025041.1	2190673	2286	CGCTGCACTACTCAAAAGTCAGCACAACAAGTGGAAACTGGCCAACCAGT
ILMN_1724040	NM_023016.3	ANKRD57	65124	10.172	10.2268	10.2248	10.2424	10.6374	10.5591	ANKRD57	2510224	RefSeq	ILMN_169270	NM_023016.3	NP_075392.2	2510224	4529	CTAGTTTTTTCACGCCTGCAATCTTGGAGTCTAGGTTGCCTTGTCTCTCC
ILMN_1692849	XM_293380.4	ANKRD58	347454	6.60875	6.46241	6.69775	6.7391	6.77564	6.73447	ANKRD58	5270474	RefSeq	ILMN_169337	XM_293380.4	XP_293380.2	5270474	200	GGGACGGCCGCGGCGGCAGCTTCAAGACCATGGCCCAGCTCGGAGGGGCC
ILMN_1698159	NM_014942.3	ANKRD6	22881	6.70984	6.61561	6.52702	6.61865	6.65794	6.56125	ANKRD6	2030014	RefSeq	ILMN_4620	NM_014942.3	NP_055757.2	2030014	2271	ACAGGCAGCGAGCAGACTGGCCCTCACATTCGGGACACCTCCCAAGCTCT
ILMN_2178587	NM_014942.2	ANKRD6	22881	6.77129	6.78901	6.61098	6.86047	6.79193	6.81958	ANKRD6	4880465	RefSeq	ILMN_4620	NM_014942.2	NP_055757.2	4880465	2890	CACACCTGCTGTGCCTAGACAAGTGTCTTTCTGTAAGAGCTGTAACTCTG
ILMN_1779951	NM_001077708.1	ANKRD7	56311	6.77103	6.68788	6.82418	6.65095	6.71707	6.65634	ANKRD7	4260653	RefSeq	ILMN_183646	NM_001077708.1	NP_001071176.1	4260653	937	CTGCATAGATACCCACAATTCACTGCGAGCCATGGAAAGAAGAAACATGC
ILMN_2354930	NM_001077708.1	ANKRD7	56311	7.01082	7.12406	6.83142	6.94417	6.8651	6.93929	ANKRD7	2370672	RefSeq	ILMN_183646	NM_001077708.1	NP_001071176.1	2370672	864	GCAAGGTGTGGAATTATGTTACGAAGGTATTGTGGATTCACAGCTGAGGA
ILMN_1675937	NM_152326.2	ANKRD9	122416	7.11135	7.00953	6.95748	6.98214	7.01614	7.06001	ANKRD9	4730767	RefSeq	ILMN_18729	NM_152326.2	NP_689539.1	4730767	964	TACAACCGCGTGGGCATTCTGCGCCGCATCCTGCGCACCTTGCGCGACTT
ILMN_2048607	NM_152326.2	ANKRD9	122416	11.3069	11.0381	11.2705	10.9761	10.9292	11.0067	ANKRD9	7050370	RefSeq	ILMN_18729	NM_152326.2	NP_689539.1	7050370	1537	ACTGGCAAAGGCTAGGCCCGGAGCACCCTAGGCGCTGGATTTTGGGACAA
ILMN_1813669	NM_015245.2	ANKS1A	23294	10.2095	10.3255	10.207	10.2842	10.5471	10.4408	ANKS1A	5390064	RefSeq	ILMN_25376	NM_015245.2	NP_056060.2	5390064	6002	GCCCAGGCCAGCAGAAAGCAGCTCAGAAGTATTGTTGCTCATGGTGTGGC
ILMN_1696131	NM_152788.3	ANKS1B	56899	6.56065	6.56733	6.61477	6.42803	6.48122	6.5957	ANKS1B	6100113	RefSeq	ILMN_20585	NM_152788.3	NP_690001.3	6100113	1910	GCTCAACAGGCCCAACACCTGATTGTTCACCTCCATCCCCTGATACTGCC
ILMN_1758392	NM_181670.2	ANKS1B	56899	6.41312	6.64174	6.59617	6.70627	6.59257	6.6288	ANKS1B	2350201	RefSeq	ILMN_28640	NM_181670.2	NP_858056.2	2350201	2561	AAATACTGGTGATGCTCCCTAGAGCAGGAGGCCCGGAAGTGCTGACGCAG
ILMN_2340974	NM_020140.2	ANKS1B	56899	6.71956	6.72503	6.78317	6.75984	6.56409	6.84753	ANKS1B	6660463	RefSeq	ILMN_18914	NM_020140.2	NP_064525.1	6660463	1258	CCAGCTAGCACTACAAGCAAGAAAAGGGGGACACTCCTCCACACTTCCAG
ILMN_1751636	NM_133450.2	ANKS3	124401	7.65786	7.72168	7.74597	7.61596	7.5337	7.58528	ANKS3	6510445	RefSeq	ILMN_25038	NM_133450.2	NP_597707.1	6510445	2294	ATTGGTCCACCCTGAAGCTGTGTGCCAGGGAGTGAGGAGGACAGTGAGCA
ILMN_2199658	NM_145865.1	ANKS4B	257629	6.46055	6.50662	6.45508	6.48483	6.64572	6.47978	ANKS4B	1110382	RefSeq	ILMN_9791	NM_145865.1	NP_665872.1	1110382	2725	GAAGAGGAAGAGACACTTAGGTGGAAGGCACACAGAGAGGCCACGTGAGG
ILMN_1735108	NM_173551.3	ANKS6	203286	6.72939	6.63904	6.57995	6.68535	6.51301	6.7316	ANKS6	1050400	RefSeq	ILMN_20078	NM_173551.3	NP_775822.3	1050400	7098	AAAGAGACCTGATGTTTTCCCTAATAAAGCTGATAACAGATTTTGCAGGA
ILMN_1677487	NM_001042410.1	ANKZF1	55139	9.12567	8.97973	9.35086	9.15059	9.18665	9.09296	ANKZF1	580598	RefSeq	ILMN_170364	NM_001042410.1	NP_001035869.1	580598	2163	TGCTGGAGTTGTGGGGCATCCCTCCAAGGCCTGACTCCCTTTCACTACCT
ILMN_2273796	NM_018089.2	ANKZF1	55139	6.85376	6.9168	6.73022	6.86649	6.82868	6.9303	ANKZF1	5050364	RefSeq	ILMN_13438	NM_018089.2	NP_060559.2	5050364	34	GACGCCGCCGGTTGTCCTCTTCGCTGCTCCGTAGTGACGGGGATTGTTGT
ILMN_2370692	NM_018089.2	ANKZF1	55139	7.70508	7.56853	7.48863	7.6684	7.59964	7.5142	ANKZF1	5090475	RefSeq	ILMN_13438	NM_018089.2	NP_060559.2	5090475	1935	CATGGAGAAGAATCCAGATGCCTACGATTACAACAAGGCTCAGGTGCCAG
ILMN_1739645	NM_018685.2	ANLN	54443	11.3426	11.4381	11.0705	11.2516	11.3767	11.3301	ANLN	6450669	RefSeq	ILMN_20921	NM_018685.2	NP_061155.2	6450669	4131	TCAGAAAAGTGATGTGGACATAGGAGGCAATGTGTGAGACTTGGGGGTTC
ILMN_3237961	NM_018043.5	ANO1	55107	6.66683	6.66099	6.77535	6.56825	6.54065	6.80131	ANO1	6350397	RefSeq	ILMN_365371	NM_018043.5	NP_060513.5	6350397	4076	CACAGATGGTGTCAGGGTTTCAAGAAGTCTTAGGGCTTCCAGGGGTCCCC
ILMN_1767111	NM_018075.3	ANO10	55129	7.77845	7.57763	7.93276	7.56921	7.68851	7.82105	ANO10	7040554	RefSeq	ILMN_15386	NM_018075.3	NP_060545.3	7040554	2454	CACCATGAGTGAGCCACCAGCTCTCCACGTTCCCCTCATAGCAGTGTCAC
ILMN_3248094	NM_020373.2	ANO2	57101	6.97203	6.83161	6.94976	6.78915	7.06572	7.08606	ANO2	6580300	RefSeq	ILMN_371908	NM_020373.2	NP_065106.2	6580300	3385	CCCTGGGGCACCCTCTTGTACTTCACCATCATTTCTGACTTTGACCAGCT
ILMN_3240765	NM_031418.2	ANO3	63982	6.49142	6.45094	6.43172	6.38072	6.46079	6.35163	ANO3	5820300	RefSeq	ILMN_24810	NM_031418.2	NP_113606.2	5820300	5801	GCTGCTGAGTGACTGCATGATGAGATACAACTTCTGAATGCTGCACATTC
ILMN_2228215	NM_178826.2	ANO4	121601	6.49092	6.32658	6.46865	6.47778	6.31106	6.42361	ANO4	6220440	RefSeq	ILMN_173162	NM_178826.2	NP_849148.1	6220440	3483	CAGACACTGGGCTAAAAAGGGTATTCAGACACATGGACACACATTCCTAG
ILMN_1690154	NM_213599.1	ANO5	203859	6.41885	6.59962	6.42621	6.33183	6.36827	6.64644	ANO5	1450593	RefSeq	ILMN_27431	NM_213599.1	NP_998764.1	1450593	3088	CTGCCTTACTTCACTTTATCCTCTGGTTTTAGGGCCAGACGCCAGAAGCC
ILMN_1674941	NM_001025356.1	ANO6	196527	10.3764	10.8178	10.5938	10.6887	10.3323	10.3694	ANO6	7040674	RefSeq	ILMN_8507	NM_001025356.1	NP_001020527.1	7040674	5381	CCCTGGGGAAATTGATGGGTGTGGCAGTGGACCTGTGAAGAGGGAGAATC
ILMN_1675423	NM_001001891.3	ANO7	50636	6.20905	6.28157	6.3362	6.4051	6.42465	6.40722	ANO7	2470204	RefSeq	ILMN_8590	NM_001001891.3	NP_001001891.2	2470204	441	TCCTCGTTTGGGAGGAGGACCTGAAGCTAGACAGGCAGCAGGACAGTGCC
ILMN_1683824	NM_001001891.3	ANO7	50636	6.69786	6.91133	6.91491	6.87927	7.02613	6.7293	ANO7	6020008	RefSeq	ILMN_8590	NM_001001891.3	NP_001001891.2	6020008	3115	GCTCACAAGGCCCTCTTTGTTTCCTGCTCCCAGACATAAGCCCAAGGGGC
ILMN_1732948	NM_001001666.3	ANO7	50636	6.39771	6.46884	6.30139	6.21101	6.15384	6.32078	ANO7	6280746	RefSeq	ILMN_4200	NM_001001666.3	NP_001001666.1	6280746	725	TCCGTGTGGCTAGGGAGCTGCTGTCCAGAGGCGGAGGTAAACATTGATCC
ILMN_1709124	NM_020959.1	ANO8	57719	8.41736	8.58474	8.65012	8.69526	8.34435	8.45307	ANO8	2900438	RefSeq	ILMN_11425	NM_020959.1	NP_066010.1	2900438	3898	GTCATTCACAGGGGCGGCCGGTCTCCAAAATGCAAAATGCGCTTCAGCCC
ILMN_1762629	NM_001012302.2	ANO9	338440	7.00014	7.05673	7.1287	7.17345	7.13338	7.09424	ANO9	2750711	RefSeq	ILMN_17016	NM_001012302.2	NP_001012302.2	2750711	2526	TGTGAGAAGGCTGTGCCCATGTGGGGCCGCAGGAATCCCCTGTATGTTCA
ILMN_1769259	NM_001012302.2	ANO9	338440	7.36661	7.41539	7.37398	7.33312	7.22773	7.27331	ANO9	3400121	RefSeq	ILMN_17016	NM_001012302.2	NP_001012302.2	3400121	2225	TTGTGCATCAAGCTCATCGCCGCCTGGTTCGTGCCCGACATCCCTCAGTC
ILMN_1798679	NM_001012302.2	ANO9	338440	6.85845	7.09026	6.70367	6.67865	6.82041	6.74087	ANO9	5720373	RefSeq	ILMN_17016	NM_001012302.2	NP_001012302.2	5720373	2267	CCTCAGTCGGTGAAGAACAAGGTTCTGGAGGTGAAGTACCAGAGGCTGCG
ILMN_1807945	NM_006305.2	ANP32A	8125	7.53832	7.37821	7.74156	7.34972	7.4345	7.24328	ANP32A	1240424	RefSeq	ILMN_15080	NM_006305.2	NP_006296.1	1240424	831	GGGGTCAGAAGCGAAAACGAGAACCTGAAGATGAGGGAGAAGATGATGAC
ILMN_1684293	NM_006401.2	ANP32B	10541	14.0124	14.0804	14.0865	14.0219	14.1495	14.1313	ANP32B	3850053	RefSeq	ILMN_5899	NM_006401.2	NP_006392.1	3850053	1361	TGCTGTAGCGTGGATAGCTGTGATTGGTGAGTCAACCGTCTGTGGCTACC
ILMN_1655868	NM_012403.1	ANP32C	23520	7.21806	7.43311	7.50917	7.65637	7.30906	7.42985	ANP32C	6980328	RefSeq	ILMN_11992	NM_012403.1	NP_036535.1	6980328	69	CCTGGACAACAGTCGGTCGAATGAAGGCAAACTCGAAGCCCTCACAGATG
ILMN_2151412	NM_012403.1	ANP32C	23520	6.15569	6.27295	6.27223	6.44624	6.16084	6.38721	ANP32C	1230725	RefSeq	ILMN_11992	NM_012403.1	NP_036535.1	1230725	426	CAGCTGTTACTGGGACCACAAGGAGGCCCCTTACTCAGATATTGAGGACC
ILMN_1728191	NM_012404.2	ANP32D	23519	6.64836	6.44234	6.6255	6.66615	6.63544	6.43597	ANP32D	4850114	RefSeq	ILMN_17735	NM_012404.2	NP_036536.2	4850114	204	GCTTGAACTAAGCAGTAACAGAGCCTCAGTGGGCCTAGAAGTATTGGCAG
ILMN_1684923	NM_030920.2	ANP32E	81611	7.21093	7.20388	7.11264	6.95755	7.03298	7.19492	ANP32E	1070632	RefSeq	ILMN_18806	NM_030920.2	NP_112182.1	1070632	2800	CAACTGACCGAAAGAAAACCCTTGGGGATAAGTTTAGTGAGGGGATTGGA
ILMN_1763837	NM_001150.1	ANPEP	290	10.9271	10.8858	10.6683	10.5692	10.0154	10.0069	ANPEP	5810612	RefSeq	ILMN_20088	NM_001150.1	NP_001141.1	5810612	3149	CTCCAGCCCACGTTCTCTCTGCCTGTGAGCCAGTCTAGTTCCTGATGACC
ILMN_1887731	NR_003529.1	ANRIL	100048912	6.82031	6.98093	6.87574	6.89919	7.01211	6.88202	ANRIL	780538	RefSeq	ILMN_308424	NR_003529.1		780538	463	CCTGGCCCCCATGACTTTCTTTGTGGTAGTTAGGGTGTGGTATGTGCCAC
ILMN_1670379	NM_032208.1	ANTXR1	84168	12.3106	12.4331	12.0103	11.9671	11.6741	11.6261	ANTXR1	20647	RefSeq	ILMN_14947	NM_032208.1	NP_115584.1	20647	5435	ACCATGCTATAGGAGACTGGGCAAAACCTGTACAATGACAACCCTGGAAG
ILMN_1780894	NM_032208.1	ANTXR1	84168	7.50266	7.62134	7.38726	7.69125	7.54983	7.542	ANTXR1	5700025	RefSeq	ILMN_14947	NM_032208.1	NP_115584.1	5700025	822	GAACCATCCACCATATGTGCAGGAGAGTCATTTCAAGTTGTCGTGAGAGG
ILMN_1811877	NM_018153.2	ANTXR1	84168	7.99184	7.8141	7.93737	7.90854	8.26092	8.0223	ANTXR1	60255	RefSeq	ILMN_16129	NM_018153.2	NP_060623.2	60255	1845	TCCCTAATGACACATGCCCGAATGAAGGAGCGGGGCTGAGCTTGTCCTGC
ILMN_2387995	NM_053034.1	ANTXR1	84168	7.68576	7.69778	7.77999	7.75265	7.95401	7.61534	ANTXR1	3120689	RefSeq	ILMN_24001	NM_053034.1	NP_444262.1	3120689	1005	GAAGTTGGCATGAAAGCTGCACTCCAGGTCAGCATGAACGATGGCCTCTC
ILMN_1812926	NM_058172.3	ANTXR2	118429	8.87464	8.85775	8.68337	8.90868	8.54513	8.56634	ANTXR2	10685	RefSeq	ILMN_165233	NM_058172.3	NP_477520.2	10685	3579	TGGCGGGCATGTGAGTGCACAAGATGGAAAGAGCGATTGGAGCATCCTGG
ILMN_1668044	NR_003601.1	ANTXRL	195977	6.34588	6.46848	6.33691	6.45303	6.44383	6.41625	ANTXRL	1740491	RefSeq	ILMN_309541	NR_003601.1		1740491	1762	GCCCAAACATCTGCCTGAGACACAGCCCGGAGTACTTTTCCCAAGCACAG
ILMN_1668566	NM_174890.1	ANUBL1	93550	7.34886	7.51799	7.37892	7.54529	7.54907	7.43754	ANUBL1	3840653	RefSeq	ILMN_25589	NM_174890.1	NP_777550.1	3840653	2736	CAGGCTTCCACATTGTACAGAATGAGCAGTCATGTAATGAATGGCTCTAC
ILMN_2184184	NM_000700.1	ANXA1	301	12.685	12.7932	12.8739	13.0831	13.0514	12.8323	ANXA1	6520215	RefSeq	ILMN_14184	NM_000700.1	NP_000691.1	6520215	1088	CCTGGTGGCTCTTTGTGGAGGAAACTAAACATTCCCTTGATGGTCTCAAG
ILMN_1699421	NM_007193.3	ANXA10	11199	6.85455	7.05825	7.00126	6.8975	7.03839	6.82112	ANXA10	1050242	RefSeq	ILMN_20600	NM_007193.3	NP_009124.2	1050242	1081	ACTGCTTGCCATCTGTGCTGGTGATGCTGAGGACTACTAAAATGAAGAGG
ILMN_1685170	NM_001157.2	ANXA11	311	9.81294	9.72131	9.56577	9.79681	9.27867	9.45127	ANXA11	5900735	RefSeq	ILMN_27543	NM_001157.2	NP_001148.1	5900735	2230	GGTAGCCTGTGCATCTGGTGAGTGTGTCACGAGCTTTGTTACTGCCAAAC
ILMN_1807003	NM_145869.1	ANXA11	311	7.77341	7.65571	7.91567	7.68303	7.53897	7.53571	ANXA11	6960594	RefSeq	ILMN_14436	NM_145869.1	NP_665876.1	6960594	338	TCACAGTTCTGGAGGCTGAGAAGATCGTGAGGCTGCATCTGGCAAGGGCC
ILMN_2380494	NM_001157.2	ANXA11	311	8.60885	8.64374	8.56045	8.48708	8.18178	8.36202	ANXA11	1300274	RefSeq	ILMN_27543	NM_001157.2	NP_001148.1	1300274	2429	GCCAAAACTTGTTTCCACATTAAGAGTCAGCCAGCTCTGGAATGGTCTGG
ILMN_1737612	NM_001003954.1	ANXA13	312	6.39869	6.60931	6.30804	6.50822	6.53166	6.44617	ANXA13	5080274	RefSeq	ILMN_627	NM_001003954.1	NP_001003954.1	5080274	149	TCGACAGTCGTGCAGCCTCTCAGCCACCCATCACGGAATGGAGAGCCAGA
ILMN_1799243	NM_004306.2	ANXA13	312	6.61274	6.47146	6.28318	6.47443	6.44073	6.49472	ANXA13	6450725	RefSeq	ILMN_19368	NM_004306.2	NP_004297.2	6450725	1124	GAGTCCCGGATTACTTTCTTGGCAGCTTAAGTGGCGCAGCCAGGCCAAGC
ILMN_2412490	NM_004306.2	ANXA13	312	6.66256	6.48215	6.57243	6.66549	6.63571	6.54544	ANXA13	1030184	RefSeq	ILMN_19368	NM_004306.2	NP_004297.2	1030184	1032	CAGGGCAATAGGAACACAGGGTGGAACCGCCTTTGTCAAGAGCACATTCC
ILMN_1711899	NM_001002857.1	ANXA2	302	10.6657	10.8862	10.8555	11.1586	11.3054	11.2889	ANXA2	770730	RefSeq	ILMN_8830	NM_001002857.1	NP_001002857.1	770730	74	TCACTCTACCCGGAGAGTTTCCCGCTTGGTTGAACACATTGGCCTCAGGA
ILMN_1755937	NM_001002857.1	ANXA2	302	9.64433	9.27895	9.71945	9.72149	9.65601	9.53646	ANXA2	3520328	RefSeq	ILMN_8830	NM_001002857.1	NP_001002857.1	3520328	1502	CGTGCTTGGGGTTCAGCTGGTGAGGCTGTCCCTGTAGGAAGAAAGCTCTG
ILMN_2409167	NM_001002858.1	ANXA2	302	14.2815	14.3806	14.4288	14.4131	14.2375	14.2268	ANXA2	4780615	RefSeq	ILMN_9658	NM_001002858.1	NP_001002858.1	4780615	1130	TGTGGTGGAGATGACTGAAGCCCGACACGGCCTGAGCGTCCAGAAATGGT
ILMN_1698100	NR_001562.1	ANXA2P1	303	9.53912	9.44173	9.76586	9.77106	9.48211	9.48508	ANXA2P1	270609	RefSeq	ILMN_10494	NR_001562.1		270609	1004	CCAGCAAGACACTAAGGGTGCTGTACCTGTGTGGTGGAGATGGCTGAAGT
ILMN_2041101	NR_001562.1	ANXA2P1	303	12.9559	12.8144	12.9918	12.8828	12.764	12.4945	ANXA2P1	3370202	RefSeq	ILMN_10494	NR_001562.1		3370202	1269	GAAGTCTATGATGTAAACACTTTGCCTCCTGTGTACTGTGTCATAAACGG
ILMN_3235632	NR_003573.1	ANXA2P2	304	15.7487	15.7781	15.9101	15.8286	15.6898	15.7487	ANXA2P2	4890494	RefSeq	ILMN_308051	NR_003573.1		4890494	1248	ATCATGCCACTGCACTCCAGCCTGGGCAACAGAGCTAGACTCTGTCTCTA
ILMN_1798372	NR_001446.2	ANXA2P3	305	7.59516	7.34533	7.86476	7.5948	7.67816	7.57564	ANXA2P3	2810411	RefSeq	ILMN_6148	NR_001446.2		2810411	1133	GGCTAACAGTCCCTGTGGCCGTCCCTGTGAAGATGACATTAGCATTGCCC
ILMN_1694548	NM_005139.2	ANXA3	306	10.8096	10.7668	10.9761	11.0594	11.1196	10.978	ANXA3	240594	RefSeq	ILMN_8372	NM_005139.2	NP_005130.1	240594	1268	GGTGGAGATGACTGAACCAAGAAGATAATCTCCAAAGGTCCACGATGGGC
ILMN_1711408	NM_001153.2	ANXA4	307	9.60434	9.64033	9.15233	9.38409	9.28624	9.23914	ANXA4	3440079	RefSeq	ILMN_23425	NM_001153.2	NP_001144.1	3440079	1471	CCGGTCAGTAAGAATGCCCATCCAGTTTTCTATATTTCATAGTCAAAGCC
ILMN_1741003	NM_001154.2	ANXA5	308	13.2183	13.1751	13.1734	13.1679	12.8667	12.8689	ANXA5	1070451	RefSeq	ILMN_26606	NM_001154.2	NP_001145.1	1070451	1184	GTGCCTGCACCACCCCACTGCCTTCCTTCAGCACCTTTAGCTGCATTTGT
ILMN_1678612	NM_001155.3	ANXA6	309	6.95005	7.1057	7.00415	7.20507	7.01021	7.19446	ANXA6	2490598	RefSeq	ILMN_3328	NM_001155.3	NP_001146.2	2490598	2693	GCCTGGGTTCAAATCTGCATCTGCCATGCACTTGTTTCTGACCTTAGGCC
ILMN_2326591	NM_004033.2	ANXA6	309	6.71186	6.56431	6.56095	6.78642	6.49879	6.63912	ANXA6	450671	RefSeq	ILMN_3910	NM_004033.2	NP_004024.2	450671	2612	CCATCCATTTCACCACCCATCTCCATCCAGGCCGCGCTAGAGTACTGGAC
ILMN_1662322	NM_004034.1	ANXA7	310	6.71593	6.52239	6.58411	6.6058	6.6719	6.6005	ANXA7	6180671	RefSeq	ILMN_14787	NM_004034.1	NP_004025.1	6180671	511	TTTTCTTCCTATCCTGTTTTCTCTCCTGTTTCTTTGGATTATAGCAGTGA
ILMN_1703791	NM_004034.1	ANXA7	310	12.2984	12.1922	12.2148	12.3331	12.1803	12.2695	ANXA7	6330044	RefSeq	ILMN_14787	NM_004034.1	NP_004025.1	6330044	1880	ACTGAAAGCTCTGCCTTCCGGAATCCCTCTAAGTCTGCTTGATAGAGTGG
ILMN_1778087	NM_001630.1	ANXA8	244	11.1635	11.0719	10.868	10.7668	10.6543	10.6543	ANXA8	1400711	RefSeq	ILMN_2382	NM_001630.1	NP_001621.1	1400711	1586	CATCCTTCAGCAGCTGAGAAATGAACACGAATCCATCCCAACCGAGATGC
ILMN_2095610	NM_001040084.1	ANXA8	653145	7.33974	7.55427	7.01809	7.24632	7.3084	7.08726	ANXA8	2490682	RefSeq	ILMN_162852	NM_001040084.1	NP_001035173.1	2490682	468	GGCCCTTATGTACCCGCCATACAGATACGAAGCCAAGGAGCTGCATGACG
ILMN_3242004	NM_001098845.1	ANXA8L1	728113	6.98409	7.19169	6.74901	6.97287	7.00435	7.08424	ANXA8L1	1580259	RefSeq	ILMN_306700	NM_001098845.1	NP_001092315.1	1580259	337	CTGAGACCTTGAAGTCTGAGCTCAGTGGCAAGTTTGAGAGGCTCATTGTG
ILMN_2186983	NM_001630.2	ANXA8L2	244	8.80704	8.65596	8.78601	8.79687	9.19336	9.06785	ANXA8L2	7330132	RefSeq	ILMN_2382	NM_001630.2	NP_001621.2	7330132	160	CTCCGTGAGAAAGGTGCCCCCGAAGTGAAAGAGATGGCCTGGTGGAAAGC
ILMN_2217601	NM_003568.1	ANXA9	8416	6.62817	6.5181	6.47966	6.43548	6.71285	6.61431	ANXA9	1260100	RefSeq	ILMN_22287	NM_003568.1	NP_003559.1	1260100	1230	CGCTGTACTTTGCTGACAAACTTCATCAAGCCCTCCAGGAAACTGAGCCC
ILMN_1709820	NM_001637.1	AOAH	313	6.75352	6.73752	6.7053	6.71212	6.83437	6.85822	AOAH	2940424	RefSeq	ILMN_2504	NM_001637.1	NP_001628.1	2940424	2023	CCTGGGGAGCACAGGGAGGCAGAGGCTTGGGTAAACTCATTCCACAAACC
ILMN_1741431	NM_001158.3	AOC2	314	6.76609	6.67241	6.72725	6.80589	6.88503	6.83265	AOC2	4230307	RefSeq	ILMN_15833	NM_001158.3	NP_001149.2	4230307	2314	CCCCAGATTCCCACCCCCTCAATGTTCCTCTCACACGAAACCCCCATCAG
ILMN_1799863	NM_009590.2	AOC2	314	7.00812	6.88654	6.84262	7.0746	6.91919	7.03677	AOC2	580736	RefSeq	ILMN_17893	NM_009590.2	NP_033720.2	580736	1843	TCCACAGCCCCCTTGGCATACACATACCCCTGGAGAGTGACATGGAGAGG
ILMN_2405185	NM_001158.3	AOC2	314	6.64704	6.69149	6.74828	6.69481	6.82533	6.80504	AOC2	4290180	RefSeq	ILMN_15833	NM_001158.3	NP_001149.2	4290180	1865	GTCACAGAGCAGTAGCATCTATCACCAGAATGACATCTGGACACCCACAG
ILMN_1782086	NM_003734.2	AOC3	8639	6.80031	6.84459	6.96828	6.83328	6.75019	6.95885	AOC3	6860309	RefSeq	ILMN_17272	NM_003734.2	NP_003725.1	6860309	3889	GATTACTTTTGGGAGGGGAACCAGTAGGTTGAGGACAGGAGAGGGAAGGG
ILMN_1813840	NM_015013.2	AOF2	23028	11.2474	11.0353	11.2676	11.1545	11.0254	11.1795	AOF2	730725	RefSeq	ILMN_16582	NM_015013.2	NP_055828.2	730725	2848	GGAGCTTGCCTCCTTTGAATGACCTAGAGCACAGGGAGGAACTTGTCCAT
ILMN_1767113	NM_001159.3	AOX1	316	10.3616	10.4299	10.1891	10.452	10.4948	10.446	AOX1	3780095	RefSeq	ILMN_26204	NM_001159.3	NP_001150.3	3780095	4150	GCCTCTTCCCAGATGGCAATCTGTCCTATCTCTGTGCTGGAAGATGCTAG
ILMN_1789676	NR_001557.2	AOX2P	344454	6.63493	6.63483	6.65128	6.77633	6.68153	6.71688	AOX2P	5290487	RefSeq	ILMN_12010	NR_001557.2		5290487	757	GGGAAACCAGCACCCTCCACCCACTCCAGGAACTCCTCTGTGCGGATCTT
ILMN_1781983	NM_145730.1	AP1B1	162	11.2842	11.0823	11.1967	11.1552	11.306	11.3175	AP1B1	2470327	RefSeq	ILMN_27296	NM_145730.1	NP_663782.1	2470327	4013	GGATTGAAAGCTGCCTCCGAGTGGTTGGGGATGGTTTTCTGACCCTACGG
ILMN_2387505	NM_145730.1	AP1B1	162	7.89849	7.78972	7.84581	7.76567	7.79143	7.82427	AP1B1	730301	RefSeq	ILMN_27296	NM_145730.1	NP_663782.1	730301	3465	TTGGTACCAGGAGAGCTGCTCACTTAGGGCCTGGGGCTCAAGGAGCTGTA
ILMN_2399622	NM_001128.5	AP1G1	164	10.2994	10.4164	10.2649	10.2117	9.81294	9.94161	AP1G1	1850593	RefSeq	ILMN_4777	NM_001128.5	NP_001119.3	1850593	6185	GACCAGCTTTGGCTCGGGAGAGTGGGGCTGCTTGTAGAACTGGAAGTGAA
ILMN_2399627	NM_001128.5	AP1G1	164	10.2043	10.3841	10.1053	10.2046	10.0163	9.98048	AP1G1	1820136	RefSeq	ILMN_4777	NM_001128.5	NP_001119.3	1820136	5615	CTCCCACAGTGCTTTGGTGCTGTTACCTTGAGGTGGTTTGGACAGTCACG
ILMN_1754179	NM_003917.2	AP1G2	8906	10.0398	9.91831	10.0251	9.98224	9.75984	9.73549	AP1G2	7400468	RefSeq	ILMN_26009	NM_003917.2	NP_003908.1	7400468	2530	CACAGTTCCAGCTCGGGGTGGCCTTCCTATCACCCAGCTCTTCAGAATCC
ILMN_2276598	NM_080545.1	AP1G2	8906	6.16122	6.34237	6.36852	6.35302	6.3929	6.53942	AP1G2	3130215	RefSeq	ILMN_12968	NM_080545.1	NP_536806.1	3130215	591	TGGGCGCGGAATTTGGAGACCCACTTCGGGAAAGGTAAAATGCGGGCGCA
ILMN_1805247	NM_007247.3	AP1GBP1	11276	7.28434	7.19864	7.12195	7.17176	7.08116	7.10087	AP1GBP1	1580674	RefSeq	ILMN_13930	NM_007247.3	NP_009178.3	1580674	4598	CCACTCTCAAGACTTTTTCCCAAAACATGCCTGGGCACTCTGCAGCCGTG
ILMN_2415467	NM_007247.3	AP1GBP1	11276	7.84888	7.67523	7.80856	7.74899	7.71729	7.60345	AP1GBP1	4610112	RefSeq	ILMN_181091	NM_007247.3	NP_009178.3	4610112	4898	ATTCAGGGTGAAAATGTGGAGCTCTCGGCCTAGTGTAAAGTATCAAGATG
ILMN_1754738	NM_032493.2	AP1M1	8907	11.5446	11.3438	11.5568	11.3751	11.3523	11.2912	AP1M1	2190241	RefSeq	ILMN_6012	NM_032493.2	NP_115882.1	2190241	2208	ACGTCTGCGCTTGGTCACCCGTCCTCCCCACCCTGTGTGTGTTTATGTCA
ILMN_1705861	NM_005498.3	AP1M2	10053	6.72654	6.73427	7.19849	7.06271	7.40767	7.36072	AP1M2	1170041	RefSeq	ILMN_27417	NM_005498.3	NP_005489.2	1170041	1403	CGGATGCAGATTTTAGAGGGAGGGCAGGTGCGGGCTGTGTGTGTCTGTGT
ILMN_1712806	NM_057089.2	AP1S1	1174	8.75543	8.90495	9.22939	8.8736	8.82606	8.87639	AP1S1	5490673	RefSeq	ILMN_4691	NM_057089.2	NP_476430.1	5490673	775	CCTTGGCTGCAGTGGGGCCTTTATCCAGTGCCAGGGAGGAACAACATAGT
ILMN_1751345	NM_057089.2	AP1S1	1174	7.9736	8.39679	8.22172	8.34932	8.42061	8.58618	AP1S1	2190341	RefSeq	ILMN_4691	NM_057089.2	NP_476430.1	2190341	140	GCAGGGAAAACTGCGGCTGCAAAAATGGTACCTGGCCACTTCGGACAAGG
ILMN_2316173	NM_001283.2	AP1S1	1174	8.32653	8.40804	8.44968	8.45875	8.60394	8.68502	AP1S1	7040079	RefSeq	ILMN_21653	NM_001283.2	NP_001274.1	7040079	284	CCGATACGTGGAGCTCTTAGACAAATACTTTGGCAGTGTGTGCGAGCTGG
ILMN_1766411	NM_003916.3	AP1S2	8905	10.7697	10.8381	10.575	10.7406	10.3886	10.3429	AP1S2	940706	RefSeq	ILMN_3812	NM_003916.3	NP_003907.3	940706	1686	GTGCTGCACACTTTACAGCAGCTTCCTTTCTTTCCATGGCACTGCCTAGT
ILMN_2120273	NM_003916.3	AP1S2	8905	10.829	10.9033	10.8136	10.811	10.3518	10.4175	AP1S2	1070192	RefSeq	ILMN_3812	NM_003916.3	NP_003907.3	1070192	1938	GTGATTGTGACCAACATTCAGGCCACGTGAGCACTGTCTTATCACATCGC
ILMN_1768610	NM_001039569.1	AP1S3	130340	6.85673	7.00711	6.59163	6.92445	6.90896	6.7636	AP1S3	4480491	RefSeq	ILMN_31355	NM_001039569.1	NP_001034658.1	4480491	1672	GCTTCCTGGAATGAAAATTCTGTATAACCAGGTCCTAACAGTGATCAGAC
ILMN_1673108	NM_014203.2	AP2A1	160	6.60482	6.62152	6.6021	6.71152	6.6869	6.72858	AP2A1	5130019	RefSeq	ILMN_17914	NM_014203.2	NP_055018.2	5130019	2328	AGCTGGAGCCGCCTGCCCCCGAGAGCCCCATGGCTTTGCTGGCTGACCCA
ILMN_1815306	NM_130787.2	AP2A1	160	7.90353	7.78675	7.9574	7.77866	7.7307	7.78648	AP2A1	1660072	RefSeq	ILMN_16566	NM_130787.2	NP_570603.2	1660072	3158	CTCCACTGGTGACAGAGAAGACACCAGGGTTTGGGGGATGCCTGGGACTT
ILMN_2359211	NM_130787.2	AP2A1	160	7.27713	7.46064	7.46258	7.57318	7.42606	7.42222	AP2A1	4390180	RefSeq	ILMN_16566	NM_130787.2	NP_570603.2	4390180	2824	CAAAGCCAACCACCCCATGGACGCAGAAGTTACTAAGGCCAAGCTTCTGG
ILMN_1803779	NM_012305.2	AP2A2	161	8.88569	8.46898	8.39933	8.31753	8.08349	8.11615	AP2A2	6270041	RefSeq	ILMN_3557	NM_012305.2	NP_036437.1	6270041	4243	TGCACCCCACAATGTCTGCGGCTCTTCTTCCGGCGTGTCGGGCTTTGATC
ILMN_1681998	NM_001282.2	AP2B1	163	8.72665	8.67809	8.9692	8.67935	8.52358	8.35719	AP2B1	1400605	RefSeq	ILMN_3077	NM_001282.2	NP_001273.1	1400605	5319	GCAAAACCTGTTGCCTCCACCACGGCTTCCCTCTTGGCTCATTCCAAGCT
ILMN_2331735	NM_001282.2	AP2B1	163	8.67786	8.81921	9.06289	8.81657	8.56861	8.57451	AP2B1	2340451	RefSeq	ILMN_3077	NM_001282.2	NP_001273.1	2340451	5142	CCGAAACAAGGCTTCTCTCAGCCTCCCCACCAGTGATGGATAACAGCTCC
ILMN_1699598	NM_004068.3	AP2M1	1173	10.5515	10.2467	10.7508	10.4336	10.5335	10.3943	AP2M1	240187	RefSeq	ILMN_174689	NM_004068.3	NP_004059.2	240187	1661	GGAGTTCTGAGGCTCCTGCTCTCCCATCCACCTGTCTGTCCTGGCCTAAT
ILMN_2402798	NM_004068.3	AP2M1	1173	10.3426	10.3495	10.6429	10.4259	10.45	10.3055	AP2M1	840148	RefSeq	ILMN_174689	NM_004068.3	NP_004059.2	840148	1595	TCTAGGTCTGGGCCAAGCACATTACAAGTGGGACCGGTGGAGCAGCCCCT
ILMN_1662426	NM_004069.3	AP2S1	1175	11.0526	11.0293	11.1876	11.194	11.4014	11.3319	AP2S1	3120228	RefSeq	ILMN_23048	NM_004069.3	NP_004060.2	3120228	384	CATCTGTGTGGATGTCAATGACAACAACCTGGCTTACCTGGAGGCCATTC
ILMN_1809957	NM_004069.3	AP2S1	1175	14.214	14.1779	14.2869	14.3498	14.3345	14.4491	AP2S1	6370661	RefSeq	ILMN_23048	NM_004069.3	NP_004060.2	6370661	838	GCCATAAGCGTCTGTGCGTGGAGTCCCCAATAAACCTGTGGTCCTGCCTG
ILMN_1768867	NM_003664.3	AP3B1	8546	12.4753	12.5307	12.4708	12.5615	12.2999	12.3793	AP3B1	2230603	RefSeq	ILMN_4527	NM_003664.3	NP_003655.3	2230603	3646	TCTTGAATCCATGTGGCGTTTTCTCTGTCCTGCTGCTTCTTTTGGCCTCC
ILMN_1679256	NM_004644.3	AP3B2	8120	6.54345	6.38565	6.52504	6.57515	6.68306	6.51112	AP3B2	4230360	RefSeq	ILMN_8410	NM_004644.3	NP_004635.2	4230360	3409	CAGGCTCTGACCCAGTGACTTCCAAATGCTGTGACCTGTTTGGCTCCCAT
ILMN_1764945	NM_003938.5	AP3D1	8943	9.7106	9.70235	9.78547	9.63563	9.78153	9.67197	AP3D1	4210612	RefSeq	ILMN_12013	NM_003938.5	NP_003929.4	4210612	4489	AGCAGCGGACCTGGGCTGTTCTGTGTTGAAGGAGTGTGCCCAGTGCCCTT
ILMN_2284667	NM_001077523.1	AP3D1	8943	6.78811	6.78537	6.64256	6.66628	6.65949	6.75595	AP3D1	1050053	RefSeq	ILMN_170396	NM_001077523.1	NP_001070991.1	1050053	2619	TTCCATCCACGGACGAGTGTGAGGACGCCAAGACGGAGGCGCAGGGCGAG
ILMN_2390114	NM_001077523.1	AP3D1	8943	9.78368	9.58107	9.91425	9.78637	9.7338	9.80424	AP3D1	6100719	RefSeq	ILMN_170396	NM_001077523.1	NP_001070991.1	6100719	4365	AAGCAGCGGACCTGGGCTGTTCTGTGTTGAAGGAGTGTGCCCAGTGCCCT
ILMN_1667086	NM_207012.2	AP3M1	26985	10.0167	10.3933	10.043	10.4408	10.6393	10.53	AP3M1	6200437	RefSeq	ILMN_4081	NM_207012.2	NP_996895.1	6200437	3243	TGGTGCTGGTACAAGGAGCCCACTCAGCAGTTTTCTTACCTTTGCCTGCC
ILMN_1701774	NM_207012.2	AP3M1	26985	6.59699	6.45301	6.48394	6.42773	6.61518	6.53714	AP3M1	6380523	RefSeq	ILMN_4081	NM_207012.2	NP_996895.1	6380523	336	CAGGCTGGAGTGCAGTGGCGCAATCTTAGCTCTCTACAGCGTCGATCTTC
ILMN_2362122	NM_012095.4	AP3M1	26985	9.24707	9.87954	9.4078	9.7562	9.99772	9.87632	AP3M1	2760202	RefSeq	ILMN_5879	NM_012095.4	NP_036227.1	2760202	3077	CCTTACACTCATCCCATCTATGCTGTCAAGGGCTGCTGGTTGGTGCTGGT
ILMN_1676946	NM_006803.2	AP3M2	10947	10.5531	10.5992	10.6521	10.6171	10.9243	10.9556	AP3M2	3420128	RefSeq	ILMN_568	NM_006803.2	NP_006794.1	3420128	3340	CTGCCGCCATTCCTGCAGCATCACCATAAGCAGTGCAGGGTGTCTCCATC
ILMN_2311761	NM_001002924.1	AP3S1	1176	9.9856	10.0952	9.82607	10.1068	10.1448	9.91183	AP3S1	7200402	RefSeq	ILMN_7845	NM_001002924.1	NP_001002924.1	7200402	598	AATCTGAGGCTGGCTTAGCAGGAGCTCCAGCCCGTGCTGTATCAGCTGTA
ILMN_1731596	NM_005829.3	AP3S2	10239	8.39484	8.54226	8.43061	8.45655	8.56496	8.44133	AP3S2	2750286	RefSeq	ILMN_25905	NM_005829.3	NP_005820.1	2750286	2288	CGCTCCCTGTGGTTTGTGCCCACTGCTCAATACAGCCTCCGATCCTCACT
ILMN_1669377	NM_006594.1	AP4B1	10717	9.94215	9.93246	10.0853	10.1171	10.0491	10.045	AP4B1	510129	RefSeq	ILMN_20264	NM_006594.1	NP_006585.1	510129	2210	CGCAATGAGTAGGGCTGGGTCTCGGCCATGGAAAGCATACCTCAGTGCTC
ILMN_1754531	NM_007347.3	AP4E1	23431	10.8354	10.9162	10.725	10.7922	10.6808	10.5487	AP4E1	270343	RefSeq	ILMN_26795	NM_007347.3	NP_031373.2	270343	6237	GGGCCTGAGTAAGGGTCCTGCTAGAGAAACTGCAGATGGAAGCTGAGCAG
ILMN_1779512	NM_004722.3	AP4M1	9179	8.22839	7.87814	8.10258	8.06344	8.04027	8.02024	AP4M1	2750168	RefSeq	ILMN_21938	NM_004722.3	NP_004713.2	2750168	1615	CACGGGAGGACAGTCGTTTCTTTTCCAGCCTCCTGGCCTTCGGACTCTGA
ILMN_1760466	NM_007077.2	AP4S1	11154	6.75649	6.90345	6.90915	6.76174	6.81099	6.73267	AP4S1	2970669	RefSeq	ILMN_6773	NM_007077.2	NP_009008.2	2970669	1121	CCTACGTGCCTGGGGAGAGAAGCAAGAGCAGGCTGGAGTCTCTACTTTGT
ILMN_1659463	NM_013229.2	APAF1	317	9.9018	10.1198	9.99989	9.72855	9.31128	9.24376	APAF1	1820324	RefSeq	ILMN_29517	NM_013229.2	NP_037361.1	1820324	6863	TGATGGAGCTGCAAATTTCATGGCAGTTCATGCAGTCGGTCAAGAGGAGG
ILMN_2344798	NM_181869.1	APAF1	317	7.19137	7.19692	6.98487	7.16902	7.05422	7.05072	APAF1	2760082	RefSeq	ILMN_886	NM_181869.1	NP_863659.1	2760082	3663	CTGTGGGGTAGGTCGGGGAGAGGGTAAGGGAATAGATCACTCAGATGTAT
ILMN_1668285	NM_001163.2	APBA1	320	6.54771	6.50403	6.38427	6.42422	6.5793	6.39702	APBA1	520372	RefSeq	ILMN_10233	NM_001163.2	NP_001154.2	520372	3186	TACCCAGGGCCAGCCCACGTCATTAAGGTTATGCACTGCCTGCCATGTAG
ILMN_2182656	NM_001163.2	APBA1	320	6.29293	6.28029	6.38601	6.3595	6.27764	6.47551	APBA1	430112	RefSeq	ILMN_10233	NM_001163.2	NP_001154.2	430112	3576	GAAGATTAGGCACACAGATCCCCTGGAAACCCACCTCTCTGGAAGGCCCC
ILMN_1723626	NM_005503.2	APBA2	321	6.60473	6.7206	6.54061	6.65678	6.7035	6.55809	APBA2	3710053	RefSeq	ILMN_4001	NM_005503.2	NP_005494.2	3710053	3278	CGAAACCCACTCTAGAAAACGCGACCTTGGCCGCACCTAAAGCAGCCAGC
ILMN_2270491	NM_031232.2	APBA2BP	63941	6.53875	6.63999	6.653	6.49242	6.51326	6.60108	APBA2BP	1580152	RefSeq	ILMN_9282	NM_031232.2	NP_112509.2	1580152	849	CCCCACAAGGGAGGACCCTCCTGGTATCCACCAGAGCCAGGCCCATGCTG
ILMN_2364928	NM_031232.2	APBA2BP	63941	7.92042	7.72185	7.73887	7.90043	7.72142	7.79352	APBA2BP	7560243	RefSeq	ILMN_9282	NM_031232.2	NP_112509.2	7560243	1410	GGAAGGGCTCTCAGCCCAGGGATCAGGGACTGGGCTGCTTGCTTTCTATT
ILMN_1686610	NM_004886.3	APBA3	9546	9.41945	9.20857	9.60805	9.29356	9.4126	9.41743	APBA3	4070014	RefSeq	ILMN_4538	NM_004886.3	NP_004877.1	4070014	1895	TGTACCTGTGACCACCTCATCCCTTGCCTGCCACTGTGCCTTCGCCTCCA
ILMN_1699646	NM_001164.2	APBB1	322	6.35163	6.52728	6.48438	6.90863	6.39869	6.55337	APBB1	6900180	RefSeq	ILMN_5072	NM_001164.2	NP_001155.1	6900180	1	ATGTTGTGATGGAGAAGCCGCGGCGGAGCCCGAACCCCGCAGCCTGAGCC
ILMN_1769918	NM_145689.1	APBB1	322	6.92938	7.06339	6.79336	6.84689	6.82715	6.91481	APBB1	1340040	RefSeq	ILMN_6260	NM_145689.1	NP_663722.1	1340040	2258	CTAAAGGGTGTGGGTCAGGGAGGGGTCTAGAGGCTATTCCTAGGCCTCAG
ILMN_1796271	NM_145689.1	APBB1	322	6.60162	6.63046	6.31818	6.57895	6.25379	6.3557	APBB1	4570592	RefSeq	ILMN_6260	NM_145689.1	NP_663722.1	4570592	9	CAGCCCCGTCCGCGCGTCTCCCGGCGTGGGTGCGGGACCAGGGCGCTGCG
ILMN_1801710	NM_019043.3	APBB1IP	54518	7.76175	7.70606	7.76723	7.80411	8.00453	7.67326	APBB1IP	1820722	RefSeq	ILMN_19412	NM_019043.3	NP_061916.3	1820722	2330	CATGATGAGTGTTCCAGAGGGAGAAGCATCGCTGACCCCGAGCGCAGGTT
ILMN_1716790	NM_173075.2	APBB2	323	7.42419	7.82635	7.40248	7.82595	7.79251	7.79567	APBB2	990392	RefSeq	ILMN_182709	NM_173075.2	NP_775098.2	990392	4276	ATGAAGTACCGAGAGGCTAAACCCACTGGCCTAAGATCTCACCAAAGTTC
ILMN_3251699	NM_173075.3	APBB2	323	6.60673	6.79091	6.9926	6.77712	6.94605	6.86278	APBB2	380707	RefSeq	ILMN_365310	NM_173075.3	NP_775098.2	380707	8609	AAACTGCTGAGATTACAGATGTGAGCCACTGCACCCAGCCCACTGACACG
ILMN_1740772	NM_133172.2	APBB3	10307	9.84712	9.7397	9.94854	9.80851	9.43186	9.63712	APBB3	4120279	RefSeq	ILMN_14368	NM_133172.2	NP_573418.2	4120279	1930	GCCTTCTCTGCCTGTCCCTCCGATCCTTGTCCACCGTCTATTTATTGCCC
ILMN_2320513	NM_133173.2	APBB3	10307	8.72343	8.69855	8.78984	8.61059	8.39609	8.4886	APBB3	7320402	RefSeq	ILMN_14486	NM_133173.2	NP_573419.2	7320402	1975	TTATACGGATGACTGGGAGGCACTGCACCACAACGTAGGACCCTGGCTCC
ILMN_1662668	NM_000038.3	APC	324	6.77722	6.71299	6.7867	6.8651	6.93726	6.83343	APC	5720722	RefSeq	ILMN_18629	NM_000038.3	NP_000029.2	5720722	10349	CTTTTTAAGCATGGTGGGGCACTCAGATAGGAGTGAATACACCTACCTGG
ILMN_1659950	NM_005883.2	APC2	10297	6.49983	6.34955	6.4586	6.53741	6.56949	6.71177	APC2	4180358	RefSeq	ILMN_175562	NM_005883.2	NP_005874.1	4180358	9879	CATGGTCCTCCCGAGCTCCGACAGCATTACCTCACCCGGCCCCATCTGTT
ILMN_1656951	NM_153000.3	APCDD1	147495	6.74026	6.58069	6.85024	6.90624	6.71541	6.77769	APCDD1	4280739	RefSeq	ILMN_21788	NM_153000.3	NP_694545.1	4280739	2092	CCGTCCAGCCTGATCCCTGGCCTGAGCAACTTCACAACAGTAATTGCACT
ILMN_1689431	NM_153360.1	APCDD1L	164284	6.70069	6.79312	6.89277	7.07396	6.90009	6.71415	APCDD1L	130138	RefSeq	ILMN_29515	NM_153360.1	NP_699191.1	130138	3028	AGGGAAGCCCTTTTCCTCCCTGAGACTGTGTGGGGTTCAGTCAGCCTGCT
ILMN_1708833	NM_001639.2	APCS	325	6.55103	6.68726	6.72775	6.79916	6.68526	6.7075	APCS	3460279	RefSeq	ILMN_10843	NM_001639.2	NP_001630.1	3460279	632	GGGACTCTGTGCTGCCCCCAGAAAATATCCTGTCTGCCTATCAGGGTACC
ILMN_1740052	NM_005876.3	APEG1	10290	6.97821	6.96484	6.9486	6.7864	6.92572	6.70655	APEG1	6620484	RefSeq	ILMN_10852	NM_005876.3	NP_005867.2	6620484	3596	CAGGAGCAGGGGCAGGGGGCCACTGTAGTGAGCGTGGAGAAATTTGGAAA
ILMN_1718023	NM_001640.3	APEH	327	11.0322	10.9613	11.0387	11.1519	11.19	11.1064	APEH	450475	RefSeq	ILMN_27694	NM_001640.3	NP_001631.3	450475	2557	CATGAATGCTGTGCTCTGGCTACGCACACACTTGGGCAGCTGAAGCCCTG
ILMN_1661886	NM_080649.1	APEX1	328	12.1593	12.211	12.3251	12.2993	12.3371	12.327	APEX1	6510053	RefSeq	ILMN_1992	NM_080649.1	NP_542380.1	6510053	1149	GTTACCTGCATTGTGTGACAGCAAGATCCGTTCCAAGGCCCTCGGCAGTG
ILMN_2319344	NM_001641.2	APEX1	328	11.4941	11.7171	11.6451	11.679	11.6416	11.7662	APEX1	3120309	RefSeq	ILMN_9983	NM_001641.2	NP_001632.2	3120309	929	GGCTTCCCGAAAGCCCCTTGTGCTGTGTGGAGACCTCAATGTGGCACATG
ILMN_1652505	NM_014481.2	APEX2	27301	9.94933	9.91215	10.2849	10.2731	10.3793	10.4259	APEX2	1430047	RefSeq	ILMN_171824	NM_014481.2	NP_055296.2	1430047	1785	CCTAGCTCCTTGTTGGTGAGCTTCTTGTGCCTTAATCCTGTGACCCAGCC
ILMN_1658472	NM_001077628.1	APH1A	51107	11.3822	11.2653	11.5839	11.3488	11.3089	11.1616	APH1A	1850221	RefSeq	ILMN_180233	NM_001077628.1	NP_001071096.1	1850221	1468	TCCTCATGGCTGGGCTCATTTCGGTCCCTTTCTCCTTGGTCCCAGACCTT
ILMN_2398388	NM_001077628.1	APH1A	51107	9.8547	9.61396	10.0598	9.62771	9.65363	9.60031	APH1A	7550364	RefSeq	ILMN_180233	NM_001077628.1	NP_001071096.1	7550364	1544	GGGAACTGGCATTACTGGAACTAATGGTTTTAACCTCCTTAACCACCAGC
ILMN_1767816	NM_031301.2	APH1B	83464	8.19482	8.03974	8.14777	8.06259	7.84509	7.97983	APH1B	7160224	RefSeq	ILMN_29208	NM_031301.2	NP_112591.2	7160224	713	ATTCTTAGCTGCGGGAGGCAGCTGCCGAAGCCTGAAACTCTGCCTGCTCT
ILMN_1815051	NM_006595.2	API5	8539	9.97549	10.2095	10.2197	10.224	10.3812	10.2925	API5	7050523	RefSeq	ILMN_27686	NM_006595.2	NP_006586.1	7050523	3344	GACCAGCTAATCTGGACCTCAGAGATAGATCAGCCAGTGGCCCAAAGCCA
ILMN_1793598	NM_015957.1	APIP	51074	9.54584	9.70757	9.77225	9.77569	9.92545	10.043	APIP	6200202	RefSeq	ILMN_15379	NM_015957.1	NP_057041.1	6200202	400	GAGGAGCAGGTGCAGTGATTCATACCCACTCTAAAGCTGCTGTGATGGCC
ILMN_2128293	NM_015957.1	APIP	51074	8.66249	8.61034	8.49183	8.8008	8.67406	8.83942	APIP	7380010	RefSeq	ILMN_15379	NM_015957.1	NP_057041.1	7380010	650	GGTCAGACGTCATGGAGTATATGTGTGGGGGGAAACATGGGAGAAGGCCA
ILMN_1788135	NM_199295.1	APITD1	378708	8.41108	8.42061	8.31709	8.33573	8.26238	8.35654	APITD1	1070360	RefSeq	ILMN_19061	NM_199295.1	NP_954992.1	1070360	467	CTGAGAACGTTGCCGTGAAGAGGCTTAAAAGCAAGACCCGGAGTGGCGAC
ILMN_1793360	NM_199295.1	APITD1	378708	10.3218	10.1378	10.2627	10.2888	10.3295	10.3797	APITD1	5960709	RefSeq	ILMN_19061	NM_199295.1	NP_954992.1	5960709	734	CAGCAAACAGACCATTGCGGCCATTTCGGAGCTGACTTTCCGACAGTGTG
ILMN_1808597	NM_173545.1	APLF	200558	6.49414	6.56549	6.3759	6.73257	6.53389	6.49433	APLF	7550673	RefSeq	ILMN_22786	NM_173545.1	NP_775816.1	7550673	3290	TGAACCTTGAAGGCAAGTAAAAGAAGCCAGACACAAAAGGCCACATACTG
ILMN_3243695	NM_173545.1	APLF	200558	6.74191	7.04289	6.99114	6.81105	6.86254	7.23857	APLF	4640477	RefSeq	ILMN_164602	NM_173545.1	NP_775816.1	4640477	3402	GTGGTTGCCAGGGACTTGGGGAGGAAGAATGGGGAGTGACTGCTAATGAG
ILMN_1689353	NM_017413.3	APLN	8862	6.93776	7.1854	6.90868	7.02838	6.96974	6.74873	APLN	7200427	RefSeq	ILMN_172142	NM_017413.3	NP_059109.3	7200427	2651	GCTGACAGTTCGCCCTTACTCTTGGAGGTCATGTTCAGGAGGGGCATTCC
ILMN_1700183	NM_005161.3	APLNR	187	6.47798	6.35295	6.57346	6.44769	6.416	6.38694	APLNR	4070438	RefSeq	ILMN_33087	NM_005161.3	NP_005152.1	4070438	3695	TCCTGCCTGGAACTCATCTGTGAACTGGGACAGAAGCAGAGGAGGCTGCC
ILMN_1763834	NM_001024807.1	APLP1	333	6.79689	6.69999	6.52147	6.70343	6.57085	6.74338	APLP1	7000008	RefSeq	ILMN_22853	NM_001024807.1	NP_001019978.1	7000008	2251	CCAAAATTCCATCCCTAAGAATTCCCAGATAGTCCCAGCAGCCTCCCCAC
ILMN_2396198	NM_005166.3	APLP1	333	6.76185	6.65784	6.845	6.94976	6.91992	6.91996	APLP1	3140431	RefSeq	ILMN_22183	NM_005166.3	NP_005157.1	3140431	1791	TGCGTCTGTTCCAAGGGGTTTCCCTTTCCACTCATCGGAGATTCAGAGGG
ILMN_1710482	NM_001642.1	APLP2	334	10.546	10.4572	10.2935	10.1818	9.69593	9.93069	APLP2	3450577	RefSeq	ILMN_19935	NM_001642.1	NP_001633.1	3450577	3219	TTCTCCAAAGGCACTGACCCTCGGCCTCTACTTTGTCCCCTCACCTCCAC
ILMN_2081465	NM_001642.1	APLP2	334	9.05003	9.1445	8.99696	8.77354	8.42223	8.71728	APLP2	3060717	RefSeq	ILMN_19935	NM_001642.1	NP_001633.1	3060717	3287	TTGTGACATTCACTCAGAGAAGACCACACCAAGGAGGGGCCGCGGCTGGC
ILMN_1796737	XM_113971.4	APM-1	201501	7.54359	7.62175	8.07064	8.04987	8.24631	8.12424	APM-1	6270703	RefSeq	ILMN_138461	XM_113971.4	XP_113971.4	6270703	4398	GATTCAAGGGACAATCTTCCATAACTTCGGTCGCACGCCACATCCCGCCG
ILMN_1690884	NM_000039.1	APOA1	335	6.48762	6.89147	6.72628	6.93576	6.95691	6.76467	APOA1	4570364	RefSeq	ILMN_23504	NM_000039.1	NP_000030.1	4570364	801	AGCGCTCTCGAGGAGTACACTAAGAAGCTCAACACCCAGTGAGGCGCCCG
ILMN_1729533	NM_144772.1	APOA1BP	128240	11.746	11.5885	11.7899	11.7862	11.7434	11.7714	APOA1BP	1570725	RefSeq	ILMN_24882	NM_144772.1	NP_658985.1	1570725	746	CCCTCACAGCCCCCAAAAAATCTGCAACCCAGTTTACCGGTCGCTACCAT
ILMN_1688543	NM_001643.1	APOA2	336	6.56013	6.52762	6.60891	6.5857	6.64286	6.39239	APOA2	6380020	RefSeq	ILMN_18670	NM_001643.1	NP_001634.1	6380020	118	GGTTCGGAGACAGGCAAAGGAGCCATGTGTGGAGAGCCTGGTTTCTCAGT
ILMN_1675706	NM_000482.3	APOA4	337	6.61787	6.63518	6.62976	6.65898	6.66203	6.5697	APOA4	3780468	RefSeq	ILMN_165411	NM_000482.3	NP_000473.2	3780468	1113	GAAGGCCACTTGAGCTTCCTGGAGAAGGACCTGAGGGACAAGGTCAACTC
ILMN_1754055	NM_052968.3	APOA5	116519	6.69277	6.76475	6.70991	6.7231	6.6369	6.77679	APOA5	1470600	RefSeq	ILMN_18555	NM_052968.3	NP_443200.2	1470600	1629	TCCCTGCTGGCTCTGATGCTGGTGGGTACGAAAGGTGTGGGCTGTGATAG
ILMN_1664024	NM_000384.2	APOB	338	7.5337	7.47125	7.9608	8.11886	8.80922	8.73223	APOB	240541	RefSeq	ILMN_179571	NM_000384.2	NP_000375.2	240541	13948	TAAGCAGAAGCACATATGAACTGGACCTGCACCAAAGCTGGCACCAGGGC
ILMN_1697925	NM_018690.2	APOB48R	55911	6.54449	6.461	6.36027	6.59822	6.52944	6.40932	APOB48R	6250241	RefSeq	ILMN_180750	NM_018690.2	NP_061160.2	6250241	3363	CTGTGGACACATCCTCTCCACCCTCTGGGCCTCAGTGTCTTGATGTATCA
ILMN_1813881	NM_001644.3	APOBEC1	339	6.69011	6.74087	6.56936	6.75511	6.68011	6.69047	APOBEC1	990438	RefSeq	ILMN_162399	NM_001644.3	NP_001635.2	990438	489	GCTGGAGGAATTTTGTCAACTACCCACCTGGGGATGAAGCTCACTGGCCA
ILMN_1719143	NM_006789.2	APOBEC2	10930	6.37295	6.453	6.64249	6.62669	6.35965	6.38035	APOBEC2	3890743	RefSeq	ILMN_3940	NM_006789.2	NP_006780.1	3890743	956	TGCTGCTCTCGGGAAGGACGAAAGTGACCTGCAAGGAGAGAAATGCAACC
ILMN_1680192	NM_145699.2	APOBEC3A	200315	6.51621	6.28435	6.46003	6.55027	6.52741	6.24633	APOBEC3A	7330671	RefSeq	ILMN_162271	NM_145699.2	NP_663745.1	7330671	1300	GCTTTTGCTCAGTAACTGTGTCATGAATTGCAAGAGTTTCCACAAACACT
ILMN_2219466	NM_004900.3	APOBEC3B	9582	8.21101	8.23128	7.52699	7.77747	7.7757	7.74597	APOBEC3B	3170068	RefSeq	ILMN_5305	NM_004900.3	NP_004891.3	3170068	668	ACCCTTTGGTCCTTCGACGGCGCCAGACCTACTTGTGCTATGAGGTGGAG
ILMN_1675684	NM_014508.2	APOBEC3C	27350	7.48736	7.51432	7.5875	7.56803	7.39705	7.32979	APOBEC3C	3120221	RefSeq	ILMN_9058	NM_014508.2	NP_055323.2	3120221	895	ACCCCCACAGACCCCGTTCCTCCAGCCTGCGTGCCCCTAACCTGGCTTTT
ILMN_1661572	NM_152426.2	APOBEC3D	140564	6.59094	6.70207	6.74963	6.63157	6.50852	6.73192	APOBEC3D	6350402	RefSeq	ILMN_2064	NM_152426.2	NP_689639.1	6350402	871	TGTTCCAGGGCAGCCTGCAGGGGTGGGGCTGGCACTGATTGCAACTGACA
ILMN_3307651	NM_152426.3	APOBEC3D	140564	7.10232	7.06409	7.17809	7.35915	7.30934	7.32463	APOBEC3D	4760035	RefSeq	ILMN_363603	NM_152426.3	NP_689639.2	4760035	2191	AATCTAGTCTGGCCCTGGTGACTCACGCCTTTCGGAGGCAGAGGTGGGAG
ILMN_1702706	NM_145298.5	APOBEC3F	200316	6.6606	6.85216	6.80525	6.70736	6.50813	6.74615	APOBEC3F	5340403	RefSeq	ILMN_172071	NM_145298.5	NP_660341.2	5340403	11	AATTGCCTTGGGTCCTGCCGCACAGAGCGGCCTGTCTTTATCAGAGGTCC
ILMN_1710726	NM_145298.5	APOBEC3F	200316	7.57142	7.46331	7.60114	7.7259	7.80339	7.83238	APOBEC3F	6290743	RefSeq	ILMN_172071	NM_145298.5	NP_660341.2	6290743	2503	AGCAGTCAGGCCACACACCATTGCTCCCAAAATGGACTTCTCTGCAAGCC
ILMN_2296950	NM_001006666.1	APOBEC3F	200316	7.77781	7.829	8.40334	8.27731	8.07041	8.07064	APOBEC3F	1410279	RefSeq	ILMN_18531	NM_001006666.1	NP_001006667.1	1410279	616	AGGGGCTGAGGATGCCTGGTGAATGGATGCCTGGGAGAATGGATGCCAGA
ILMN_2412172	NM_001006666.1	APOBEC3F	200316	7.68213	7.87547	7.67886	7.71566	7.8763	7.66628	APOBEC3F	610379	RefSeq	ILMN_18531	NM_001006666.1	NP_001006667.1	610379	387	ACCGTCTGGCTGTGCTACGAAGTGAAAACAAAGGGTCCCTCAAGGCCCCG
ILMN_1802106	NM_021822.1	APOBEC3G	60489	7.88088	7.76933	8.17295	8.2956	8.18778	8.39813	APOBEC3G	1190026	RefSeq	ILMN_15884	NM_021822.1	NP_068594.1	1190026	1003	GCAGAGCTGTGCTTCCTGGACGTGATTCCCTTTTGGAAGCTGGACCTGGA
ILMN_2232478	NM_021822.1	APOBEC3G	60489	7.77009	7.97003	8.27647	8.26009	8.28135	8.39092	APOBEC3G	4120369	RefSeq	ILMN_15884	NM_021822.1	NP_068594.1	4120369	789	CATCATGCTGGGGGAGATTCTCAGACACTCGATGGATCCACCCACATTCA
ILMN_1664828	NM_181773.2	APOBEC3H	164668	6.72575	6.50903	6.4946	6.43725	6.54488	6.69352	APOBEC3H	160292	RefSeq	ILMN_18618	NM_181773.2	NP_861438.1	160292	724	TGCCTCATAGCCTGCTGGTCCTGTAAGCAAGCACTAAGCTCCACAGTGCC
ILMN_1815425	NM_203454.2	APOBEC4	403314	6.31831	6.45587	6.47074	6.42695	6.63337	6.45751	APOBEC4	7100128	RefSeq	ILMN_183665	NM_203454.2	NP_982279.1	7100128	2183	CCCTTAGGATCTAGCACATTACCCAGCAAAATGTGAGTAGCAAGGCTGAA
ILMN_1789007	NM_001645.3	APOC1	341	9.44064	9.12708	9.85198	9.48084	9.75585	9.73227	APOC1	3830465	RefSeq	ILMN_14337	NM_001645.3	NP_001636.1	3830465	338	CATGAGGACCTGAAGGGTGACATCCCAGGAGGGGCCTCTGAAATTTCCCA
ILMN_1802923	NM_000483.3	APOC2	344	6.80546	6.92416	6.92664	6.81175	6.77494	6.8903	APOC2	3800403	RefSeq	ILMN_26723	NM_000483.3	NP_000474.2	3800403	395	AAGGGAGAGGAGTAACAGCCAGACCCCCCATCAGTGGACAAGGGGAGAGT
ILMN_1722070	NM_000040.1	APOC3	345	6.72419	6.54734	6.58531	6.51287	6.96899	6.77503	APOC3	2630010	RefSeq	ILMN_4236	NM_000040.1	NP_000031.1	2630010	435	AAAGGGACAGTATTCTCAGTGCTCTCCTACCCCACCTCATGCCTGGCCCC
ILMN_1765605	NM_001646.1	APOC4	346	6.60815	6.62068	6.58358	6.56561	6.64978	6.83308	APOC4	3440717	RefSeq	ILMN_9184	NM_001646.1	NP_001637.1	3440717	334	GGCCTGGTTCCTCGAATCCAAAGACAGCCTCTTGAAGAAGACCCACAGCC
ILMN_1780170	NM_001647.2	APOD	347	8.08106	8.14307	8.63882	8.49987	9.15059	8.43174	APOD	7150634	RefSeq	ILMN_28969	NM_001647.2	NP_001638.1	7150634	635	CCTGGCCACCGACTATGAGAACTATGCCCTCGTGTATTCCTGTACCTGCA
ILMN_1740938	NM_000041.2	APOE	348	6.91835	6.97294	6.5857	6.95403	7.54898	6.89356	APOE	730414	RefSeq	ILMN_11525	NM_000041.2	NP_000032.1	730414	906	TTCCAGGCCCGCCTCAAGAGCTGGTTCGAGCCCCTGGTGGAAGACATGCA
ILMN_1809311	NM_001638.2	APOF	319	6.76063	6.91189	6.70468	6.77846	6.54941	6.78287	APOF	130400	RefSeq	ILMN_17377	NM_001638.2	NP_001629.1	130400	1511	TATCCTGGCGGAGTTATGCACGCTTGTAGTCCCAACTACCTGGGAGGCTG
ILMN_1761511	NM_000042.2	APOH	350	6.28262	6.33218	6.23804	6.26738	6.36357	6.333	APOH	1740669	RefSeq	ILMN_10010	NM_000042.2	NP_000033.2	1740669	777	CTGGATGGCCCGGAAGAAATAGAATGTACCAAACTGGGAAACTGGTCTGC
ILMN_1688631	NM_145343.1	APOL1	8542	7.02842	7.02339	6.97061	7.10586	7.21161	7.25842	APOL1	6370470	RefSeq	ILMN_4231	NM_145343.1	NP_663318.1	6370470	236	GGTGCCTGTGGCATGATGCCAGCTTTGCAATCATGAGATTCAAAAGCCAC
ILMN_1761793	NM_145343.1	APOL1	8542	7.1323	7.01	7.33338	7.42879	7.55555	7.33426	APOL1	4040386	RefSeq	ILMN_171395	NM_145343.1	NP_663318.1	4040386	1524	GGCAGCCACCAGGAGAGATATGCCTGGCAGGGGCCAGGACAAAATGCAAA
ILMN_1706582	NM_030882.2	APOL2	23780	6.37374	6.37093	6.37115	6.21512	6.4885	6.51263	APOL2	4040270	RefSeq	ILMN_19374	NM_030882.2	NP_112092.1	4040270	14	GCGTGTTTACTGTGCTTGGTCATGAGCTGCTGGGAAGTTGTGACTTTCAC
ILMN_2248822	NM_145637.1	APOL2	23780	6.56113	6.64742	6.6136	6.63781	6.60463	6.61776	APOL2	4880291	RefSeq	ILMN_19232	NM_145637.1	NP_663612.1	4880291	108	GGGGGGCAAGCGGCTCAGATGGGTTCAAAAAACTCCCCAGGCTCAACTCT
ILMN_2325337	NM_145637.1	APOL2	23780	8.78222	8.66187	9.08344	8.9383	8.885	9.02077	APOL2	3370066	RefSeq	ILMN_19232	NM_145637.1	NP_663612.1	3370066	2343	GTGGCTTCTTCATGATGGTGGTTGGGGTGGTTGTCATGTGACGGGTCCCC
ILMN_2325338	NM_145637.1	APOL2	23780	8.54751	8.4397	8.74984	8.62528	8.66601	8.70801	APOL2	1570358	RefSeq	ILMN_19232	NM_145637.1	NP_663612.1	1570358	2413	ATGTCCCCTGCTTGAACCCTGAGAGGCAGGTGGTAGGCCATGGCCACAAT
ILMN_1756862	NM_145641.1	APOL3	80833	10.5368	10.5863	10.5697	10.7235	10.6471	10.6786	APOL3	1980750	RefSeq	ILMN_182146	NM_145641.1	NP_663616.1	1980750	3302	ATGATGGCGGTGGAGGTGGTGGTTGTAGTGTGATGGATCCCCTTTAGGTT
ILMN_2283195	NM_014349.2	APOL3	80833	6.3557	6.67103	6.47447	6.44637	6.58251	6.48682	APOL3	460327	RefSeq	ILMN_15729	NM_014349.2	NP_055164.1	460327	390	TGCTGACACGCAAAGGGATTGCAGAGATCCAGCCCCTCCAACCTCCCTCT
ILMN_2369144	NM_145641.1	APOL3	80833	6.91486	6.83161	6.8851	6.78385	6.83963	6.82144	APOL3	4900102	RefSeq	ILMN_182146	NM_145641.1	NP_663616.1	4900102	3023	AGACTAACGAATATATTGGGGGGAGGAATAGAGGGGAGGTGTGCAGGAAC
ILMN_1704682	NM_145660.1	APOL4	80832	6.75339	6.75173	6.55724	6.41791	6.6353	6.5467	APOL4	610661	RefSeq	ILMN_15839	NM_145660.1	NP_663693.1	610661	2631	CTCTAGACTAAAGAGTATATTGGGGGAGGAAGAGAGGGAGGCACGTAGGA
ILMN_1779070	NM_030643.3	APOL4	80832	6.66824	6.67684	6.69878	6.59078	6.59839	6.66266	APOL4	3400142	RefSeq	ILMN_27521	NM_030643.3	NP_085146.2	3400142	348	CAGTCAGTATCCAGCCTCAACATTCAGCAGAGGCCCCAGATCAGCGTCTG
ILMN_1676177	NM_030642.1	APOL5	80831	6.58586	6.18107	6.45	6.48101	6.38074	6.51321	APOL5	6450301	RefSeq	ILMN_9498	NM_030642.1	NP_085145.1	6450301	1114	GTTAAACCAGAAGGGTCTCGCTCACCTCTCCCCTGGCCTGTTGTGGAGCA
ILMN_1687201	NM_030641.3	APOL6	80830	7.1267	7.18059	7.3265	7.41022	7.46722	7.73738	APOL6	5550397	RefSeq	ILMN_38312	NM_030641.3	NP_085144.1	5550397	4483	CATGAATGGATTCTGGGTGGAGATGCCCCTGACCCTTGACAAATCTATCG
ILMN_1723522	NM_030817.1	APOLD1	81575	8.99471	9.06646	8.39303	8.33842	8.03843	8.33195	APOLD1	1770364	RefSeq	ILMN_21263	NM_030817.1	NP_110444.1	1770364	4243	GCAAGCATTCGAATCCTAACTGCTTTGATGCACTTGCCCTCGGGCACCTG
ILMN_1731941	NM_019101.2	APOM	55937	7.16811	7.18365	7.23157	7.04008	7.0691	7.03371	APOM	3830022	RefSeq	ILMN_19748	NM_019101.2	NP_061974.2	3830022	499	GCGCTTTCTCCTCTACAATCGCTCACCACATCCTCCCGAAAAGTGTGTGG
ILMN_1721623	NM_024122.2	APOO	79135	9.8754	9.69504	10.147	10.2544	10.2537	10.2178	APOO	2690132	RefSeq	ILMN_11248	NM_024122.2	NP_077027.1	2690132	661	CCCTCTATTATCCACAACAAGCCATCGTGTTTGCCCAGGTCAGTGGGGAG
ILMN_1777483	NM_198450.3	APOOL	139322	8.90849	8.72537	9.09938	8.97996	8.81026	8.66218	APOOL	5090093	RefSeq	ILMN_23257	NM_198450.3	NP_940852.3	5090093	730	CAGGTGCAACCCAGTTTATGCCTGACCCCAAGCTCATGGATCACGGGCAG
ILMN_1653283	NM_000484.2	APP	351	7.65571	7.61835	7.39858	7.56329	7.50917	7.53952	APP	1190735	RefSeq	ILMN_30235	NM_000484.2	NP_000475.1	1190735	1229	GTCCCAAAGTTTACTCAAGACTACCCAGGAACCTCTTGCCCGAGATCCTG
ILMN_2404063	NM_201414.1	APP	351	10.4652	10.4122	10.6348	10.4107	10.351	10.4186	APP	3370577	RefSeq	ILMN_23272	NM_201414.1	NP_958817.1	3370577	2273	GCAGAACTAGACCCCCGCCACAGCAGCCTCTGAAGTTGGACAGCAAAACC
ILMN_2404065	NM_201414.1	APP	351	10.8544	10.8031	10.8771	10.8136	10.7106	10.6344	APP	650110	RefSeq	ILMN_23272	NM_201414.1	NP_958817.1	650110	2074	TCATTGGACTCATGGTGGGCGGTGTTGTCATAGCGACAGTGATCGTCATC
ILMN_1694875	NM_006380.2	APPBP2	10513	8.35704	8.84456	7.60481	8.14187	8.33292	8.35529	APPBP2	1440707	RefSeq	ILMN_170911	NM_006380.2	NP_006371.2	1440707	5144	GTACAGAGGCTGCGATCTTAGAAATAATGAAGGTGCCATTTGGCTGCTCC
ILMN_2149766	NM_006380.2	APPBP2	10513	11.6988	11.8478	11.4971	11.4168	11.2407	11.3002	APPBP2	5270333	RefSeq	ILMN_170911	NM_006380.2	NP_006371.2	5270333	6307	GTGTCAGGATGACCTTTCATATCATTCTCACCAACTTGTAGTGCCCACCG
ILMN_1763730	NM_012096.2	APPL1	26060	8.98683	8.88766	8.85492	8.71323	8.71451	8.74364	APPL1	5860554	RefSeq	ILMN_171637	NM_012096.2	NP_036228.1	5860554	5888	TGAAGAACTCGACTTTATGTGATCATGGTATTGGTATACATGTGGGGTGG
ILMN_1765076	NM_018171.3	APPL2	55198	9.59228	9.77745	9.72855	9.60678	9.39828	9.26097	APPL2	4180100	RefSeq	ILMN_14197	NM_018171.3	NP_060641.2	4180100	2925	CTGTGGACAGGGTGCAGCTCTACCAGTTCCTGTTTCTTCTGAGCCAGACC
ILMN_1686011	NM_015928.1	APRIN	23047	6.5261	6.66079	6.4348	6.48232	6.47587	6.63342	APRIN	4780292	RefSeq	ILMN_13136	NM_015928.1	NP_057012.1	4780292	4239	TAAGTTGTAAATATTACATTTCAAACCAATTTCAAATTATTTTGCAAAAG
ILMN_1722491	NM_000485.2	APRT	353	10.9652	10.9599	11.4223	11.2898	11.3333	11.275	APRT	160746	RefSeq	ILMN_4221	NM_000485.2	NP_000476.1	160746	479	TGAGGTCCTGGAGTGCGTGAGCCTGGTGGAGCTGACCTCGCTTAAGGGCA
ILMN_1726410	NM_000485.2	APRT	353	9.85763	9.84434	10.3642	10.2417	9.98522	10.085	APRT	6510603	RefSeq	ILMN_4221	NM_000485.2	NP_000476.1	6510603	339	TCCCTGGAGTACGGGAAGGCTGAGCTGGAGATTCAGAAAGACGCCCTGGA
ILMN_1726752	NM_175071.1	APTX	54840	10.1086	10.0107	10.2489	10.1838	10.4213	10.3646	APTX	6590674	RefSeq	ILMN_6739	NM_175071.1	NP_778241.1	6590674	1533	GATGGTGTGGGGGGTTGGAGTTTTCTTCTAATACCGAGGGTTCCTGGCTG
ILMN_2260058	NM_017692.2	APTX	54840	6.49015	6.45673	6.32652	6.55164	6.37104	6.36273	APTX	4150703	RefSeq	ILMN_17807	NM_017692.2	NP_060162.1	4150703	123	CCGGGTGTGGCCCTGGAGGACTCGTGCTAGTGGATCTGTTTTTCTAGTGA
ILMN_2317348	NM_175069.1	APTX	54840	11.1044	11.052	11.1806	11.22	11.4441	11.4263	APTX	1570138	RefSeq	ILMN_7416	NM_175069.1	NP_778239.1	1570138	1793	GCCACATGTTCGTCATGATTGAGCTGTGAAGTCTTCTTGGACCTGTTGTC
ILMN_1681103	NM_198098.1	AQP1	358	6.81216	6.87417	6.92977	6.84208	6.73213	7.0067	AQP1	450619	RefSeq	ILMN_24349	NM_198098.1	NP_932766.1	450619	2094	TGTATGACCCCTGGCCACAGCCTTCCCTCTGCATTGACCTGGAGGGGAGA
ILMN_1776857	NM_198098.1	AQP1	358	6.80687	7.06696	6.99407	7.15292	7.03875	6.85501	AQP1	70338	RefSeq	ILMN_24349	NM_198098.1	NP_932766.1	70338	1298	TGCTCCCAATGGTGCTTGGAGGGGGAAGAGATCCCAGGAGGTGCAGTGGA
ILMN_2090004	NM_080429.2	AQP10	89872	6.38052	6.41906	6.38063	6.3539	6.53437	6.48596	AQP10	2340577	RefSeq	ILMN_6629	NM_080429.2	NP_536354.2	2340577	1709	CCCTGCAGAGGATGCTCGTTTTGCAGAGAAGGCAGTGTTCCTCTATTCCC
ILMN_1762606	NM_173039.1	AQP11	282679	7.50578	7.44137	7.42364	7.68703	7.63576	7.76765	AQP11	780594	RefSeq	ILMN_25297	NM_173039.1	NP_766627.1	780594	1252	CACCGGCTGCACTGGATTCATCAGTGTTAACTTCCTTTGAGGAAGCTGCC
ILMN_1757036	NM_198998.1	AQP12A	375318	6.75502	6.58404	6.85425	6.66953	6.79247	6.6742	AQP12A	7150706	RefSeq	ILMN_7810	NM_198998.1	NP_945349.1	7150706	1038	CCTGGCCCCCTCCCCAGAAGCCATTTGTCAATAAACCATTTCTAAGAAAA
ILMN_3246595	NM_001102467.1	AQP12B	653437	6.73395	6.80598	6.7496	6.72344	6.69637	6.57065	AQP12B	1780195	RefSeq	ILMN_348792	NM_001102467.1	NP_001095937.1	1780195	193	GCGGTGCAGCTCGGGGCCTGCTTCCTGGAGATGAGGACGCTGGTCGAGCT
ILMN_1732149	NM_000486.3	AQP2	359	6.87069	6.47312	6.72488	6.86077	6.84802	6.86587	AQP2	4480079	RefSeq	ILMN_10224	NM_000486.3	NP_000477.1	4480079	4070	TGGGGACAAGGGCTGCTTCCAGTTCTTGGATGGCGTTCTCCTATCTACCT
ILMN_1651574	NM_004925.3	AQP3	360	8.7152	8.84533	8.43449	8.33681	7.90808	7.97689	AQP3	1050040	RefSeq	ILMN_22744	NM_004925.3	NP_004916.1	1050040	1485	GCTTCTACAGGCTTTTGGGAAGTAGGGTGGATGTGGGTAGGGCTGGGAGG
ILMN_1676649	NM_001650.4	AQP4	361	6.6262	6.44714	6.49414	6.58459	6.38809	6.39934	AQP4	2070161	RefSeq	ILMN_24856	NM_001650.4	NP_001641.1	2070161	43	TGCACTCTGGCTGGGGAAGGCATGAGTGACAGACCCACAGCAAGGCGGTG
ILMN_1747683	NM_001650.4	AQP4	361	6.34162	6.25556	6.33833	6.30275	6.32979	6.26295	AQP4	2750176	RefSeq	ILMN_24856	NM_001650.4	NP_001641.1	2750176	4298	CTAGAAGGCCTCTGATTGCAGCATGTTGACACCAACCTCACGTTACGAAC
ILMN_1807036	NM_001651.1	AQP5	362	6.88441	6.99005	6.91479	6.77347	6.82649	6.79119	AQP5	2810543	RefSeq	ILMN_3566	NM_001651.1	NP_001642.1	2810543	1106	GAATCGGTTCAGCCCCGCTCACTGGGTTTTCTGGGTAGGGCCCATCGTGG
ILMN_1666519	NM_053286.1	AQP6	363	6.85889	6.65751	6.8488	6.89603	6.80046	6.57689	AQP6	3290168	RefSeq	ILMN_10931	NM_053286.1	NP_445738.1	3290168	3262	GAGAGCAAGGGGCAAGGTCCCCTTACCTTGTGGGCTTGGGAAACACGACT
ILMN_1786381	NM_001652.3	AQP6	363	6.46775	6.51662	6.62228	6.47397	6.4147	6.53093	AQP6	4490678	RefSeq	ILMN_37062	NM_001652.3	NP_001643.2	4490678	2305	ACCTGGGTCAAAGAAGCCGTCTCCAGGCTCTCTGTCAGCATTACAGGATC
ILMN_1738494	NM_001170.1	AQP7	364	6.49395	6.56115	6.43827	6.55502	6.6205	6.39228	AQP7	5090209	RefSeq	ILMN_10468	NM_001170.1	NP_001161.1	5090209	1091	CATGAACCCACGATCTCTCCCCTCACCCCCGTCTCTGTGAGCCCTGCCAA
ILMN_3245829	NR_002817.2	AQP7P1	375719	7.04805	7.0643	6.98365	6.92165	7.05918	6.7111	AQP7P1	7100022	RefSeq	ILMN_371493	NR_002817.2		7100022	3003	CATGGATGTGCTGAGTCTGAGTTGCCTATGGGACTTGGAATGGGGGGTGG
ILMN_1672057	NR_002823.1	AQP7P2	389756	6.53039	6.6574	6.54583	6.59109	6.65819	6.39968	AQP7P2	5960382	RefSeq	ILMN_15985	NR_002823.1		5960382	456	GGCATCATCTACCTGGTCTTCATTGGCTCCACCATCCCACGGGAGCCCCT
ILMN_1751586	XR_001073.1	AQP7P2	389756	6.78633	6.85653	6.55412	6.65553	6.74689	6.74233	AQP7P2	5720246	RefSeq	ILMN_38291	XR_001073.1		5720246	2879	AGGAGTCAGAAATGGCTTCCGGTTTCCAGCTTGGGCCCGGGGATTGGAGA
ILMN_1765610	XR_001076.1	AQP7P2	389756	6.35974	6.56171	6.62717	6.50971	6.56772	6.3858	AQP7P2	2630543	RefSeq	ILMN_38342	XR_001076.1		2630543	347	ACTGGGCCGTGTGCCCTGGAGGAAGTTTCCAGTCTATGTGCTGGGGCAGT
ILMN_2053902	NR_002823.1	AQP7P2	389756	6.56276	6.66383	6.55757	6.5664	6.4931	6.56317	AQP7P2	4200494	RefSeq	ILMN_15985	NR_002823.1		4200494	209	ATGGTTCAAGCATCTGGGCACAGGCGGAGTGGCTGACCGGGATGCTCCAG
ILMN_3251648	NR_002823.1	AQP7P2	389756	6.97294	7.07252	7.06808	7.10063	7.00086	7.12679	AQP7P2	270647	RefSeq	ILMN_15985	NR_002823.1		270647	1006	GCTGACTGGTGGGGGGCTGGCTTTGGAAATACTTTGAGGGGATCCTGAGG
ILMN_1713462	NM_001169.2	AQP8	343	6.51821	6.53893	6.45947	6.571	6.61814	6.62613	AQP8	2470064	RefSeq	ILMN_11785	NM_001169.2	NP_001160.2	2470064	1131	ACGAGCGTGTTTCTTGAGAGGAATGTCCCCGAGTTGGACAAGGAGGCTGT
ILMN_1715068	NM_020980.2	AQP9	366	6.66352	6.56588	6.5678	6.64206	6.47966	6.69802	AQP9	160494	RefSeq	ILMN_15164	NM_020980.2	NP_066190.1	160494	2700	GAGTTACAAGCACCAGGGGATGCTCTACATCAAGGGATGCACCTTCAGTC
ILMN_1717154	NM_014691.2	AQR	9716	9.7342	9.69096	9.86565	9.70535	9.59297	9.63211	AQR	2690639	RefSeq	ILMN_24923	NM_014691.2	NP_055506.1	2690639	4511	GCCACTTCCACTCCAGAAGCCATCCCTGCTTTATCTGAGACCACCCCTAC
ILMN_2177460	NM_014691.2	AQR	9716	7.90077	7.81658	8.03815	7.95972	7.87716	7.71196	AQR	1070546	RefSeq	ILMN_166517	NM_014691.2	NP_055506.1	1070546	4981	CTGGACTTAACCACGAATACCCTTGAGTGTCCAAATTGGGAAGGAACTTG
ILMN_1659572	NM_000044.2	AR	367	6.56047	6.44624	6.39303	6.43933	6.88152	6.69246	AR	3710017	RefSeq	ILMN_13052	NM_000044.2	NP_000035.2	3710017	2629	CTGGCGGCATGGTGAGCAGAGTGCCCTATCCCAGTCCCACTTGTGTCAAA
ILMN_1767351	NM_001011645.1	AR	367	6.97715	6.8388	7.02412	6.87221	7.03115	6.77083	AR	2000494	RefSeq	ILMN_20579	NM_001011645.1	NP_001011645.1	2000494	1379	GTCTTCTGCCTGTTATAACTCTGCACTACTCCTCTGCAGTGCCTTGGGGA
ILMN_1792540	NM_001011645.1	AR	367	6.40929	6.26336	6.36292	6.38052	6.27562	6.43796	AR	6900072	RefSeq	ILMN_20579	NM_001011645.1	NP_001011645.1	6900072	94	CCGGACTTTGTACAGGGAACCAGGGAAACGAATGCAGAGTGCTCCTGACA
ILMN_1658883	NM_001654.1	ARAF	369	11.4754	11.3642	11.3382	11.3133	11.3406	11.371	ARAF	2100576	RefSeq	ILMN_18073	NM_001654.1	NP_001645.1	2100576	2384	CCATGTGGATTTTGGGGGTCCCTTTTGTGTCTCCCCCGCCATTCAAGGAC
ILMN_3269719	NM_001040118.2	ARAP1	116985	8.32008	8.25042	8.39354	8.24857	8.02024	8.19116	ARAP1	7560044	RefSeq	ILMN_366272	NM_001040118.2	NP_001035207.1	7560044	4808	GTCCTTGTGGGGCTGGAGAGATGGGCATAAGTCAGGAACTTGGGAGGACC
ILMN_1767541	NM_015230.2	ARAP2	116984	6.87037	6.88799	7.02724	7.07893	7.10191	6.96457	ARAP2	6940497	RefSeq	ILMN_178895	NM_015230.2	NP_056045.2	6940497	2425	CCAACAGGAGCTGTGCAGATTGTAAAGCCCCAGATCCTGACTGGGCATCC
ILMN_3244434	NM_015230.2	ARAP2	116984	7.72524	7.54184	7.60323	7.64704	8.12261	7.8389	ARAP2	3520438	RefSeq	ILMN_178895	NM_015230.2	NP_056045.2	3520438	6491	GCCAGGGGCTAGTTGGTGGTTTACTATACATTTGGGGGCTACCTGGTCAC
ILMN_1812618	NM_022481.5	ARAP3	64411	10.3375	10.2888	10.4528	10.5216	10.1333	10.2197	ARAP3	7380255	RefSeq	ILMN_5090	NM_022481.5	NP_071926.4	7380255	5153	CATTCTGGGACTACCGTGAAGCCTGGAGTAGGGAGAGCGAGTTTGGGAGC
ILMN_3240997	NM_022481.5	ARAP3	64411	9.41967	9.22849	9.4793	9.51487	9.13798	9.36586	ARAP3	6040097	RefSeq	ILMN_5090	NM_022481.5	NP_071926.4	6040097	4967	CTTAGAGCCATAAGCCCCACATATTATCCCTGAACAAGGGCAGCTCCTGC
ILMN_1711120	NM_015193.3	ARC	23237	6.50053	6.49554	6.47577	6.58574	6.66101	6.50622	ARC	430674	RefSeq	ILMN_28586	NM_015193.3	NP_056008.1	430674	2675	CAGACCACTCTGACAAGTCTTCAGCCCACACCCTGCCAGCCCCACAGATT
ILMN_1699703	NM_001655.3	ARCN1	372	11.9646	12.0171	11.9635	11.9921	11.9353	11.952	ARCN1	2750653	RefSeq	ILMN_7340	NM_001655.3	NP_001646.2	2750653	3433	GCTGGTTGAAAAGTACCACTCCCACTCTGAACATCTGGCCGTCCCTGCAA
ILMN_1721977	NM_003491.2	ARD1A	8260	10.2842	10.2079	10.7242	10.4313	10.5812	10.5895	ARD1A	6590053	RefSeq	ILMN_20137	NM_003491.2	NP_003482.1	6590053	744	CCTCAGCGAGGTCAGCGAGACCACAGAGAGCACAGATGTCAAGGACAGCT
ILMN_3236351	NM_032693.2	ARD1B	84779	6.70546	6.80462	6.56951	6.56562	6.6042	6.22197	ARD1B	2630184	RefSeq	ILMN_309230	NM_032693.2	NP_116082.1	2630184	1013	CCTGGACACAAGAGCCACTGCACAACAGCCAAGGAACTTTGAGACCTGCC
ILMN_1804421	NM_001657.2	AREG	374	6.45513	6.31666	6.43802	6.40144	6.20905	6.48496	AREG	6520600	RefSeq	ILMN_29697	NM_001657.2	NP_001648.1	6520600	1194	AGTGTATTTATTTTACAGCTCATTAAACTTTTTTAACCAAACAGAAAAAA
ILMN_3236613	XM_001125684.2	AREGB	727738	6.70596	6.46878	6.4	6.34915	6.4016	6.61475	AREGB	990376	RefSeq	ILMN_168745	XM_001125684.2	XP_001125684.1	990376	1186	TGGAAGTGTATTTATTTTACAGCTCATTAAACTTTTTTAACCAAACAGAT
ILMN_1661458	NM_001024226.1	ARF1	375	6.96238	6.87432	6.92045	6.8893	6.92326	6.90659	ARF1	5550491	RefSeq	ILMN_10712	NM_001024226.1	NP_001019397.1	5550491	129	GGTGTGGGCCGCAGAGACGTTGGAGCCGGCGGGGGCTGGGGACTGGCCTC
ILMN_1802203	NM_001024227.1	ARF1	375	12.5745	12.4835	12.5799	12.4553	12.4077	12.3893	ARF1	3310139	RefSeq	ILMN_11406	NM_001024227.1	NP_001019398.1	3310139	1690	TAGACCCACAGCCCCTCGGGAGCACCCCACCTCTGTGTGTGATGTAGCTT
ILMN_2330948	NM_001024228.1	ARF1	375	9.13154	9.05173	9.09363	9.03741	9.00736	9.07565	ARF1	1430259	RefSeq	ILMN_12213	NM_001024228.1	NP_001019399.1	1430259	1481	ACTATGCCGCAGGCCGCCCTACCCACCTTCAGGCAGCCTATGGGACGCAG
ILMN_1682938	NM_001659.1	ARF3	377	9.95692	9.65855	9.52913	9.7188	9.5249	9.5985	ARF3	2680446	RefSeq	ILMN_175303	NM_001659.1	NP_001650.1	2680446	3163	AGGGACCAATCTGGGGCTGGAAATGTTAGGAGGTTGCCTTGGTGCTGCCC
ILMN_1719518	NM_001660.2	ARF4	378	12.1192	12.2536	12.2958	12.1372	12.1186	12.1445	ARF4	6770176	RefSeq	ILMN_5548	NM_001660.2	NP_001651.1	6770176	1260	CCCCTACATTGACTCCTGGCCTACATCAGCCAAACTTAACCTTGGTGGGG
ILMN_1723884	NM_001660.2	ARF4	378	9.05476	9.22818	8.99735	9.28122	9.32095	9.39926	ARF4	1430136	RefSeq	ILMN_5548	NM_001660.2	NP_001651.1	1430136	191	TCACAAGTGCCACTACCGCCATGGGCCTCACTATCTCCTCCCTCTTCTCC
ILMN_1752340	NM_001662.2	ARF5	381	11.037	10.9744	11.1095	11.0434	11.0023	10.9808	ARF5	3370189	RefSeq	ILMN_4136	NM_001662.2	NP_001653.1	3370189	698	GGCCTCTGCTCCTGCTCCTGCCTGCATGTTCTCTCTGTTGTTGGAGCCTG
ILMN_1764297	NM_001663.2	ARF6	382	7.15672	7.1475	7.19537	7.17844	7.2382	7.15874	ARF6	510300	RefSeq	ILMN_30013	NM_001663.2	NP_001654.1	510300	1331	CCAGCAGAATGGGAATGGGGGAAACACAGCAGTTCTTGGGTAAAAGTCCC
ILMN_1675709	NM_018209.2	ARFGAP1	55738	9.91135	9.69724	10.0662	9.80556	9.7562	9.87085	ARFGAP1	5900445	RefSeq	ILMN_9646	NM_018209.2	NP_060679.1	5900445	3021	AGTCCCTTTTGATGGGAAGTGCAGTCAGCAGCGTGGAGGTGTCTGGGCCA
ILMN_2406873	NM_175609.1	ARFGAP1	55738	7.33413	7.26887	7.26375	7.24705	7.25219	7.33054	ARFGAP1	2710209	RefSeq	ILMN_4215	NM_175609.1	NP_783202.1	2710209	2720	AAGGTGCTGAGAAGCCACCGGGAAAGCAGCCAGCACAAAGGGCCCAGGAA
ILMN_1769250	NM_032389.3	ARFGAP2	84364	9.27686	9.11803	9.34339	9.13953	9.14389	9.18855	ARFGAP2	3190066	RefSeq	ILMN_12944	NM_032389.3	NP_115765.2	3190066	2624	TCCCAAGCAACACAGACCACTCTTCCCCTTGCCCCTCCCCCAGAGGGACT
ILMN_1731287	NM_014570.3	ARFGAP3	26286	10.8136	10.9079	10.6308	10.7281	10.4716	10.6224	ARFGAP3	5090056	RefSeq	ILMN_17507	NM_014570.3	NP_055385.2	5090056	2051	GCGGATGCTGGATGGGCCTGCAGAAACAACACTCACCACACACACTTCCT
ILMN_2227800	NM_014570.3	ARFGAP3	26286	6.31761	6.35276	6.44537	6.35271	6.3342	6.5308	ARFGAP3	3850639	RefSeq	ILMN_17507	NM_014570.3	NP_055385.2	3850639	2414	GTGGAATGAGGTAAGAAGATACAGCTACAGAAAATAGTTGCGTGTATGGG
ILMN_1728471	NM_006421.3	ARFGEF1	10565	10.7681	11.045	10.6366	10.9266	10.8962	10.8316	ARFGEF1	6100524	RefSeq	ILMN_164295	NM_006421.3	NP_006412.2	6100524	6665	GGCTGTAACATGCCCAGAAGCTGTTGTGGCCGACACTTCAACAATAGGGA
ILMN_2221408	NM_006421.3	ARFGEF1	10565	9.17094	9.05444	8.82965	9.17188	9.06709	8.90352	ARFGEF1	3710681	RefSeq	ILMN_164295	NM_006421.3	NP_006412.2	3710681	6943	CTGGCATGGTTTGCGGAGGTTAGATTTACTGGAAATGTATTCATACTGTG
ILMN_1789990	NM_006420.2	ARFGEF2	10564	7.80786	7.79698	7.91839	7.91519	7.99593	7.82578	ARFGEF2	3610554	RefSeq	ILMN_9645	NM_006420.2	NP_006411.2	3610554	5618	TCTCAGAATGGCCTGGAAACGGATGGCCTCTACGCTGTTCCATCACAGTC
ILMN_1768399	NM_001025595.1	ARFIP1	27236	7.62411	7.70995	7.59922	7.72916	7.73822	7.70054	ARFIP1	4220484	RefSeq	ILMN_163015	NM_001025595.1	NP_001020766.1	4220484	483	CCCAGCACCGCCACTGCCATCTGTTATGTCTCCTAGCAGGGTTGCAGCTA
ILMN_2403906	NM_001025593.1	ARFIP1	27236	10.311	10.544	10.0944	10.313	10.3926	10.3478	ARFIP1	10753	RefSeq	ILMN_15968	NM_001025593.1	NP_001020764.1	10753	2474	TGGGACAGTGTGGTGGTACCAGGAAGAAAGAGGATTGGAAAGGCCAGTAC
ILMN_2403911	NM_001025593.1	ARFIP1	27236	6.98339	6.80746	6.9085	6.9412	7.1345	6.8429	ARFIP1	2060630	RefSeq	ILMN_15968	NM_001025593.1	NP_001020764.1	2060630	1354	CCTAACAAGAATTAAGCAGAGTTGGGGGAAGTGGGAGGGGTGACAAGCAT
ILMN_1750690	NM_012402.2	ARFIP2	23647	7.05727	7.2631	7.20045	7.20209	6.91684	6.90896	ARFIP2	870082	RefSeq	ILMN_169343	NM_012402.2	NP_036534.1	870082	2230	GGGGCATCTGGCATGGACTGGGGTGGAAATGGGGATGTCAGTTTGAAAGC
ILMN_1703989	NM_003224.2	ARFRP1	10139	7.01166	7.03875	7.31628	7.01071	7.02898	7.01408	ARFRP1	6110520	RefSeq	ILMN_1792	NM_003224.2	NP_003215.1	6110520	1391	TGATGCAAAAAGCTGAGGGGGCCTGCTGGGAGTGGCTGTTTTTATGCCCC
ILMN_1812281	NM_000045.2	ARG1	383	6.50634	6.617	6.63065	6.37374	6.55766	6.43159	ARG1	5270753	RefSeq	ILMN_19494	NM_000045.2	NP_000036.2	5270753	1327	GCCCCCATACATAGAGTGGGACTCTTGGAATCAGGAGACAAAGCTACCAC
ILMN_1800898	NM_001172.3	ARG2	384	6.81626	6.85771	7.14942	6.9848	7.33193	7.31844	ARG2	5720725	RefSeq	ILMN_15065	NM_001172.3	NP_001163.1	5720725	1800	CATTTTGGGGTTAGACCTGGGACCACGGCTGGATACTCTGAGGCTGTATG
ILMN_1707529	NM_031920.2	ARG99	83857	7.56437	7.57601	7.36997	7.43878	7.85966	7.77729	ARG99	4570735	RefSeq	ILMN_138916	NM_031920.2	NP_114126.2	4570735	163	CTTCCGTCTGTGGATAATGGGAGGATCTATGCCCCTCTTTTCAGAGCAGG
ILMN_1716068	NM_001012659.1	ARGFX	503582	6.57131	6.59213	6.32961	6.41102	6.52881	6.4452	ARGFX	7330307	RefSeq	ILMN_29168	NM_001012659.1	NP_001012677.1	7330307	4741	GCAACAGCTTTGAGAGGTGAGACCTTTAAGGGTTACTAGGCAGAGCCCCC
ILMN_1814353	NR_002222.1	ARGFXP2	503640	6.66463	6.57784	6.64644	6.53325	6.54833	6.82478	ARGFXP2	5720176	RefSeq	ILMN_18049	NR_002222.1		5720176	493	CAGGAGAAGCCTGGAATGCCTTCTCCAAGAACAGACCACAATCTCCCCTC
ILMN_2095571	NR_002222.1	ARGFXP2	503640	6.53254	6.48288	6.29945	6.68235	6.52905	6.45707	ARGFXP2	2340537	RefSeq	ILMN_18049	NR_002222.1		2340537	790	CCCACAAGTGACTTCCAAATGCAAGATACTCAGTGGGAGAGGCTGGTGGC
ILMN_1788468	NM_018011.3	ARGLU1	55082	13.0422	13.0397	12.8678	12.8213	12.7347	12.6551	ARGLU1	4880132	RefSeq	ILMN_6795	NM_018011.3	NP_060481.3	4880132	1503	CCCAGGGTATTACTGGACCTATGTGGTGTATTGTTAAACCAGTGTCCTTG
ILMN_1732060	NM_004308.2	ARHGAP1	392	10.2087	10.0455	10.1864	10.0785	9.96864	9.89301	ARHGAP1	6480082	RefSeq	ILMN_4646	NM_004308.2	NP_004299.1	6480082	3114	TCTGCTCTCCGCCCTCCTTTGTGTATCAAGTGTCGCTCACAGCCCCATTC
ILMN_1736112	NM_024605.3	ARHGAP10	79658	9.60546	9.53293	9.66506	9.50697	9.40275	9.3817	ARHGAP10	2000669	RefSeq	ILMN_163180	NM_024605.3	NP_078881.3	2000669	2830	GCTGTTGGTGCAAGGGAGATGGTCTCAAGTCAGAGGGAAGCAGAGACGCG
ILMN_1673815	NM_199357.1	ARHGAP11A	9824	6.52916	6.55455	6.51134	6.45683	6.62564	6.35753	ARHGAP11A	5700403	RefSeq	ILMN_15576	NM_199357.1	NP_955389.1	5700403	2351	TTTTCTATCAACAATTGGGAAATGCTTATACATGTAAATATGAAAATGTT
ILMN_1744830	NM_014783.2	ARHGAP11A	9824	8.43395	8.43864	7.93581	8.03795	8.07622	8.09503	ARHGAP11A	990121	RefSeq	ILMN_181683	NM_014783.2	NP_055598.1	990121	5229	GAGCAGATTAGAGCAGCATTCATGCCACTCGGAGCAACCAGACTTACAGC
ILMN_2395913	NM_199357.1	ARHGAP11A	9824	7.39633	7.25851	7.3173	7.2206	6.94748	6.9837	ARHGAP11A	4180537	RefSeq	ILMN_15576	NM_199357.1	NP_955389.1	4180537	545	TGAGGATCAAGGAAAAGCCGTGGAAGTGGCCGGGGGTCGGGGCCGCAGAA
ILMN_2215881	NM_001039841.1	ARHGAP11B	89839	8.70471	8.65831	8.64912	8.24631	8.05876	8.19777	ARHGAP11B	6060050	RefSeq	ILMN_32562	NM_001039841.1	NP_001034930.1	6060050	129	TTATCGACGTATCCGGAATGTGGGATCAGAGGCTGGTGAAGTTGGCCCTG
ILMN_1753500	NM_018287.5	ARHGAP12	94134	9.93033	10.3362	9.7748	10.1224	9.87707	9.9946	ARHGAP12	5490612	RefSeq	ILMN_19560	NM_018287.5	NP_060757.4	5490612	3452	GGAGTTTTAGTTAGCGGAAGTCAGTTCAGGGCATTTTAGGGCTGTCTTGC
ILMN_2101810	NM_018287.4	ARHGAP12	94134	8.24491	8.27827	8.09004	8.11398	8.10327	7.91395	ARHGAP12	5340747	RefSeq	ILMN_19560	NM_018287.4	NP_060757.4	5340747	3826	CTGAATAGACTTGCTAAATGGCACATGCACTACAAGAGGAACCTTTTGGG
ILMN_2208413	NM_018460.2	ARHGAP15	55843	6.92821	6.9352	7.19202	7.06527	6.98018	7.03278	ARHGAP15	3310463	RefSeq	ILMN_3543	NM_018460.2	NP_060930.2	3310463	1364	GTCCACGCAAAGCTTGGGGATTGTATTTGGACCTACCCTTCTGCGAGCTG
ILMN_1718610	NM_018054.4	ARHGAP17	55114	11.7498	11.5199	11.7149	11.4982	11.3589	11.471	ARHGAP17	160561	RefSeq	ILMN_9156	NM_018054.4	NP_060524.4	160561	3053	GTGACTGCTGGCTCTGTCACCTCATCAAACTGGATGTGACCCATGCCGCC
ILMN_1756693	NM_001006634.1	ARHGAP17	55114	6.76483	6.70389	6.82238	6.85742	6.80276	6.81058	ARHGAP17	6590564	RefSeq	ILMN_16990	NM_001006634.1	NP_001006635.1	6590564	1633	CTAAATAGAAAGCACATATCCCCCGCTTTCCAGCCGCCACTTCCGCCCAC
ILMN_2398847	NM_018054.4	ARHGAP17	55114	9.4827	9.24707	9.21941	9.18311	9.05905	9.11825	ARHGAP17	3170520	RefSeq	ILMN_9156	NM_018054.4	NP_060524.4	3170520	2550	GGAGCAGGGGCAGGCGAACCTCTTTCTTTGCAGACCGAACAGTGAAAAGC
ILMN_1791186	NM_033515.2	ARHGAP18	93663	8.36961	8.34713	8.19095	8.302	8.01354	8.13984	ARHGAP18	3140445	RefSeq	ILMN_28314	NM_033515.2	NP_277050.2	3140445	3123	CCCAGGGATTTTAATGCACAAACCATATTGTGACAAGAGATGAGCCTCTG
ILMN_1688953	NM_032900.4	ARHGAP19	84986	9.98879	9.93625	9.8039	9.75759	9.36995	9.35741	ARHGAP19	6110332	RefSeq	ILMN_22028	NM_032900.4	NP_116289.4	6110332	5097	GGCCAGCGAGGAGGTGTGGGACATAATAGCCTGAGTGCTTGGGTTACCAT
ILMN_1782761	NM_020809.2	ARHGAP20	57569	6.63443	6.70408	6.7835	6.82302	7.18164	7.13605	ARHGAP20	6480593	RefSeq	ILMN_27302	NM_020809.2	NP_065860.2	6480593	5641	CAGCAGGGACTCCCCTTTCCCTTAGGGCATACTACTGTCAGTCAGAACTG
ILMN_1811592	NM_020824.2	ARHGAP21	57584	12.1042	11.9876	11.9659	11.9798	11.6636	11.5685	ARHGAP21	1260543	RefSeq	ILMN_10414	NM_020824.2	NP_065875.2	1260543	7025	GCATGAGGACTTAATGAATCCAAACCTGTGTCATGCCTGTGTGCATACCC
ILMN_1676361	NM_021226.2	ARHGAP22	58504	6.64319	6.49169	6.50803	6.59445	6.53195	6.27435	ARHGAP22	510520	RefSeq	ILMN_15801	NM_021226.2	NP_067049.2	510520	2642	GCCCTTACCCAGGAAATATCCTTCATGGCCACAGAAATGGAGGGCGCCCA
ILMN_1672742	XM_290799.6	ARHGAP23	57636	6.86337	6.87819	6.76919	6.76041	6.81203	6.83378	ARHGAP23	4590706	RefSeq	ILMN_44159	XM_290799.6	XP_290799.5	4590706	2591	ACTGGTTCTTCAGTGACGAAGAGGACAAGGGAGAGAGAACCCCTGTGGGC
ILMN_1673224	XM_936596.1	ARHGAP23	57636	6.55308	6.65706	6.5358	6.64908	6.40439	6.49017	ARHGAP23	5910367	RefSeq	ILMN_42345	XM_936596.1	XP_941689.1	5910367	4242	GGGCCCCTGTGATGACTGGAAGATTGTGGCTCCAGGACACAGTCACTACC
ILMN_1764571	XM_290799.7	ARHGAP23	57636	11.5064	11.4475	11.084	10.9477	10.7558	10.6105	ARHGAP23	4210630	RefSeq	ILMN_162296	XM_290799.7	XP_290799.6	4210630	6122	GCCCAGGTAGGTGGTGAACCCGCTGCCACGTCTATCAGTCCTCTTGTTTT
ILMN_1765876	NM_001025616.2	ARHGAP24	83478	9.27264	9.04879	9.3889	9.11115	8.80642	8.7786	ARHGAP24	2260538	RefSeq	ILMN_23772	NM_001025616.2	NP_001020787.2	2260538	496	GGCGGCAGAATGCCATCAAGTGTGGGTGGCTGAGGAAGCAAGGAGGCTTT
ILMN_1775441	NM_031305.2	ARHGAP24	83478	8.5148	8.54424	8.33665	8.26819	7.80449	7.97345	ARHGAP24	10239	RefSeq	ILMN_8024	NM_031305.2	NP_112595.2	10239	4124	TCAAGAGGGAAAGTGGTCTGTACTGCTTTCATCCTTGCCACTGTCTTGCT
ILMN_1801833	NM_031305.2	ARHGAP24	83478	9.76071	9.80779	9.86763	9.86129	9.38437	9.47875	ARHGAP24	4290243	RefSeq	ILMN_8024	NM_031305.2	NP_112595.2	4290243	2616	GGATTCAGTGAGCCTGCTTTCGCCTGCTGTCTCTGATGGCTCTGGCAAGG
ILMN_2352633	NM_001042669.1	ARHGAP24	83478	8.15413	8.20527	8.14609	8.03325	7.65003	7.70427	ARHGAP24	130008	RefSeq	ILMN_183382	NM_001042669.1	NP_001036134.1	130008	3805	ACTCTCCCACTGAGCAAGCGTCTGTGGTCCTATGGTATCAACCAGTATCT
ILMN_1658853	NM_001007231.1	ARHGAP25	9938	6.60628	6.44727	6.48768	6.55032	6.48308	6.57081	ARHGAP25	5290523	RefSeq	ILMN_1674	NM_001007231.1	NP_001007232.1	5290523	283	GGGAAAGAGTGAAAAGACAAGAAGGGCGCAAACTGTGACAGACTCACCGC
ILMN_1661971	NM_014882.2	ARHGAP25	9938	6.76727	6.81072	6.9648	6.73598	6.83422	6.55927	ARHGAP25	6520196	RefSeq	ILMN_14823	NM_014882.2	NP_055697.1	6520196	102	TCCTCTTCAGAAGGCTCCAGCCAACCTTTCGGTTTGCAGAATGACGGGGC
ILMN_1777998	NM_014882.2	ARHGAP25	9938	6.68601	6.8979	6.66488	6.8004	6.59824	6.63111	ARHGAP25	3850148	RefSeq	ILMN_14823	NM_014882.2	NP_055697.1	3850148	2552	GACCACGTCCAGTGAAGACATTTGAGGCAGCACATCTCAGGACCCAGGCA
ILMN_1711490	NM_015071.3	ARHGAP26	23092	7.96893	8.1054	7.68851	7.50931	7.12497	6.99231	ARHGAP26	6350706	RefSeq	ILMN_42845	NM_015071.3	NP_055886.1	6350706	6082	CCAGGATCCCTGAGCTTTCCCAGTAGCCTCCAGTTTCCTTTGTAAGACCC
ILMN_2103362	NM_199282.1	ARHGAP27	201176	7.82714	7.7278	7.95634	7.83772	7.70496	7.88793	ARHGAP27	1260239	RefSeq	ILMN_2701	NM_199282.1	NP_954976.1	1260239	3182	GAGGACACAACCTCAAGAAAGGAAGCGTGAACCCCAGGGAACAGCGGGTC
ILMN_1731178	NM_030672.2	ARHGAP28	79822	7.26357	6.97925	7.14402	7.11519	7.00798	6.93271	ARHGAP28	1850521	RefSeq	ILMN_22145	NM_030672.2	NP_109597.2	1850521	1832	CGACAGAGACCAACAGGAGCCCCAAACATGTATTCCTCTTCACTATTGGC
ILMN_1796772	NM_001010000.1	ARHGAP28	79822	9.82669	9.86799	9.49178	9.67735	9.33209	9.33369	ARHGAP28	5810458	RefSeq	ILMN_22254	NM_001010000.1	NP_001010000.1	5810458	4939	CCTGCTCATTGTCTTGAGTTTCTAACCATGTGCAGATGCAAGCGTTCAGG
ILMN_1797753	NM_030672.2	ARHGAP28	79822	7.45983	7.73378	7.46404	7.66499	7.52278	7.60853	ARHGAP28	4670753	RefSeq	ILMN_22145	NM_030672.2	NP_109597.2	4670753	1646	CGGAAGGAGTCATACGGGTCCATGCTCCACTTCTCTCCAAGGTGTCCATG
ILMN_2290204	NM_001010000.1	ARHGAP28	79822	9.68114	9.70659	9.4315	9.6709	9.27152	9.27558	ARHGAP28	510575	RefSeq	ILMN_177416	NM_001010000.1	NP_001010000.1	510575	5019	GGCATTTTCATCTGCTGTCCACGTATTTCACTTGACTGAAAGCTCATATG
ILMN_1751474	NM_004815.3	ARHGAP29	9411	7.49453	7.52236	7.25115	7.55002	7.44906	7.43878	ARHGAP29	7000390	RefSeq	ILMN_29935	NM_004815.3	NP_004806.3	7000390	5496	TGGCTTAGAAGTCAACACCTAGGATCATACATCCGTTGACTACAATGTGG
ILMN_1750805	NM_001025598.1	ARHGAP30	257106	6.68785	6.59119	6.6127	6.64071	6.68443	6.73936	ARHGAP30	1440634	RefSeq	ILMN_162667	NM_001025598.1	NP_001020769.1	1440634	4207	CAGCTCCCCACCCTCTGCCTCCAGTCACCATGTGCAAGAGAGGTCCTGTA
ILMN_1751164	NM_001025598.1	ARHGAP30	257106	6.50367	6.6684	6.60958	6.66892	6.53985	6.55519	ARHGAP30	7650747	RefSeq	ILMN_162667	NM_001025598.1	NP_001020769.1	7650747	2935	AGGTTCAGGTGTAGCGTCCCTGGAGGTTGACTGTGCCAAAGAGGGCAATC
ILMN_2408851	NM_181720.2	ARHGAP30	257106	7.04273	7.01798	7.07761	7.02583	6.8937	6.90007	ARHGAP30	4390441	RefSeq	ILMN_15838	NM_181720.2	NP_859071.2	4390441	3252	CTTGTTCCCAGGGAGTGGGTCATTGGCCAAAGGGAACATAAGGTAGGCAG
ILMN_1770824	NM_001666.2	ARHGAP4	393	6.97899	6.92428	6.87857	6.93815	6.91412	6.92874	ARHGAP4	7200240	RefSeq	ILMN_2811	NM_001666.2	NP_001657.2	7200240	3083	CCCTTGTGGAGGCAGCTGAGGAAGGATGCTGGGGAAAGCCCTCTTCTGCA
ILMN_2322747	NM_001173.2	ARHGAP5	394	7.32568	7.35987	7.30787	7.35977	7.25432	7.15165	ARHGAP5	2570605	RefSeq	ILMN_4862	NM_001173.2	NP_001164.2	2570605	8849	CCTCCACTATATGAGTTTTCTTTGTCAGGGGGAGAGGAGTGGGAAGAGTC
ILMN_1673358	NM_013423.2	ARHGAP6	395	6.37556	6.59463	6.59498	6.55245	6.61029	6.42828	ARHGAP6	620364	RefSeq	ILMN_17290	NM_013423.2	NP_038267.1	620364	77	CACAGTAGCGGAGGTCTCTGGCAACAAAAGGTATCGTGGGAGTCACAGCT
ILMN_1732641	NM_001174.3	ARHGAP6	395	6.58024	6.58264	6.42162	6.50032	6.5618	6.3782	ARHGAP6	830187	RefSeq	ILMN_26731	NM_001174.3	NP_001165.2	830187	2916	ACAGTACCCTGCCAGCATGTTTACGCCCTGACCTGGAGGGACCAGCTAAG
ILMN_1806655	NM_013423.2	ARHGAP6	395	6.49771	6.62888	6.51978	6.53692	6.46502	6.65442	ARHGAP6	3130646	RefSeq	ILMN_17290	NM_013423.2	NP_038267.1	3130646	1713	AACAACTCCCCAGTGCTGTCTGAGCGCTCCCTGCTGGCTATGCAAGAGGA
ILMN_2388746	NM_013422.2	ARHGAP6	395	6.57577	6.66251	6.54069	6.53431	6.52408	6.63658	ARHGAP6	130653	RefSeq	ILMN_17180	NM_013422.2	NP_038266.2	130653	2435	TCATCAACACTCTCTTGTTGGAGCCGGAGGAACAGCTGGGCACCTTGCAG
ILMN_2297096	NM_001017526.1	ARHGAP8	23779	6.30983	6.27276	6.25774	6.41209	6.34757	6.54566	ARHGAP8	7550403	RefSeq	ILMN_29217	NM_001017526.1	NP_001017526.1	7550403	452	TCACTATGTGGCCCAGGCTGGTCTCGAACTCCAAGCTCAAGCGATCCTCC
ILMN_2342851	NM_181335.2	ARHGAP8	23779	6.80673	6.86564	6.44388	6.74375	6.66551	6.79812	ARHGAP8	60551	RefSeq	ILMN_10507	NM_181335.2	NP_851852.2	60551	103	GTGCTGGGTGCAGTGAGGAAGAGGCCCTCGGTGGTGCCCATGGCTGGCCA
ILMN_2412475	NM_001017526.1	ARHGAP8	23779	6.52426	6.65186	6.58834	6.61428	6.70193	6.66301	ARHGAP8	6760482	RefSeq	ILMN_29217	NM_001017526.1	NP_001017526.1	6760482	534	GTACAAGAAGAACTTGAAGGCCCTCTACGTGGTGCACCCCACCAGCTTCA
ILMN_1663916	NM_001080157.1	ARHGAP9	64333	7.10981	6.98746	6.95095	7.00337	7.2461	7.04133	ARHGAP9	110180	RefSeq	ILMN_174787	NM_001080157.1	NP_001073626.1	110180	2426	GTCTCTATCTTCATGAGTGTGACTTGAGGTGTTGGGATGGGTGAGGGAGC
ILMN_2382657	NM_001080156.1	ARHGAP9	64333	6.56965	6.32652	6.24926	6.42855	6.3869	6.44629	ARHGAP9	2650594	RefSeq	ILMN_174704	NM_001080156.1	NP_001073625.1	2650594	1373	CGATGGGAGGTATGTGTTCCCAGAACAGCCAGGACAAGAAGGTCGGTTAG
ILMN_1734742	NM_004309.3	ARHGDIA	396	11.4714	11.2875	11.7189	11.4446	11.5223	11.4467	ARHGDIA	4760255	RefSeq	ILMN_15874	NM_004309.3	NP_004300.1	4760255	1687	CAGGCCTTCCCTGACCCAGCCAGGAACAAACAAGGGACCAAGTGCACACA
ILMN_1678143	NM_001175.4	ARHGDIB	397	8.63429	8.56884	8.92099	8.88805	8.88655	9.00449	ARHGDIB	1570193	RefSeq	ILMN_9074	NM_001175.4	NP_001166.3	1570193	1086	TTGTGGTTGTTGCTGGCCCAATGAGTCCCTAGTCACATCCCCTGCCAGAG
ILMN_1711278	NM_001176.1	ARHGDIG	398	7.08554	7.07632	7.22469	7.13622	6.93699	7.19663	ARHGDIG	6650653	RefSeq	ILMN_139155	NM_001176.1	NP_001167.1	6650653	1486	TGGGGGTACCCACAGGACTTGAGAACACCTGTGCCTCCCTGCTCGGCCAG
ILMN_2049274	NM_001176.2	ARHGDIG	398	6.28676	6.3094	6.5422	6.51314	6.39007	6.44705	ARHGDIG	4180377	RefSeq	ILMN_176091	NM_001176.2	NP_001167.2	4180377	483	CTTCAAGGTCCACAGGGAGATTGTCAGCGGCCTCAAGTGTCTGCACCACA
ILMN_1772370	NM_004706.3	ARHGEF1	9138	7.72243	7.77729	7.95913	7.77341	7.72332	7.74545	ARHGEF1	870324	RefSeq	ILMN_1413	NM_004706.3	NP_004697.2	870324	2749	CATGAAGCAGCTGGAGGAGTTGGAGGAGGAATTTTGCCGCCTGAGACCCC
ILMN_2293131	NM_199002.1	ARHGEF1	9138	6.66947	6.80454	6.84693	6.81794	6.80749	6.65965	ARHGEF1	2490672	RefSeq	ILMN_792	NM_199002.1	NP_945353.1	2490672	59	GAGCGCGGAGGCTTCGGTTCCGGTGGCGGCGATGGCTTCTCTTTCCACCT
ILMN_2405129	NM_199002.1	ARHGEF1	9138	7.87829	7.68039	8.09526	7.86866	7.91268	7.93715	ARHGEF1	3180736	RefSeq	ILMN_792	NM_199002.1	NP_945353.1	3180736	2624	AGTGCTGTCCCTGAAGCAGCTTCTGTTTCCGGCGGAGGAAGACAATGGGG
ILMN_2132809	NM_014629.2	ARHGEF10	9639	12.3415	12.4286	12.3354	12.2818	11.9914	12.0965	ARHGEF10	6900703	RefSeq	ILMN_11481	NM_014629.2	NP_055444.2	6900703	5333	GTGAGCGCCATCCTGCTGAACGTGTATTTCAGTGTTTCACTTACTGGACG
ILMN_1689770	NM_018125.3	ARHGEF10L	55160	7.23944	7.32889	7.20852	7.11963	7.13246	7.23157	ARHGEF10L	730561	RefSeq	ILMN_20306	NM_018125.3	NP_060595.3	730561	828	GGCTTTGAGAGTTGGGGGGAGAGACATGCAGGAGCTGAAGCACAAGTACG
ILMN_1727205	NM_018125.3	ARHGEF10L	55160	7.92715	7.86134	8.0062	7.74733	7.60444	7.65478	ARHGEF10L	70048	RefSeq	ILMN_20306	NM_018125.3	NP_060595.3	70048	4166	GTGTTTTGGGGAGGAGTTTTAGGGCTTGGGGAGAGGGAGGACACATCTGG
ILMN_2389445	NM_001011722.2	ARHGEF10L	55160	7.33068	7.36434	7.33216	7.21726	7.05175	7.04014	ARHGEF10L	5550170	RefSeq	ILMN_6822	NM_001011722.2	NP_001011722.2	5550170	3717	GGGAGACGGACAGCACCCTCCTCATCTGGCAGGTGCCCTTGATGCTATAG
ILMN_1656546	NM_198236.1	ARHGEF11	9826	6.29753	6.67337	6.50676	6.73649	6.65473	6.30946	ARHGEF11	2510594	RefSeq	ILMN_2135	NM_198236.1	NP_937879.1	2510594	1625	TATCTGTGAGGTCTATAGCCGGAACCCCGCCAGCCTACTGGAAGAGCAGA
ILMN_1733861	NM_014784.2	ARHGEF11	9826	7.17964	7.1811	7.18137	7.24184	7.17646	7.09476	ARHGEF11	7150070	RefSeq	ILMN_2012	NM_014784.2	NP_055599.1	7150070	6413	CCTCTTCCCCACCCTGTCCCTGTAGAAAACCAGTGAAGCAGGTACGGAGC
ILMN_2347380	NM_014784.2	ARHGEF11	9826	7.19982	7.30103	7.36263	7.30533	7.27301	7.33518	ARHGEF11	6520594	RefSeq	ILMN_2012	NM_014784.2	NP_055599.1	6520594	6135	CCTGAAGTGCTGGAGGCAGTTATGGAAGGAGCTGCTTAGGGAAGAGGGGT
ILMN_1810712	NM_015313.1	ARHGEF12	23365	8.76442	8.74267	8.63493	8.68356	8.31783	8.43864	ARHGEF12	5270193	RefSeq	ILMN_13030	NM_015313.1	NP_056128.1	5270193	9426	ACCTGTACCATTCCCACTTGCTCTTTGATAGCCACCTCCTAGGAATGGAG
ILMN_1792571	NM_173728.2	ARHGEF15	22899	6.36204	6.36061	6.35276	6.25227	6.28455	6.57902	ARHGEF15	3610601	RefSeq	ILMN_19901	NM_173728.2	NP_776089.2	3610601	3897	CATGATACCAGAGGAGGCGAGGGACAGAGACAGCAAGGCAGACAGTGGCT
ILMN_1669928	NM_014448.2	ARHGEF16	27237	8.40199	8.25353	8.50799	8.35906	8.55779	8.67697	ARHGEF16	1030753	RefSeq	ILMN_3096	NM_014448.2	NP_055263.1	1030753	2112	GCCGGAGGGAGGGGACCCGGCAGGGAGATTTCGGTTTTGAGGTTTCTAAA
ILMN_1754562	NM_014786.2	ARHGEF17	9828	8.13194	8.06662	8.14579	8.07525	7.89872	8.00453	ARHGEF17	1660020	RefSeq	ILMN_166117	NM_014786.2	NP_055601.2	1660020	7255	TCCCACTTGAGAGCAGCCTCTACCTGACCCCCTGGACCACAGAGAGCCAC
ILMN_1664016	NM_015318.2	ARHGEF18	23370	12.5605	12.4928	12.6217	12.6027	12.6681	12.5679	ARHGEF18	6130725	RefSeq	ILMN_4153	NM_015318.2	NP_056133.2	6130725	5184	CGTGGGATCTGCACACGTCTTTGTCAGTTGTGGTCATGATCTTAGTCACC
ILMN_1808999	NM_153213.3	ARHGEF19	128272	8.15329	7.98739	8.18029	8.10494	7.96848	8.19911	ARHGEF19	6250546	RefSeq	ILMN_20302	NM_153213.3	NP_694945.2	6250546	2815	GACTGGGGCCCTCTCCTTTCTATGTCCTCAATCCTGCCTGACTCTTGGTC
ILMN_1703477	NM_004723.2	ARHGEF2	9181	12.122	11.9151	11.7357	11.8497	11.4556	11.6096	ARHGEF2	4120411	RefSeq	ILMN_21181	NM_004723.2	NP_004714.2	4120411	3950	TGGGGGATTTTTCAGTGGAACCCTTGCCCCCAAATGTCGACCAGCCCCCA
ILMN_1781010	NM_019555.1	ARHGEF3	50650	7.73972	7.81618	7.76784	7.76246	7.84868	7.73683	ARHGEF3	6250435	RefSeq	ILMN_18508	NM_019555.1	NP_062455.1	6250435	3381	CTTTGTAGGCGCCATCAGCCACTTTTAGAAGCCATCAGCCAGTGTGTTGG
ILMN_1666076	NM_015320.2	ARHGEF4	50649	7.09383	7.27287	6.9808	7.02144	7.20943	6.95172	ARHGEF4	3850333	RefSeq	ILMN_26388	NM_015320.2	NP_056135.2	3850333	3403	ACGCTCGTGAGCGTGAGAAGCCATAAGAGAGAGACCGAATTCTGTGGCTC
ILMN_2342282	NM_032995.1	ARHGEF4	50649	6.57806	6.4948	6.33596	6.47378	6.67095	6.64342	ARHGEF4	6250370	RefSeq	ILMN_2511	NM_032995.1	NP_127462.1	6250370	4079	TGTGTGGAGATGGCGCCCTGTCCTGCCAAGGGGCGCCAGGAGCAGAGCCA
ILMN_1708093	NM_005435.3	ARHGEF5	7984	8.96961	8.92735	8.87867	9.0183	9.23014	9.28216	ARHGEF5	4150356	RefSeq	ILMN_15526	NM_005435.3	NP_005426.2	4150356	5197	TATAGTGCTTAAACATTCTCCGCCTCCAGGGTGCAGATTCAGAGCTGGCC
ILMN_2214473	NM_001003702.1	ARHGEF5L	445328	10.4387	10.4735	10.6344	10.6966	10.7855	10.9474	ARHGEF5L	1030646	RefSeq	ILMN_28207	NM_001003702.1	NP_001003702.1	1030646	1788	GGCGAGTTTTAGGGCCTAGGACAGCTCTATCTTGCCATGTGTTTCATCAG
ILMN_1803423	NM_004840.2	ARHGEF6	9459	9.11723	8.97996	9.0733	9.04969	8.91634	8.90568	ARHGEF6	770703	RefSeq	ILMN_26689	NM_004840.2	NP_004831.1	770703	5105	TGGGTTCCTGTTGCCCTGTAATTAAACTGCTGCCCGTAGAGGCCTTTCAG
ILMN_1675984	NM_003899.2	ARHGEF7	8874	8.16081	7.7916	8.17256	8.05846	8.04224	7.97507	ARHGEF7	2320445	RefSeq	ILMN_29199	NM_003899.2	NP_003890.1	2320445	1963	AGAGCCCTAAGACCATGAAAAAGCTGCTGCCCAAGCGCAAACCTGAACGG
ILMN_1796912	NM_003899.2	ARHGEF7	8874	11.1061	11.0555	11.1487	11.02	10.9948	11.0119	ARHGEF7	510554	RefSeq	ILMN_29199	NM_003899.2	NP_003890.1	510554	4824	CTGGGCGTCTGGGACCTTGAATGCCTGCCCTGGTTGTGTGGACTCCTTAA
ILMN_1798587	NM_145735.1	ARHGEF7	8874	6.62795	6.71535	6.59591	6.48406	6.66782	6.6095	ARHGEF7	5340484	RefSeq	ILMN_14582	NM_145735.1	NP_663788.1	5340484	4755	CCTGAAAAGACAGTTCTCCTGTGGCAGTGGCGATGTGGCATCCAGAGGGC
ILMN_2235679	NM_145735.1	ARHGEF7	8874	6.57235	6.48846	6.21923	6.28143	6.25863	6.32041	ARHGEF7	1430379	RefSeq	ILMN_14582	NM_145735.1	NP_663788.1	1430379	4915	GTCTGAACTAGAAGGTAGGTTTAAGCCATCACCAGGCCTTTGCAAATGGC
ILMN_1779370	NM_015185.1	ARHGEF9	23229	7.41579	7.43965	7.41328	7.56893	7.34001	7.24812	ARHGEF9	1070196	RefSeq	ILMN_2351	NM_015185.1	NP_056000.1	1070196	4841	CAGACCAGTGGCCAACAGCCCCAAGGGGAGCCCAATTAAATACCTGGGTT
ILMN_1734496	NM_006015.4	ARID1A	8289	6.44406	6.40366	6.42548	6.39539	6.45753	6.679	ARID1A	2030471	RefSeq	ILMN_171808	NM_006015.4	NP_006006.3	2030471	4761	GTGTCTCTGCACCCCCTGGCACCAATGCCCAGCAAAACATGCCACCACAA
ILMN_1797341	NM_139135.2	ARID1A	8289	10.4985	10.634	10.5519	10.6776	10.784	10.572	ARID1A	6280411	RefSeq	ILMN_12687	NM_139135.2	NP_624361.1	6280411	7581	CGCCCCTCTTGGTGCGATGCTGTACAGGTCTCTGTAAAAAGTCCTTGCTG
ILMN_1660433	NM_175863.2	ARID1B	57492	6.72858	6.6029	6.66653	6.57376	6.72634	6.65178	ARID1B	7200717	RefSeq	ILMN_905	NM_175863.2	NP_787059.2	7200717	2274	CCCGCCTTGAGCCAGTCACCAATGCCACAGGAAAGAGGTTTTATGGCAGG
ILMN_2415357	NM_175863.2	ARID1B	57492	6.81609	6.56028	6.56009	6.62312	6.83082	6.53258	ARID1B	6480289	RefSeq	ILMN_905	NM_175863.2	NP_787059.2	6480289	1980	CTGTCTGGCTCCATTGATGACCTCCCCACGGGAACGGAAGCAACTTTGAG
ILMN_1795247	NM_152641.2	ARID2	196528	8.49066	8.72966	8.36807	8.62473	8.34817	8.39933	ARID2	4920463	RefSeq	ILMN_163259	NM_152641.2	NP_689854.2	4920463	7599	GGGTATCCCTAGGATGGCCTTCAGAGCCCTCAAACTTACAAGCACCTGGT
ILMN_2182335	NM_152641.2	ARID2	196528	9.2095	9.082	9.02695	8.93673	8.82384	8.71982	ARID2	7100044	RefSeq	ILMN_163259	NM_152641.2	NP_689854.2	7100044	8078	CCCTCTCATTCATGAAAAGGTGCTCCTTGCTAGACAGAAACTTGCTGATT
ILMN_1670130	NM_005224.2	ARID3A	1820	7.02922	6.86445	7.0354	6.96795	7.27231	7.18659	ARID3A	6510553	RefSeq	ILMN_18757	NM_005224.2	NP_005215.1	6510553	2546	CCACACACTCACCACTCCCAGCTTCTCGTGTCCAGTGAAACCCCTGAACC
ILMN_1696956	NM_006465.2	ARID3B	10620	7.46688	7.50075	7.57084	7.54719	7.70034	7.87292	ARID3B	5960670	RefSeq	ILMN_4032	NM_006465.2	NP_006456.1	5960670	4029	AAGGTGCCATCAGCCAGGGCAGCTCTGTCCCCTCCTGCTCTCCATCTTAT
ILMN_1757626	NM_001017363.1	ARID3C	138715	6.59358	6.59159	6.65464	6.6181	6.72453	6.71589	ARID3C	3120634	RefSeq	ILMN_24805	NM_001017363.1	NP_001017363.1	3120634	1049	AAGAGCGGCTGGATGGGCCTCTTAATCTGGCAGGCAGTGGCATCAGCAGT
ILMN_1676626	NM_002892.3	ARID4A	5926	8.66375	8.36384	8.81425	8.46421	8.4364	8.5132	ARID4A	2600402	RefSeq	ILMN_173256	NM_002892.3	NP_002883.3	2600402	3666	GCACGATCTCCTGCAAGAATATCCCCGCACATCAAAGATGGAGAGAAAGA
ILMN_1810229	NM_023001.2	ARID4A	5926	8.53232	8.85309	8.45307	8.92709	8.74082	8.76571	ARID4A	7160440	RefSeq	ILMN_28998	NM_023001.2	NP_075377.2	7160440	4318	GCCAAAGTATATGTTCAGCAGTGTGCCCAGGATTGAAGGTGTAAATGGGA
ILMN_2338447	NM_023000.2	ARID4A	5926	7.73929	7.79056	7.77845	7.89742	7.633	7.81879	ARID4A	2510368	RefSeq	ILMN_21848	NM_023000.2	NP_075376.2	2510368	3089	TGAGGATGCAATGCCTCTGATCGGGCCTGAAACCTTGGTTTGCCATGAAG
ILMN_1761334	NM_016374.5	ARID4B	51742	7.89387	8.23495	7.79251	8.08634	8.17481	8.01952	ARID4B	2940722	RefSeq	ILMN_162934	NM_016374.5	NP_057458.4	2940722	4395	GTCCAGCGCATCACAAAATGGAATGTCAGTTGAGTGCAGGTGACAGCAGG
ILMN_2269564	NM_016374.5	ARID4B	51742	10.2287	10.1576	10.9529	10.4015	9.97976	10.0266	ARID4B	2470603	RefSeq	ILMN_162934	NM_016374.5	NP_057458.4	2470603	2197	GAGTGCTATCCACCAGGCATGAAAGTCCAAGTGCGGTATGGACGAGGGAA
ILMN_2362982	NM_016374.5	ARID4B	51742	10.122	9.99413	9.9502	10.0082	9.7948	9.82392	ARID4B	6590722	RefSeq	ILMN_162934	NM_016374.5	NP_057458.4	6590722	3740	TCCAGTCTGAAGGGAATAGCTCGCCAGCAGGTTTTGATGCCAGTGTGAGC
ILMN_1689700	NM_212481.1	ARID5A	10865	6.66662	6.67277	6.76003	6.69786	6.81916	6.97222	ARID5A	160554	RefSeq	ILMN_12305	NM_212481.1	NP_997646.1	160554	1841	ACCTATGCAGCGCCCCACTTCTTCCACCTCAACACCAAGCTGTAGGCCAG
ILMN_2298567	NM_212481.1	ARID5A	10865	6.51031	6.55007	6.63241	6.45735	6.51825	6.48898	ARID5A	4850014	RefSeq	ILMN_12305	NM_212481.1	NP_997646.1	4850014	293	CTCTACAAGTTCATGAAGGAGCGACACACGCCCATCGAGAGGGTGCCCCA
ILMN_2415157	NM_212481.1	ARID5A	10865	7.00492	6.80568	6.96377	6.73586	6.75808	6.78747	ARID5A	7200301	RefSeq	ILMN_12305	NM_212481.1	NP_997646.1	7200301	1767	CAACGTCCTTCGACAGTGCCCTCCGCCACAGACTTTGCCCGGCCTCATCT
ILMN_1721626	NM_032199.1	ARID5B	84159	10.8247	10.8171	10.8694	10.7978	10.7878	10.5219	ARID5B	1410408	RefSeq	ILMN_165822	NM_032199.1	NP_115575.1	1410408	7061	GTCCAGTGTTGGCTGTTAGTGTATTTGATATTCTGCCTGTCTCCTCATGG
ILMN_1694219	NM_005744.2	ARIH1	25820	8.75702	8.93916	8.77722	8.94441	9.34004	9.30009	ARIH1	6560433	RefSeq	ILMN_16556	NM_005744.2	NP_005735.1	6560433	1823	GGTGCTCTCGGGCTACCTTGAACGAGATATTTCCCAAGATTCTCTGCAGG
ILMN_1792825	NM_006321.2	ARIH2	10425	10.603	10.4191	10.5203	10.4157	10.3957	10.1674	ARIH2	1010682	RefSeq	ILMN_19078	NM_006321.2	NP_006312.1	1010682	3820	TTGGCCTGTGTAGAGCCCCCTCCTGTGCCCTCAGTGGCTGTCGTTTGTTA
ILMN_1813091	NM_001177.3	ARL1	400	10.8586	10.7417	10.5254	10.6861	10.411	10.4585	ARL1	4860468	RefSeq	ILMN_26197	NM_001177.3	NP_001168.1	4860468	2750	GGTCCTTGTCTAGCAGGAGACAACTGCACAGGTATACTACCAGCGTTTGG
ILMN_1769168	NM_173664.4	ARL10	285598	6.4765	6.63247	6.60884	6.40869	6.59	6.55953	ARL10	5270053	RefSeq	ILMN_168762	NM_173664.4	NP_775935.1	5270053	2090	ACCAGCCAACGGGATGGCCTTGGGTACATCACTCAGCCTTTCTGGACCCA
ILMN_1808383	NM_138450.4	ARL11	115761	6.26966	6.5505	6.73922	6.38183	6.68227	6.66518	ARL11	3360138	RefSeq	ILMN_29421	NM_138450.4	NP_612459.1	3360138	3224	GAGAAAAGGGAACCTTGGAGCTGGGAAGGCAGGAAACCGGCTAGATGACC
ILMN_1777550	NM_001012990.2	ARL13A	392509	6.61948	6.82515	6.61742	6.72453	6.58073	6.68965	ARL13A	4730291	RefSeq	ILMN_176840	NM_001012990.2	NP_001013008.2	4730291	691	GCCAACTACCACCTACCTCGAGCATCTCAATCTCCAAGAATAACACAGGC
ILMN_1777301	NM_182896.1	ARL13B	200894	7.37654	7.39835	7.20822	7.57349	7.58039	7.55962	ARL13B	5050471	RefSeq	ILMN_8724	NM_182896.1	NP_878899.1	5050471	389	ACCGCAACAGCAAAGGGAATCCAAGGAGAATACCCTGAAGATGTAGCTCC
ILMN_2403047	NM_144996.2	ARL13B	200894	8.73714	8.74109	8.64473	8.81147	8.78678	8.66269	ARL13B	4480722	RefSeq	ILMN_3311	NM_144996.2	NP_659433.2	4480722	2730	CTTGGAGTTTGTACATGGGACTTAGCAACCACACTGAGTGAGGTAAAAGC
ILMN_2232463	NM_025047.1	ARL14	80117	6.41555	6.51211	6.61412	6.44491	6.52022	6.57859	ARL14	3400209	RefSeq	ILMN_20812	NM_025047.1	NP_079323.1	3400209	1141	GCTGTAACAGGTATTGAATTTCCACCGTGCTCCTATGTAACAGCTGGGTG
ILMN_1774161	NM_019087.1	ARL15	54622	7.552	7.43531	7.52187	7.61051	7.28003	7.53401	ARL15	2140605	RefSeq	ILMN_910	NM_019087.1	NP_061960.1	2140605	1767	CCTCTATTTTCAGGGGTTTCAATGTGCCCTTAAAATTGTGCTGGGGCTGC
ILMN_2202967	NM_019087.1	ARL15	54622	7.20568	6.97367	7.15456	7.06735	7.02007	7.00272	ARL15	5670494	RefSeq	ILMN_910	NM_019087.1	NP_061960.1	5670494	2382	CCCTGAGCAGCACAAAACTTTTATTCCGATGACCAGTTACACAATTCCTG
ILMN_1679917	NM_001040025.1	ARL16	339231	9.53326	9.83939	9.56415	9.74636	9.66202	9.70398	ARL16	7050500	RefSeq	ILMN_179057	NM_001040025.1	NP_001035114.1	7050500	814	GGCTCTGTGCTGAGATGCAATGATGTGTAAACTGAGGCATGTGGAGATGG
ILMN_2188119	NM_001040025.1	ARL16	339231	14.1723	14.4717	14.1059	14.1222	14.0065	13.9823	ARL16	990154	RefSeq	ILMN_179057	NM_001040025.1	NP_001035114.1	990154	938	TTTGAGAGGCCGAGGCGGGTGTATCACCTGAGGTCGGGAGTTCGAGACTA
ILMN_3181503	NM_001039083.3	ARL17B	641522	6.6108	6.8011	6.82833	6.57142	6.68069	6.61613	ARL17B	6200433	RefSeq	ILMN_19721	NM_001039083.3	NP_001034172.3	6200433	71	AGCGGTACCTTGAGTGGCAACAGAATTCGATTAAATTACAATGGGAAACA
ILMN_3231502	NM_001039083.3	ARL17B	641522	8.1471	8.22593	8.58814	8.49049	8.34491	8.3928	ARL17B	3710195	RefSeq	ILMN_19721	NM_001039083.3	NP_001034172.3	3710195	606	ACTTCTTCCATCCTCTGGAAATCAGCTGTGGTAAAGTAGCCTGAAAGCCA
ILMN_3231952	NM_001103154.1	ARL17B	641522	9.72251	9.61572	9.52102	9.55165	9.22687	9.3626	ARL17B	3360286	RefSeq	ILMN_335719	NM_001103154.1	NP_001096624.1	3360286	401	CAAGAAATTATGCGGGGTCACTGGCACAAATGATGAGGCATCTCCTGGAA
ILMN_1698680	NM_016632.1	ARL17P1	51326	10.5504	10.3722	10.2443	10.2232	9.79829	9.90147	ARL17P1	6560307	RefSeq	ILMN_22869	NM_016632.1	NP_057716.1	6560307	622	TCTGATTTGGCCCCTTCACACCTCACTCCTAGATTTTGCTAGACCTTTCT
ILMN_1787879	NM_001667.2	ARL2	402	11.7578	11.5187	11.6902	11.5223	11.6756	11.7813	ARL2	3290739	RefSeq	ILMN_20438	NM_001667.2	NP_001658.2	3290739	926	GCTGTGGGCCTCATCCTTCACTCAGTTGTGAAATAAACCGCTCCTTGCCC
ILMN_1755391	NM_012106.3	ARL2BP	23568	12.1128	12.186	12.006	12.0781	11.7149	11.7158	ARL2BP	2570523	RefSeq	ILMN_28696	NM_012106.3	NP_036238.1	2570523	1730	TTCTTCCTGTCAAAATCTCTCCTACCAAGATGGTGTTCCACTGTCCAGCC
ILMN_1780444	NM_004311.2	ARL3	403	8.75221	8.57819	8.491	8.32422	7.97791	7.82764	ARL3	7150671	RefSeq	ILMN_15691	NM_004311.2	NP_004302.1	7150671	3583	GACACCATGTCACCCTCACCAGGACTCGTCTCTCCATTCCCGTCAGAGTT
ILMN_1704842	NM_001037164.1	ARL4A	10124	7.72142	7.76541	7.64392	7.71864	7.75946	7.68666	ARL4A	1010161	RefSeq	ILMN_7258	NM_001037164.1	NP_001032241.1	1010161	80	TCCTCTGCCATCGCCCACGCCTCCCTGGTGCCAGGGAACAGGTATCAGCG
ILMN_1743241	NM_001037164.1	ARL4A	10124	9.75238	9.4309	9.01749	9.26361	8.91916	8.81787	ARL4A	7560615	RefSeq	ILMN_7258	NM_001037164.1	NP_001032241.1	7560615	2600	GTCCCATAGTAGTTCAGATCTGCTTAGATGTGACAGGCATTGAAGGCTGT
ILMN_1753663	NM_001037164.1	ARL4A	10124	8.27266	8.08574	8.32737	8.21795	8.03868	7.87072	ARL4A	6290369	RefSeq	ILMN_7258	NM_001037164.1	NP_001032241.1	6290369	383	GTCTTATACAGGCTGCAGTTCAATGAATTTGTAAATACCGTACCTACCAA
ILMN_1775405	NM_005738.3	ARL4A	10124	9.26918	9.32413	9.26684	9.46869	9.31424	9.17576	ARL4A	1410113	RefSeq	ILMN_7149	NM_005738.3	NP_005729.1	1410113	313	GCTAAGCTGGAAGGGTGCTTATCCCTGCGTAGAAACGCCTGCCAATGCTT
ILMN_2369953	NM_001037164.1	ARL4A	10124	8.02418	7.82005	7.67816	7.79923	7.5575	7.37672	ARL4A	1260364	RefSeq	ILMN_7258	NM_001037164.1	NP_001032241.1	1260364	2664	CCCTTCACTGATACTGAAATCATGGTATCTGCTGCAAACATGAGTAGATC
ILMN_1768391	NM_005737.3	ARL4C	10123	7.07409	7.04786	6.96599	6.88706	6.66899	6.80998	ARL4C	1300192	RefSeq	ILMN_15416	NM_005737.3	NP_005728.2	1300192	3665	TTGGAGTGGTCACCAGGGGGACAGGGAGCCCCCCACCAATGTATCAATGG
ILMN_1719010	NM_001661.3	ARL4D	379	7.29576	7.48342	7.48246	7.48933	7.5601	7.60206	ARL4D	4780010	RefSeq	ILMN_18398	NM_001661.3	NP_001652.2	4780010	1379	CTGTAGCTCTTACCTTGGTCTGGGGCATTTTCCTCTCCTTATCTTGCCCC
ILMN_1688526	NM_001037174.1	ARL5A	26225	13.1964	13.0617	13.0472	13.0085	12.8802	13.0085	ARL5A	6270195	RefSeq	ILMN_12840	NM_001037174.1	NP_001032251.1	6270195	1205	CTCTGTGTTCTCTGTATTGTACTAACCAACCTCCCAAATCGCTGAGCTGC
ILMN_1771738	NM_012097.3	ARL5A	26225	8.42738	8.62941	8.34411	8.57042	8.63429	8.58846	ARL5A	70364	RefSeq	ILMN_10276	NM_012097.3	NP_036229.1	70364	301	GGGGGTCCGCTGCCCGAGAATGGGAATTCTCTTCACTAGAATATGGAGAC
ILMN_2332558	NM_001037174.1	ARL5A	26225	9.99842	9.89038	9.72355	10.1582	10.0441	10.1089	ARL5A	2630209	RefSeq	ILMN_12840	NM_001037174.1	NP_001032251.1	2630209	2561	TTAACACGATATCAGCACATTCCCTTGTCATCATCAAGGTGTTGGCTCAG
ILMN_1680465	NM_178815.3	ARL5B	221079	7.27676	7.51986	7.33518	7.66986	7.86519	7.62411	ARL5B	2340564	RefSeq	ILMN_7087	NM_178815.3	NP_848930.1	2340564	3015	GCCATGTGTTGAAGATGAAATTGGCATCAGTGTAGACGGTGCTGATTGGG
ILMN_2120022	NM_178815.3	ARL5B	221079	7.66575	7.96406	7.92362	8.00479	8.41518	8.39231	ARL5B	1710753	RefSeq	ILMN_7087	NM_178815.3	NP_848930.1	1710753	3436	AGTGAAAAGCAAGGGACCCACCTACATTACCTTCAGGAGACTGTTCTACC
ILMN_1679295	XM_936698.1	ARL5C	390790	6.55807	6.56546	6.57386	6.70101	6.57117	6.66789	ARL5C	1260743	RefSeq	ILMN_42705	XM_936698.1	XP_941791.1	1260743	9	GCTGATCGCCAAGTTAATGAGCATCTTCGGGAACCAGGAGCACACGGTCA
ILMN_1703325	NM_032146.3	ARL6	84100	6.29055	6.3221	6.30119	6.36092	6.24165	6.39679	ARL6	2850154	RefSeq	ILMN_10369	NM_032146.3	NP_115522.1	2850154	256	GTCCCAAAATATTTCATTAACAAGTATCAAGTGATAATCCATGGAAAAGT
ILMN_1750488	NM_177976.1	ARL6	84100	6.53984	6.56429	6.54728	6.29353	6.44392	6.3595	ARL6	6520471	RefSeq	ILMN_28754	NM_177976.1	NP_816931.1	6520471	230	ACAGTTGTCTTGGAAGCCTGTTATTGATAAAGTTGCTGCAGCCTCACATC
ILMN_1771822	NM_177976.1	ARL6	84100	6.9924	7.05433	6.94187	6.82906	7.21562	7.08812	ARL6	5270646	RefSeq	ILMN_28754	NM_177976.1	NP_816931.1	5270646	793	TGCTAGTGATGCCATAAAAGGAGAAGGCTTGCAAGAAGGTGTAGACTGGC
ILMN_2307266	NM_032146.3	ARL6	84100	7.02951	6.94986	7.01229	7.01495	7.08766	7.1305	ARL6	1090482	RefSeq	ILMN_10369	NM_032146.3	NP_115522.1	1090482	1035	GGACTCTGACCTTTTTAAGAACATAGGACTTCAGGTATGCTAATTTGGCC
ILMN_1708416	NM_015161.1	ARL6IP1	23204	13.9658	14.1032	13.5967	13.666	13.6859	13.7533	ARL6IP1	2690047	RefSeq	ILMN_4103	NM_015161.1	NP_055976.1	2690047	1736	AGGGCTGTTGGTGAGAGCAGACTTGAGGTGATGATAGTTGGCCTCTGGTC
ILMN_2113362	NM_015161.1	ARL6IP1	23204	8.94286	8.78656	8.64031	8.65344	8.73478	8.66103	ARL6IP1	5960324	RefSeq	ILMN_4103	NM_015161.1	NP_055976.1	5960324	1871	TTAGGAATGAACTTCTGAGGGCCAAAAAATGTGACTGACGGGAACAATTC
ILMN_1779835	NM_001002252.1	ARL6IP4	51329	7.0975	6.99109	7.09928	7.10185	6.89623	7.02346	ARL6IP4	3120289	RefSeq	ILMN_23844	NM_001002252.1	NP_001002252.1	3120289	1054	CCCCCAGCTCTGTTTGTGATGTACCCCTCCTCCTGTGTGCTTTCTTCCCC
ILMN_1791149	NM_018694.2	ARL6IP4	51329	9.67369	9.54094	9.79862	9.57318	9.33934	9.42704	ARL6IP4	2350192	RefSeq	ILMN_15243	NM_018694.2	NP_061164.2	2350192	1048	CGTAACCAAAGAACGACACAGAGAGATCAACAAGCAAGCCACCCGAGGGG
ILMN_2393144	NM_001002251.1	ARL6IP4	51329	10.5111	10.4413	10.5212	10.3646	10.2797	10.0616	ARL6IP4	4900053	RefSeq	ILMN_16997	NM_001002251.1	NP_001002251.1	4900053	1084	CTTCCAGATGCGAGCTGGGTTGCTTCCCTGAGGGCCCCCGCTGGCCAAGG
ILMN_1769810	NM_006407.3	ARL6IP5	10550	12.081	12.006	11.7473	12.0022	11.5245	11.6397	ARL6IP5	2070563	RefSeq	ILMN_887	NM_006407.3	NP_006398.1	2070563	2035	CCATGACTTCACAGACATGGTCTAGAATCTGTACCCTTACCCACATATGA
ILMN_1797964	NM_152522.3	ARL6IP6	151188	10.7491	11.3338	10.633	11.0959	11.0245	11.0283	ARL6IP6	670382	RefSeq	ILMN_11477	NM_152522.3	NP_689735.1	670382	660	AGCTGCTCTTACTGTAGCATGGTGCCTCATGTAAACCCACACTGGAGCGA
ILMN_2117902	NM_152522.2	ARL6IP6	151188	6.48893	6.4805	6.3806	6.73205	6.6328	6.71988	ARL6IP6	7050438	RefSeq	ILMN_11477	NM_152522.2	NP_689735.1	7050438	1640	TAGTTTGTTCTTAATCTCAAAAATTTAGTTACCAAAGTAGAAAAGGTATT
ILMN_1659148	NM_138795.2	ARL8A	127829	6.83519	6.7996	6.7135	6.76655	6.81168	6.83799	ARL8A	1190768	RefSeq	ILMN_171438	NM_138795.2	NP_620150.1	1190768	2084	TAGAGGCAGCAAGGGGACAGGGCTGGGTGCTGTTGTGTGCGAACTGAGCT
ILMN_1752837	NM_018184.2	ARL8B	55207	11.0547	11.1115	11.0408	11.0719	10.9864	11.0153	ARL8B	130685	RefSeq	ILMN_5920	NM_018184.2	NP_060654.1	130685	2530	GGAGGAATTGGAACTAGAATGTGTGACTCTGTGGGGACTGCATAGGTTTG
ILMN_1777691	NM_206919.1	ARL9	132946	7.80411	7.68285	8.10749	8.18247	8.47945	8.64202	ARL9	6350066	RefSeq	ILMN_25508	NM_206919.1	NP_996802.1	6350066	760	ACCCTCCACCATGCAAGATGCCAAAGACTTGATTGCACAGCTGGCTGCAG
ILMN_1722066	NM_018120.3	ARMC1	55156	10.7063	10.5707	10.687	10.5093	10.5463	10.5519	ARMC1	7570209	RefSeq	ILMN_14242	NM_018120.3	NP_060590.1	7570209	2537	CTAACATTGTCACCTTCTGGAGAGAGAGTTAATGGGGGGCATTGAGGATG
ILMN_1689296	NM_031905.2	ARMC10	83787	8.48486	8.61788	8.4647	8.62181	8.69935	8.65321	ARMC10	2900372	RefSeq	ILMN_16544	NM_031905.2	NP_114111.2	2900372	586	CTCAGACGGGAGGTACCTGGGAGTCACAGTGGTCCAAGACCTCGCAGCCT
ILMN_2052598	NM_031905.2	ARMC10	83787	10.5826	10.7116	10.4256	10.6845	10.7882	10.8341	ARMC10	6840593	RefSeq	ILMN_171553	NM_031905.2	NP_114111.2	6840593	1136	TCCAGCCATGACAGAAGGACTTCTCCGTGCCCAAGTGGATTCATCATTCC
ILMN_1779256	NM_032131.4	ARMC2	84071	6.93387	6.94948	6.89212	7.00534	6.92544	6.94433	ARMC2	6130324	RefSeq	ILMN_179546	NM_032131.4	NP_115507.4	6130324	2724	CCGAATTCAGAGACATCACACCTTCCTGGAACCCCTGCCCATTCCCTCTT
ILMN_2213008	NM_032131.3	ARMC2	84071	6.62643	6.45126	6.67994	6.60206	6.66756	6.58117	ARMC2	1710152	RefSeq	ILMN_179546	NM_032131.3	NP_115507.3	1710152	3148	AGAAAGAAGGGTAGGCAACATGAGTGGAACACGTTACAACATAGGATCTG
ILMN_3243057	NM_173081.3	ARMC3	219681	6.40416	5.99092	6.38514	6.27888	6.72747	6.34415	ARMC3	1850242	RefSeq	ILMN_365392	NM_173081.3	NP_775104.2	1850242	2506	GAATTGGCATTGGTTGCTCCCTAGTTCGCGGAGAGTACGGTAGAGCGTGG
ILMN_1776395	NM_018076.2	ARMC4	55130	6.77021	6.52465	6.50514	6.65078	6.55271	6.74551	ARMC4	4200274	RefSeq	ILMN_1440	NM_018076.2	NP_060546.2	4200274	3117	TCTACTGGATATGGTTGGGTCCCCTGACCAGGATCTCCAGGAAGCTGCAG
ILMN_1697088	NM_024742.1	ARMC5	79798	7.52369	7.39789	7.64523	7.44504	7.42492	7.46277	ARMC5	2060154	RefSeq	ILMN_5121	NM_024742.1	NP_079018.1	2060154	4453	CCTGAGACTGGCAAGGGAGGAGGCTGAGCAGAAGGAGTCATCATGGAGGA
ILMN_1697118	NM_033415.2	ARMC6	93436	8.20693	8.21169	8.32653	8.15329	8.24826	8.04027	ARMC6	2060128	RefSeq	ILMN_183917	NM_033415.2	NP_219483.1	2060128	1974	GCACGGATGTTACTGTCCTGCTCCTTCCCCCAGCCCCACGCCCTACCAGA
ILMN_1797298	NM_024585.2	ARMC7	79637	8.92414	8.95256	9.07239	9.11545	9.23854	9.31185	ARMC7	730020	RefSeq	ILMN_163623	NM_024585.2	NP_078861.1	730020	1907	CCCCTCAAGGCTGACCCCTTAGATGGCCCAGGAATGGCAGGTGCTACAAA
ILMN_1656557	NM_213654.1	ARMC8	25852	6.68329	6.66217	6.60705	6.89384	6.75048	6.83671	ARMC8	6110369	RefSeq	ILMN_20651	NM_213654.1	NP_998819.1	6110369	297	TTTTTAAAGAAAAAGACGACTTTCACCTTTCACTATGTTGCTCTTGAACC
ILMN_1781151	NM_015396.3	ARMC8	25852	8.25779	8.53432	8.28579	8.4874	8.81549	8.49879	ARMC8	2510575	RefSeq	ILMN_20420	NM_015396.3	NP_056211.2	2510575	1394	CTCCGCCAGGCTGCATTCAAGCTCTATGCCTCTCTTGGAGCAAATGATGA
ILMN_1797453	NM_015396.3	ARMC8	25852	7.12823	7.41239	7.27862	7.27964	7.44054	7.51038	ARMC8	940736	RefSeq	ILMN_20420	NM_015396.3	NP_056211.2	940736	3277	CAGGAACTGGGGACCAAGAGCCTCCCAATTGCCCTAACTCCTGTCATTGG
ILMN_2385318	NM_014154.2	ARMC8	25852	7.31279	7.4657	7.30205	7.51828	7.69543	7.67703	ARMC8	6550750	RefSeq	ILMN_20531	NM_014154.2	NP_054873.2	6550750	1195	GGAGAGATTACTAGAGGAGAGAGTTGAAGGAGCTGAGACACTTGCCTATC
ILMN_1755732	NM_025139.2	ARMC9	80210	7.17204	7.0746	7.25049	7.12702	7.30834	7.10452	ARMC9	4880619	RefSeq	ILMN_16087	NM_025139.2	NP_079415.2	4880619	1954	CATGACCAACACGGGGAAGACAAGGCGGAAGGGGCTGGCTAATGTGCAGT
ILMN_1788192	NM_016608.1	ARMCX1	51309	10.2127	10.4541	10.3678	10.6899	10.5831	10.4773	ARMCX1	4230451	RefSeq	ILMN_9172	NM_016608.1	NP_057692.1	4230451	1256	CATGGTCTGTCGCTTGGACTCAGCTGTGCAGATGGCTGGGCTAAGACTGT
ILMN_2180677	NM_016608.1	ARMCX1	51309	9.03376	9.19746	8.9545	9.16969	9.1044	9.03687	ARMCX1	3170113	RefSeq	ILMN_9172	NM_016608.1	NP_057692.1	3170113	1868	ATCATAACAGTGACTGATGTTGGTTGTAATGGTTGGGTTTAGGATGAACC
ILMN_1785170	NM_177949.1	ARMCX2	9823	7.31235	7.30082	7.3569	7.4446	7.87547	7.75013	ARMCX2	3930201	RefSeq	ILMN_13791	NM_177949.1	NP_808818.1	3930201	2486	CTGCTTTTCCACTTGCTCATATAGTAAAGGGATCCTTTCAGCTGCCAGTG
ILMN_1651741	NM_177948.2	ARMCX3	51566	6.7077	6.85496	6.73796	6.8018	6.64992	6.65564	ARMCX3	3780753	RefSeq	ILMN_15637	NM_177948.2	NP_808817.1	3780753	5	TCCCACTCGCCGCCCGCTTTCCAAGACATATGTCCCGCTTGCAGCCCATT
ILMN_1664675	NM_177948.2	ARMCX3	51566	6.57475	6.48291	6.44756	6.68317	6.63666	6.77814	ARMCX3	6180725	RefSeq	ILMN_15637	NM_177948.2	NP_808817.1	6180725	50	GGCTGCAAGCGGGACATATGTCTTGGAAAGCGGGCGGCGAGTGGGAGAGA
ILMN_2334760	NM_177947.2	ARMCX3	51566	9.4948	9.64792	9.08521	9.63352	9.53726	9.53229	ARMCX3	2320647	RefSeq	ILMN_15168	NM_177947.2	NP_808816.1	2320647	2499	GAGGGTGTGGCAAAATGGAGCCTTTCACATCCTAGTGGTGGCCATTTGGT
ILMN_2334765	NM_177947.2	ARMCX3	51566	8.35956	8.71578	7.98312	8.5506	8.38091	8.38846	ARMCX3	7150427	RefSeq	ILMN_15168	NM_177947.2	NP_808816.1	7150427	2128	CTCTGAGAGCACAGAGGAGGCAAAAGCTTCTGTGGGATGTGCTAGTCGGC
ILMN_1743345	NM_152583.1	ARMCX4	158947	7.53756	7.60038	7.74314	7.62848	7.541	7.72228	ARMCX4	1470474	RefSeq	ILMN_139261	NM_152583.1	NP_689796.1	1470474	3588	TTCTTCCAGAAGTCCCCTCCTCCATGACTCTAGCTCTCACTAGGCTCCAG
ILMN_1741156	NM_022838.2	ARMCX5	64860	9.01321	9.1632	8.97396	9.09542	8.9505	8.9673	ARMCX5	1580619	RefSeq	ILMN_9239	NM_022838.2	NP_073749.2	1580619	2522	TGGTCAGAAACTCCAAGACTTAGCAGAGCACAGTGATCCCGAAGTGAGAG
ILMN_1716026	NM_019007.3	ARMCX6	54470	7.82342	7.70496	7.54173	7.6958	7.76738	7.76404	ARMCX6	4490215	RefSeq	ILMN_6931	NM_019007.3	NP_061880.2	4490215	133	GGCCTGTAGGTTTCGGCACAAGTTTCAGCGAGAGAAGGAGAAAACTGCCT
ILMN_1768226	NM_019007.3	ARMCX6	54470	6.98622	7.07223	6.91626	6.91373	7.0006	6.99395	ARMCX6	4150020	RefSeq	ILMN_6931	NM_019007.3	NP_061880.2	4150020	531	TGAAACTATGGCTCGGCCCTGGACTGAGGATGGGGATTGGACTGAACCTG
ILMN_2414533	NM_019007.3	ARMCX6	54470	8.33792	8.27243	8.36695	8.30515	8.37192	8.33013	ARMCX6	1690475	RefSeq	ILMN_6931	NM_019007.3	NP_061880.2	1690475	1411	CCAGGCAGGGGCTCCCACAGAGCTTTGAGTAACTTCTTGGTTGTGCAGTC
ILMN_2183510	NM_006010.2	ARMET	7873	11.5853	11.612	11.7957	12.0007	12.5447	12.51	ARMET	4560110	RefSeq	ILMN_28822	NM_006010.2	NP_006001.2	4560110	593	GGCAGCCAGTGCACGGACCGATTTGTAGTCTGCTCAATCTCTGTTGCACC
ILMN_3249571	NM_001099667.1	ARMS2	387715	6.51104	6.40733	6.46689	6.46963	6.46881	6.69756	ARMS2	4200324	RefSeq	ILMN_308522	NM_001099667.1	NP_001093137.1	4200324	331	GGTTCCAGCAGCCTCAGCACCACCTGACACTGTCTATCATCCACACTGCA
ILMN_1762582	NM_001668.2	ARNT	405	7.60631	7.82056	7.58128	7.47009	7.38669	7.22859	ARNT	2640338	RefSeq	ILMN_18369	NM_001668.2	NP_001659.1	2640338	4672	TGCTCTGACCATGAGGTGGGGGTTTTGGGGTGGGCGTTGCCTGGGTTCTT
ILMN_2347314	NM_178426.1	ARNT	405	8.40783	8.28683	8.44399	8.36695	8.21326	8.21326	ARNT	2190040	RefSeq	ILMN_24535	NM_178426.1	NP_848513.1	2190040	2688	GGGGACTGAGGAGCAAGGGTGGCCTTGAAGAGGCCAAAGGAATGTCCATT
ILMN_1718046	NM_014862.3	ARNT2	9915	8.01928	7.64392	7.92291	7.67639	7.34755	7.17007	ARNT2	4180307	RefSeq	ILMN_13881	NM_014862.3	NP_055677.3	4180307	6151	GGTGCAGGCACATTTCCAAGCGTAGGTGTCCCTGGCTTTTGTGGCCAAAG
ILMN_1731476	NM_001030273.1	ARNTL	406	6.64761	6.88896	6.80216	6.9323	7.02042	6.75474	ARNTL	20064	RefSeq	ILMN_6868	NM_001030273.1	NP_001025444.1	20064	497	ACAGGTCGAATTTGGGGAGCACAATGGCTGGAGGTCAGATGCCCACTAGG
ILMN_2405305	NM_001030272.1	ARNTL	406	8.52706	8.78306	8.56675	8.76222	9.14869	9.25817	ARNTL	7150519	RefSeq	ILMN_6754	NM_001030272.1	NP_001025443.1	7150519	2164	GCCTCTTGGAAGCAGATGCTGGACTGGGTGGCCCTGTTGACTTTAGTGAC
ILMN_1798064	NM_020183.3	ARNTL2	56938	6.83612	6.95805	7.00035	6.99988	6.88629	7.10063	ARNTL2	770523	RefSeq	ILMN_28712	NM_020183.3	NP_064568.3	770523	1860	GAATTACTTAGAAGCAGAGGGGGGCCTGGGAGACCCTGGGGACTTCAGTG
ILMN_3185198	XR_041999.1	ARP11	653857	7.2851	7.27091	7.13077	7.14001	7.26386	7.21521	ARP11	3830672	RefSeq	ILMN_342498	XR_041999.1		3830672	229	CAGAGCCGGCGCCTCCTCGGCAGACAGAACCTCCACTCAATACACCAGAA
ILMN_1759915	NM_006409.2	ARPC1A	10552	12.4304	12.3842	12.4047	12.3569	12.2942	12.4173	ARPC1A	7610692	RefSeq	ILMN_14839	NM_006409.2	NP_006400.2	7610692	1260	AAGCTGAGTGAGCCTCCGCCATCCAGCATGACAAACTGTGGCCGACCGCA
ILMN_2085760	NM_005720.2	ARPC1B	10095	8.49972	8.85895	8.04047	8.63626	8.58535	8.68074	ARPC1B	130717	RefSeq	ILMN_15741	NM_005720.2	NP_005711.1	130717	114	GAGCCCATCAGCTGCCACGCCTGGAACAAGGACCGCACCCAGATTGCCAT
ILMN_1792489	NM_005731.2	ARPC2	10109	13.0165	13.0003	12.8286	13.0487	13.0487	12.9171	ARPC2	7160327	RefSeq	ILMN_1434	NM_005731.2	NP_005722.1	7160327	993	GAGGAAGCGGCTGGCAACTGAAGGCTGGAACACTTGCTACTGGATAATCG
ILMN_1810200	NM_005731.2	ARPC2	10109	7.01279	6.80705	6.98859	6.74064	6.86273	6.83243	ARPC2	7560162	RefSeq	ILMN_1434	NM_005731.2	NP_005722.1	7560162	9	GTCCTTGCCTCCCTTACCCACCCTCACCGGCCCTTGTTTCTCCTTCCCCT
ILMN_2255021	NM_152862.1	ARPC2	10109	7.1138	6.88806	6.70889	6.72979	7.09972	6.91818	ARPC2	5340546	RefSeq	ILMN_23080	NM_152862.1	NP_690601.1	5340546	1	GGCCGGCTAGAGCCGGGGGCTGGGCGGGGACCGGGCTTGTCGGTGAAGCG
ILMN_1655561	NM_005719.2	ARPC3	10094	12.1585	12.2854	12.0844	12.4066	12.348	12.32	ARPC3	7380193	RefSeq	ILMN_14306	NM_005719.2	NP_005710.1	7380193	151	GCACTGTTGCCTATCAGAAGTCAATTCAAAGGACCTGCCCCCAGAGAGAC
ILMN_1707336	NM_001024959.1	ARPC4	10093	9.92759	9.83748	10.0504	9.99095	10.0654	10.1502	ARPC4	2690601	RefSeq	ILMN_24112	NM_001024959.1	NP_001020130.1	2690601	1162	CAAGCCTCCTTGGCCCCAGTATAAGTGTTGGGAACTCTCTGCCAGCTTCC
ILMN_1803183	NM_005718.3	ARPC4	10093	6.74465	6.77676	6.5172	6.81363	6.58824	6.62471	ARPC4	2230068	RefSeq	ILMN_24602	NM_005718.3	NP_005709.1	2230068	298	AAGGTGACAAGAAGGCCGAAGGCACAAAGGGAAGCTGCACCCATTCCTGG
ILMN_2393763	NM_001024960.1	ARPC4	10093	9.78838	10.0857	9.83016	10.0558	10.0504	10.1047	ARPC4	2600619	RefSeq	ILMN_24852	NM_001024960.1	NP_001020131.1	2600619	465	GCTGTCAGTCAATGCCCGTGCCCGCATTGTGGCTGAAGAGTTCCTTAAGA
ILMN_1768394	NM_005717.2	ARPC5	10092	13.0306	13.0376	12.8514	12.8484	12.8556	12.7899	ARPC5	20142	RefSeq	ILMN_13489	NM_005717.2	NP_005708.1	20142	1767	CGAGTAGCTCTAAAACAAACCACCTGACCAAGAGGGAAGTGAGCTTGTGC
ILMN_2043816	NM_030978.1	ARPC5L	81873	9.78153	9.73227	9.9051	10.0047	10.3222	10.4413	ARPC5L	4830056	RefSeq	ILMN_12274	NM_030978.1	NP_112240.1	4830056	766	ACTGCAGAACTGACATTTTGACGGTCTACCAGCGTGGCGGCTGGTGTTGG
ILMN_1782810	NM_032487.3	ARPM1	84517	8.09343	8.12353	8.24631	8.49085	8.72178	8.79051	ARPM1	2480615	RefSeq	ILMN_8778	NM_032487.3	NP_115876.2	2480615	1873	CATCATGGAAGGGGTGGCATTGGGATGGAGCGCAGATATCCAGGCAAGCA
ILMN_1776442	NM_080431.3	ARPM2	140625	6.86862	6.69586	6.84312	6.6385	6.43064	6.63434	ARPM2	2600754	RefSeq	ILMN_137382	NM_080431.3	NP_536356.3	2600754	1168	CCATCAAGATCACGGCTCCCCCCGACCGGTGGTTCTCCACCTGGATTGGA
ILMN_1772798	NM_006628.4	ARPP19	10776	10.5083	10.5876	10.369	10.3694	10.0964	10.0871	ARPP19	2140368	RefSeq	ILMN_2093	NM_006628.4	NP_006619.1	2140368	4659	CTCAGCACACACTGCCAGTCTTCCCCAATATCTGTCTCCTCTCAATTCCC
ILMN_2059505	NM_006628.4	ARPP19	10776	12.2628	12.2286	11.8778	11.9743	11.7447	11.6831	ARPP19	6620356	RefSeq	ILMN_2093	NM_006628.4	NP_006619.1	6620356	4957	CACTAGCACTTGTGATGCAATAGAACACTTCGCCTGTACTGAAAGGGCCA
ILMN_1671402	NM_016300.4	ARPP-21	10777	6.27049	6.58178	6.46949	6.41281	6.42309	6.5522	ARPP-21	7210554	RefSeq	ILMN_12964	NM_016300.4	NP_057384.2	7210554	360	AAGTCTGGATGAAGAGGAGAAACTGGAACTGCAGAGGCGGCTGGAGGCTC
ILMN_1672161	NM_016300.4	ARPP-21	10777	6.44799	6.5083	6.5952	6.75021	6.69294	6.59779	ARPP-21	4560301	RefSeq	ILMN_12964	NM_016300.4	NP_057384.2	4560301	2738	CTCATGGCCTTTGATGGAAGAGGAACAAGGTGGGAAAACTGGCTGAGGAC
ILMN_2251505	NM_198399.1	ARPP-21	10777	6.59621	6.58032	6.67022	6.54606	6.74598	6.47149	ARPP-21	6370551	RefSeq	ILMN_12850	NM_198399.1	NP_938409.1	6370551	136	CAACTGACAGGAGCTTGGGAGCTCGGGAGCTTGGGAGAGGGCTTATGTTT
ILMN_2289825	NM_016300.4	ARPP-21	10777	6.57801	6.70813	6.68642	6.42028	6.55434	6.59616	ARPP-21	1690561	RefSeq	ILMN_172653	NM_016300.4	NP_057384.2	1690561	2857	CACGTTAGCTGGTTAATGGTGCATATTTCTGTCATGTCTGCTAGGTATGC
ILMN_2374728	NM_001025068.1	ARPP-21	10777	6.4205	6.39349	6.46166	6.38604	6.32548	6.45097	ARPP-21	7160437	RefSeq	ILMN_13086	NM_001025068.1	NP_001020239.1	7160437	380	TCTGGATGAAGAGGAGAAACTGGAACTGCAGAGGCGGCTGGAGGCTCAGA
ILMN_1660126	NM_004312.1	ARR3	407	6.51163	6.4524	6.25732	6.55849	6.54079	6.5342	ARR3	3850307	RefSeq	ILMN_9978	NM_004312.1	NP_004303.1	3850307	1058	CAGCCAGCGATGTTGGTGTGGAGCTACCCTTGGTCCTGATCCATCCGAAG
ILMN_1730620	NM_004041.3	ARRB1	408	8.61971	8.49636	8.45767	8.39679	8.15622	7.88899	ARRB1	5670673	RefSeq	ILMN_7318	NM_004041.3	NP_004032.2	5670673	1914	TAAAAGATGACCGCGTTGAAGGCCACCTCCTTCTGGCTGGGAGGGGCAGA
ILMN_2325168	NM_020251.2	ARRB1	408	8.72386	8.57784	8.50474	8.51108	7.97385	7.86476	ARRB1	2490288	RefSeq	ILMN_11219	NM_020251.2	NP_064647.1	2490288	1877	AAGTTCTGGCAGCTAAAAGATGACCGCGTTGAAGGCCACCTCCTTCTGGC
ILMN_1675866	NM_199004.1	ARRB2	409	7.2205	7.16285	7.14263	7.10691	7.08935	7.08286	ARRB2	3930133	RefSeq	ILMN_1808	NM_199004.1	NP_945355.1	3930133	1681	TCTGGAAGGGGACAGTGAAAAGAGGAGTGACAGGAGGGAAAGGGGGAGAC
ILMN_2395711	NM_199004.1	ARRB2	409	7.75368	7.8113	7.43849	7.57458	7.24787	7.3201	ARRB2	4260347	RefSeq	ILMN_1808	NM_199004.1	NP_945355.1	4260347	1267	GCTCCGGAGACAGATGTCCCTGTGGACACCAACCTCATTGAATTTGATAC
ILMN_1661492	NM_152285.2	ARRDC1	92714	6.85619	6.81219	6.95337	6.92137	6.57926	6.74417	ARRDC1	4850646	RefSeq	ILMN_11748	NM_152285.2	NP_689498.1	4850646	1169	TGCCTCACACCCGCTGCACCCTCCCTTGTGCATTTCAACAGGTGCCACTG
ILMN_1655612	NM_015683.1	ARRDC2	27106	10.1984	9.97401	9.93411	9.77364	9.62217	9.47958	ARRDC2	7000609	RefSeq	ILMN_7560	NM_015683.1	NP_056498.1	7000609	2238	GAATTCAAGACAGTGACAGCATTACGTCACCCCTGGGGACAGAGGTCAGC
ILMN_1710229	NM_001025604.1	ARRDC2	27106	6.98683	6.88949	7.1015	6.80435	6.90809	6.85493	ARRDC2	4730110	RefSeq	ILMN_163680	NM_001025604.1	NP_001020775.1	4730110	67	GGAGGAAGCTTGGGGGACGCGACGGGGGAACGCGGAAACCCCGGGGATCT
ILMN_1715181	NM_015683.1	ARRDC2	27106	8.25429	8.14834	8.14251	8.17757	8.08156	8.13531	ARRDC2	3870504	RefSeq	ILMN_7560	NM_015683.1	NP_056498.1	3870504	79	TTGAGCTGCCGGTTCGCGAGTTCGAGGCCAGGTTCCGCCTGTCGTGGGTT
ILMN_2198515	NM_020801.1	ARRDC3	57561	7.39964	7.56649	7.27344	7.43339	7.61796	7.64268	ARRDC3	4060672	RefSeq	ILMN_22538	NM_020801.1	NP_065852.1	4060672	1970	GCCTGGACTTTACCTGCGTATGCACATGCTCAGAATTGTCTACTAGGCTG
ILMN_2198516	NM_020801.1	ARRDC3	57561	6.63	6.48887	6.58452	6.57138	6.84641	6.74639	ARRDC3	6450161	RefSeq	ILMN_22538	NM_020801.1	NP_065852.1	6450161	1240	CTGAAGCACCACCCAGCTATGCAGAAGTGGTAACAGAGGAACAAAGGCGG
ILMN_1660544	NM_183376.1	ARRDC4	91947	7.58267	7.66441	7.28057	7.34581	7.39665	7.31561	ARRDC4	6580168	RefSeq	ILMN_162925	NM_183376.1	NP_899232.1	6580168	3348	CTTCTGAGTTATATAGTTCATGCCCTGCCAAGGCATTGTTCGACTCCATG
ILMN_2184064	NM_183376.1	ARRDC4	91947	7.06026	6.81982	6.58463	6.86282	6.78299	6.77865	ARRDC4	3450463	RefSeq	ILMN_162925	NM_183376.1	NP_899232.1	3450463	3595	GGTGTGACTTGCCTTATTGAACTGATACTGGCATATCTGACTGTAAGCAG
ILMN_2153787	NM_001080523.1	ARRDC5	645432	6.55303	6.6769	6.44895	6.4443	6.5282	6.42656	ARRDC5	2370270	RefSeq	ILMN_183211	NM_001080523.1	NP_001073992.1	2370270	990	GGACGGAGTGTTACCCGTGAACCCAGATCACCAGAATTAAGTGCCCGAAC
ILMN_1733295	NM_182800.2	ARS2	51593	6.71077	6.59856	6.72738	6.78041	6.73447	6.39954	ARS2	7330646	RefSeq	ILMN_20232	NM_182800.2	NP_877952.1	7330646	367	CCCTCTGTCACCCGGGCTGAGTGCACTGGTGCAGTCGAAGCTTGCTGCAG
ILMN_2358202	NM_015908.4	ARS2	51593	13.5296	13.3854	13.6017	13.5706	13.5778	13.5407	ARS2	3420121	RefSeq	ILMN_19647	NM_015908.4	NP_056992.4	3420121	2869	TCCCCCGTTCCTCAGTCCTGTATCATCCATACTTGTACTACCTTGTCCTA
ILMN_1656477	NM_001085425.1	ARSA	410	7.60504	7.50521	7.73849	7.68071	7.50894	7.53705	ARSA	4920546	RefSeq	ILMN_306756	NM_001085425.1	NP_001078894.1	4920546	1393	CACAGGCAAGAGCCCTCGGCAGTCTCTCTTCTTCTACCCGTCCTACCCAG
ILMN_2047240	NM_000487.3	ARSA	410	9.06135	8.87575	9.1003	8.94045	9.12491	8.99547	ARSA	4150168	RefSeq	ILMN_17279	NM_000487.3	NP_000478.2	4150168	1946	CTGTGGGGGAGGCTCAGGTGTCTGGAGGGGGTTTGTGCCTGATAACGTAA
ILMN_1668727	NM_198709.1	ARSB	411	6.68504	6.57524	6.75262	6.66641	6.62919	6.64432	ARSB	150546	RefSeq	ILMN_27054	NM_198709.1	NP_942002.1	150546	1639	AGAAATGACTTCAGACCCAAGGTTCTGAAAGGGCCCCTCAAGGCCTCGGG
ILMN_1712587	NM_000046.2	ARSB	411	7.07117	7.09365	7.2504	7.20822	7.16056	7.15307	ARSB	7040600	RefSeq	ILMN_26948	NM_000046.2	NP_000037.2	7040600	5078	ATAGCTGAGCCCAGATGTTCCTTCTGCATCCTCCGAATCCCAGGGCTGGG
ILMN_1722045	NM_000046.2	ARSB	411	6.90701	6.98477	6.92906	6.84601	6.9581	6.90915	ARSB	6900309	RefSeq	ILMN_26948	NM_000046.2	NP_000037.2	6900309	2299	AGCAGAAGGGCGTGAAGAACCGGGAGCTCATCCACATCTCTGACTGGCTG
ILMN_2242937	NM_000046.2	ARSB	411	8.66601	8.54922	8.58022	8.47805	8.45635	8.31649	ARSB	270215	RefSeq	ILMN_180341	NM_000046.2	NP_000037.2	270215	5826	GTGTCAGCCATATGTATGGGGCTTCCATTTGGGGTGATGAGAAAGTTCTG
ILMN_1661624	NM_009589.2	ARSD	414	6.91684	6.92927	7.13346	7.07223	6.96128	6.90444	ARSD	4540672	RefSeq	ILMN_23380	NM_009589.2	NP_033667.2	4540672	2035	TCCCCCCAGGCCCCACCGCCGATTCTGAGGATGACAATTCCACATGAGAT
ILMN_1684873	NM_001669.2	ARSD	414	9.65063	9.60608	9.6398	9.50109	9.30272	9.37564	ARSD	6580689	RefSeq	ILMN_165491	NM_001669.2	NP_001660.2	6580689	4890	CCTCAGGACTTGCAAAAACGGGTCTCAGCATGCCTTCCCAGAGCCATGAG
ILMN_1684956	NM_001669.2	ARSD	414	7.40281	7.86112	7.17609	7.34185	7.3969	7.3424	ARSD	4230609	RefSeq	ILMN_165491	NM_001669.2	NP_001660.2	4230609	811	CTCCTCCTTCGGGTTTGTGCGACGCTGGAACTGTATCCTGATGAGAAACC
ILMN_1727462	NM_000047.1	ARSE	415	6.41121	6.34054	6.40101	6.44023	6.36742	6.21443	ARSE	3940630	RefSeq	ILMN_4453	NM_000047.1	NP_000038.1	3940630	1669	CTATCAGGTGATGGAACGAGTCCAGCAGGCGGTGTGGGAACACCAGCGGA
ILMN_1664001	NM_004042.3	ARSF	416	6.44056	6.14156	6.39631	6.30695	6.34572	6.41045	ARSF	4390403	RefSeq	ILMN_19783	NM_004042.3	NP_004033.2	4390403	1692	GCCAACGCCCTGAAGGAACACCAGGAAACCATCGTGCCTGTGACCTACCA
ILMN_1720604	NM_014960.2	ARSG	22901	7.99761	7.88023	7.77411	7.87437	7.67719	7.88278	ARSG	3190753	RefSeq	ILMN_769	NM_014960.2	NP_055775.2	3190753	1739	GTTAGCCTTGCATATCCCTTCTGTATCCTGTCCCTCCTCCACGCCGACCC
ILMN_1757896	NM_001011719.1	ARSH	347527	6.45453	6.5359	6.63662	6.63167	6.45518	6.63373	ARSH	50292	RefSeq	ILMN_806	NM_001011719.1	NP_001011719.1	50292	1617	GCAGCCTTGCTGTGGGACCTTCCCCTTCTGTGGGTGTGACAAGGAAGATG
ILMN_1727156	NM_001012301.1	ARSI	340075	6.23256	6.49146	6.44096	6.25075	6.3605	6.26928	ARSI	4230161	RefSeq	ILMN_29555	NM_001012301.1	NP_001012301.1	4230161	1367	CCAGTGTCCGCCAGGCCGTGTGGCTCTTCAACATCAGTGCTGACCCTTAT
ILMN_1679318	NM_024590.3	ARSJ	79642	8.17947	8.27896	8.31029	8.12287	8.16985	8.06535	ARSJ	2640725	RefSeq	ILMN_24631	NM_024590.3	NP_078866.3	2640725	4213	CTGTAGACCCTGGTGTTTTCTTTGAAGTGCCCTCTCCTAATGCAGAGGCC
ILMN_1657050	NM_198150.1	ARSK	153642	8.17159	8.38584	8.29894	8.45186	8.27845	8.46	ARSK	7560255	RefSeq	ILMN_19159	NM_198150.1	NP_937793.1	7560255	1099	GAGCATGTACGAGGCTAGTGCACATGTTCCGCTTTTGATGATGGGACCAG
ILMN_1807913	NM_004314.1	ART1	417	7.3921	7.24483	7.38612	7.39112	7.36946	7.3833	ART1	3710114	RefSeq	ILMN_19895	NM_004314.1	NP_004305.1	3710114	1252	GGGGACTGAACCTTACCCAGGGCTGTAGGAGTGAGACTCTGAATAAAGGG
ILMN_1693218	NM_001179.3	ART3	419	6.58142	6.50158	6.33509	6.28446	6.46604	6.3737	ART3	7040497	RefSeq	ILMN_8870	NM_001179.3	NP_001170.2	7040497	1123	CTCCAGGTCCAGTTCCTGTTCCAGGTCCCAAAAGCCATCCTTCTGCATCC
ILMN_1805773	NM_021071.2	ART4	420	6.68358	6.71722	6.6751	6.59713	6.46152	6.82048	ART4	1400577	RefSeq	ILMN_26808	NM_021071.2	NP_066549.2	1400577	1052	TCACCTGCCTGGGTGCACCTGTACAGTACTTCTCCCTCAAGAAGGAAGTC
ILMN_1733583	NM_053017.2	ART5	116969	6.2297	6.31141	6.31774	6.24939	6.42561	6.39351	ART5	50437	RefSeq	ILMN_21989	NM_053017.2	NP_443750.2	50437	1034	GTTACCAGATTCTCTCAGGATGGAGCCCAGAGCTTGGTGACTCTCTGGAG
ILMN_2338733	NM_053017.3	ART5	116969	6.45174	6.43123	6.41821	6.24382	6.40655	6.62154	ART5	3130239	RefSeq	ILMN_168172	NM_053017.3	NP_443750.2	3130239	1244	CGAAGAGGCACCTCCAGCAGCCTTGAGAAGCAAGAACATGGTTCCGGACC
ILMN_1727040	NM_003976.2	ARTN	9048	6.50451	6.33062	6.38683	6.26214	6.29616	6.42391	ARTN	4760468	RefSeq	ILMN_7178	NM_003976.2	NP_003967.1	4760468	127	CTGCTGGGTTGAGTCTAGCTGTGTAGGCCCCTTGTTCCTCACCTGGAGAA
ILMN_1762952	NM_057091.1	ARTN	9048	6.2329	6.57055	6.47333	6.16264	6.30638	6.23735	ARTN	1850246	RefSeq	ILMN_20917	NM_057091.1	NP_476432.1	1850246	665	AGCACTGGTCCCCGGAAAGGTGCCTAGAAGAACAAGGTGCAGGACCCCGT
ILMN_1773295	NM_057160.1	ARTN	9048	6.52278	6.55553	6.5576	6.59228	6.47338	6.29219	ARTN	6270446	RefSeq	ILMN_10489	NM_057160.1	NP_476501.1	6270446	2	TGCCCGGCCTGATCTCAGCCCGAGGACAGCCCCTCCTTGAGGTCCTTCCT
ILMN_1803691	NM_057091.1	ARTN	9048	6.82212	6.60521	6.71145	6.49958	6.70064	6.69128	ARTN	6560494	RefSeq	ILMN_20917	NM_057091.1	NP_476432.1	6560494	1651	TCCCAGCCTAAAAGACACCAGAGACCTCAGCTATGGAGCCCTTCGGACCC
ILMN_1800935	NM_022786.1	ARV1	64801	10.0672	10.0464	10.0536	9.97613	9.95383	10.057	ARV1	1500246	RefSeq	ILMN_5909	NM_022786.1	NP_073623.1	1500246	999	GGATACCCACCCCCACAAATGCACCCAAGAGACAAGCCATTTACATACAG
ILMN_1677226	NM_001670.1	ARVCF	421	7.34172	7.05069	7.2663	6.96979	7.03242	7.28852	ARVCF	5810301	RefSeq	ILMN_164293	NM_001670.1	NP_001661.1	5810301	3681	CCTGGGCAAGGAAGCTTTGGAAGCAGCAAGGTGGGGGTCAGGCTACAGGT
ILMN_1720205	NM_001030078.1	ARVP6125	442092	6.73463	6.84489	6.76211	6.71226	6.7378	6.84208	ARVP6125	7150255	RefSeq	ILMN_18379	NM_001030078.1	NP_001025249.1	7150255	713	CTCCTTGGGCACAATCTGCCAGGGGACAATGGTTCATGTCGAGCCAGCTA
ILMN_3307108	XR_041956.1	ARVP6125	442092	7.22796	7.02755	7.27301	7.12686	7.08127	7.01984	ARVP6125	5890544	RefSeq	ILMN_338329	XR_041956.1		5890544	194	TCCGTGACAAGGTGGTGCTGATTTCCAGTGGTCCTCCCTGGTGGGGGAAT
ILMN_1724162	NM_139058.1	ARX	170302	6.41804	6.49676	6.60294	6.68918	6.6513	6.62223	ARX	4070020	RefSeq	ILMN_162588	NM_139058.1	NP_620689.1	4070020	1903	CTGCCCCTGCTACTGCCAACCTCGCTCCAACTCCAACATCCACTCTCTCT
ILMN_1771732	NM_020682.3	AS3MT	57412	9.00611	8.82807	9.15735	9.05536	9.07239	9.14148	AS3MT	4280390	RefSeq	ILMN_21162	NM_020682.3	NP_065733.2	4280390	2208	AGAAGCAGGAAAGGCATCAGAAGAAGTAACAGTTGGCAGAGGGTCTCAGG
ILMN_1655509	NM_004315.3	ASAH1	427	6.76944	6.64854	6.65232	6.87849	6.72862	6.78322	ASAH1	5420332	RefSeq	ILMN_182196	NM_004315.3	NP_004306.2	5420332	151	CCGCCCACCTGAGTCCTTCGCCAGTTAGGAGGAAACACAGCCGCTTAATG
ILMN_1684054	NM_177924.2	ASAH1	427	7.23054	7.476	7.43894	7.20287	7.41095	7.30856	ASAH1	2030482	RefSeq	ILMN_26236	NM_177924.2	NP_808592.1	2030482	261	GCTCTTCTTTGCCTCTGCTGGAGTCCGGGGAGTGGCGTTGGCTGCTAGAG
ILMN_1776129	NM_019893.1	ASAH2	56624	6.61878	6.74465	6.58794	6.74591	6.52266	6.72488	ASAH2	4830544	RefSeq	ILMN_27181	NM_019893.1	NP_063946.1	4830544	328	AATGCACAGGGCATCCTCACCAGGCTATACAGTCGTGCCTTCATCATGGC
ILMN_1780786	NM_019893.1	ASAH2	56624	6.55454	6.65409	6.55379	6.58973	6.71732	6.64604	ASAH2	1190112	RefSeq	ILMN_27181	NM_019893.1	NP_063946.1	1190112	327	GAATGCACAGGGCATCCTCACCAGGCTATACAGTCGTGCCTTCATCATGG
ILMN_1800237	XM_001125770.1	ASAH2	56624	6.56201	6.69101	6.47591	6.6652	6.67106	6.58694	ASAH2	4210132	RefSeq	ILMN_180889	XM_001125770.1	XP_001125770.1	4210132	3	GGCCAAACGCACCTTCTCTAACTTGGAGACATTCCTGATTTTCCTCCTTG
ILMN_1658602	NM_001079516.1	ASAH2B	653308	6.72128	6.84638	6.95941	6.84966	6.81184	7.05395	ASAH2B	4810537	RefSeq	ILMN_176170	NM_001079516.1	NP_001072984.1	4810537	468	TATTTTGGACACAATCGGAAGCAGGACATTCTGAAGCCTGCTGTCATACT
ILMN_2118773	NM_001079516.1	ASAH2B	653308	6.65778	6.54123	6.74137	6.50537	6.62853	6.66625	ASAH2B	2370731	RefSeq	ILMN_176170	NM_001079516.1	NP_001072984.1	2370731	29	GTGAACAGGTTCGGTGCTGCGGCTGGGGCTCAGCGATATGAGGCAGCATC
ILMN_3242048	XM_927086.2	ASAH2C	653365	7.55237	7.72797	7.69142	7.59133	7.72861	7.83499	ASAH2C	5080368	RefSeq	ILMN_37481	XM_927086.2	XP_932179.1	5080368	1972	AATCGTCCCTGTTTGGGGACAGATAGTTTACTGCTAATGGGGTGGAGGGG
ILMN_1656248	NM_024769.2	ASAM	79827	8.87896	9.96328	8.593	8.59527	8.32261	8.46058	ASAM	5570682	RefSeq	ILMN_27333	NM_024769.2	NP_079045.1	5570682	2254	AGCAATTGTGGATTTCCCCTCAAATCAGATGCCTCTAAGGACTTTCCTGC
ILMN_1690963	NM_018482.2	ASAP1	50807	11.3729	11.4008	11.4446	11.3858	11.4653	11.2796	ASAP1	7000072	RefSeq	ILMN_184045	NM_018482.2	NP_060952.2	7000072	5189	GCATGAGGAACCAGTTGACATGCTGGGTTGTGACTGGCAGCTTTAGCAGC
ILMN_2233366	NM_018482.2	ASAP1	50807	9.5194	9.80044	9.07159	9.4315	9.74845	9.71259	ASAP1	940164	RefSeq	ILMN_184045	NM_018482.2	NP_060952.2	940164	5552	CCATCAGGAATTTGAGTTCTCTCTAACCCAGCTTACTGTGGGACATAGGA
ILMN_3245057	NM_018482.2	ASAP1	50807	12.5124	12.526	12.4813	12.3774	12.3751	12.3967	ASAP1	6840129	RefSeq	ILMN_184045	NM_018482.2	NP_060952.2	6840129	5266	GGATGGAAGTCTGCATCTGAGGTTGCTCAGTGTCCCGGTCATTCATTTAC
ILMN_3244390	NR_002765.2	ASAP1IT1	29065	8.39092	8.0101	8.20585	8.08056	8.00365	7.90997	ASAP1IT1	1070209	RefSeq	ILMN_371250	NR_002765.2		1070209	794	CTGAAACCAGTGGCAGCCCAAGTTAGAGCCCAGCATTAAGTCCACCTCAT
ILMN_3194508	NM_003887.2	ASAP2	8853	10.4135	10.5245	10.2467	10.3234	10.3609	10.3661	ASAP2	5340646	RefSeq	ILMN_366441	NM_003887.2	NP_003878.1	5340646	5053	CCTGCATCTGTATTTTATAGTCAGCCTTTTGACCACCTGGTGCCAGCTAT
ILMN_3270972	NM_003887.2	ASAP2	8853	9.77198	9.94237	9.54207	9.68114	9.76968	9.62456	ASAP2	2750674	RefSeq	ILMN_366441	NM_003887.2	NP_003878.1	2750674	5138	CTCCAGTCCCAAACTAATCTGTCAGGTTCACTGGTACATAAATACCTAGG
ILMN_1685441	NM_017707.2	ASAP3	55616	10.4724	10.3541	10.2527	10.3533	10.342	10.311	ASAP3	2190709	RefSeq	ILMN_25222	NM_017707.2	NP_060177.2	2190709	3944	GTGGTTCCCACAGGAACAGGGTTGTCTTTTGAGCCCCCAGTGTCTGGTTT
ILMN_1683096	NM_016114.3	ASB1	51665	9.57174	9.44607	9.39221	9.37402	9.25184	9.20275	ASB1	1820347	RefSeq	ILMN_11707	NM_016114.3	NP_057198.1	1820347	6716	GACGGTGGGAGGGTGAGATGTGAAGATGTGGGATGAACCTGGAATGAACG
ILMN_1781148	NM_080871.2	ASB10	136371	6.38487	6.69201	6.70352	6.5833	6.6078	6.62605	ASB10	3190291	RefSeq	ILMN_20447	NM_080871.2	NP_543147.1	3190291	1754	GCTCTCCTGAGGCCCCCTTCTAGCCTGTGCAAACCCTGTATGTGCATTAA
ILMN_1651643	NM_001012428.1	ASB11	140456	6.7877	6.64968	6.68873	6.71488	6.682	6.78778	ASB11	4640152	RefSeq	ILMN_21119	NM_001012428.1	NP_001012428.1	4640152	105	CAGAACGTATCAGAAGGTCCGGACCATGGAAAGAGATTTCTTTTGGGGAT
ILMN_1722024	NM_001012428.1	ASB11	140456	6.41669	6.30946	6.34645	6.23032	6.38213	6.32508	ASB11	1450474	RefSeq	ILMN_21119	NM_001012428.1	NP_001012428.1	1450474	772	TGCTCAGGGCAAAAGTGCGCTTGATCTGGCGGCTCCAAAAAGCAGCGTGG
ILMN_2272251	NM_080873.1	ASB11	140456	6.86855	6.85014	6.82855	6.75138	6.8975	6.82442	ASB11	6510369	RefSeq	ILMN_24884	NM_080873.1	NP_543149.1	6510369	126	AGGAAATAGAAAAGAAGCGGCTAGGATAGCAGAAGAGATCTATGGTGGAA
ILMN_1656364	NM_130388.2	ASB12	142689	6.39293	6.3136	6.4033	6.38726	6.64855	6.56945	ASB12	7160519	RefSeq	ILMN_29573	NM_130388.2	NP_569059.2	7160519	800	CTCCACGGTCACTTCTATCACAGGTCCGTTTAGTCGTCCGCAGAGCCTTG
ILMN_1654385	NM_024701.2	ASB13	79754	10.9321	10.8196	10.7259	10.7253	10.8005	10.7432	ASB13	5050575	RefSeq	ILMN_16322	NM_024701.2	NP_078977.2	5050575	2463	CTTCATGCTGGCCGCCGTGAGGTTTTACTCCAGCGTTCCCGCCATTGTCA
ILMN_1753737	NM_130387.4	ASB14	142686	6.32381	6.47202	6.42298	6.47474	6.29686	6.51129	ASB14	2850047	RefSeq	ILMN_19635	NM_130387.4	NP_569058.1	2850047	1448	CTTTGCCACTTCCCTCTTCTTTGTCCAGAGAGCCAGCCCACAGCCAATGC
ILMN_1740528	NM_080928.2	ASB15	142685	6.46204	6.50716	6.47461	6.36163	6.36699	6.37286	ASB15	2030747	RefSeq	ILMN_8926	NM_080928.2	NP_563616.2	2030747	1453	GTGTCGGTTAAAAATTCGAAGGCTTATGGGTCTCCAGAAACTCTGCCAGC
ILMN_1810881	NM_080863.4	ASB16	92591	6.5626	6.47915	6.61954	6.48821	6.60006	6.40452	ASB16	2320152	RefSeq	ILMN_21148	NM_080863.4	NP_543139.4	2320152	1958	TCGGCCTGTTCCCAGACTCGGCCTTCACCTCCCTTCTCCTCCTGTGTTTA
ILMN_1670829	NM_080868.1	ASB17	127247	6.71569	6.71692	6.8767	6.87924	6.84852	6.64881	ASB17	1580523	RefSeq	ILMN_21270	NM_080868.1	NP_543144.1	1580523	229	CCTCCCTACAGTTTTTGGGTCAGTGGGGATATCACTGTTACGAACCAAGG
ILMN_2210101	NM_080868.1	ASB17	127247	6.79001	6.45348	6.4443	6.50612	6.65827	6.48352	ASB17	270189	RefSeq	ILMN_21270	NM_080868.1	NP_543144.1	270189	712	GAGTAAGAGTAATGGTTGATCGTGAATTGGCTGACATCCATGAAGATGCC
ILMN_3248023	NM_212556.2	ASB18	401036	6.6809	6.72367	6.69983	6.68063	6.52459	6.7757	ASB18	1190048	RefSeq	ILMN_4090	NM_212556.2	NP_997721.2	1190048	1211	TCCAGATGCACAAGCCGTTCTACCAGTCCCTCTTTGCCTTGGCCCTCACC
ILMN_1795811	NM_016150.3	ASB2	51676	6.77973	6.83498	6.85839	6.79706	6.65622	6.85366	ASB2	3440674	RefSeq	ILMN_19317	NM_016150.3	NP_057234.2	3440674	2640	CTCCAAAGACTAAGATGAAGACGTGGCCCAAGGTAGGGGGTAGGGGGAGC
ILMN_1699606	NM_016115.3	ASB3	51130	7.86277	8.16698	7.60362	8.00023	7.87353	7.88973	ASB3	5720458	RefSeq	ILMN_25973	NM_016115.3	NP_057199.1	5720458	152	CTTACGCGGACACGTGCTCTACAGTTGGACTTGCTGCCAGGGAAGGCAAT
ILMN_2358783	NM_145863.1	ASB3	51130	9.43969	9.48633	9.4702	9.45127	9.36071	9.22334	ASB3	2690068	RefSeq	ILMN_24959	NM_145863.1	NP_665862.1	2690068	1615	GGGGGGCCAGTAGTTCAGTGAGAATGTTTATGTTTACAACTAGCCTTCCC
ILMN_2358784	NM_145863.1	ASB3	51130	10.5389	10.7469	10.5557	10.489	10.422	10.3482	ASB3	60309	RefSeq	ILMN_24959	NM_145863.1	NP_665862.1	60309	1358	CGTCTACGGTCTGACAGTTATATTAGTCAGCTGCCACTTCCCAGAAGCCT
ILMN_1676066	NM_016116.1	ASB4	51666	6.4485	6.4199	6.40987	6.77012	6.43169	6.50482	ASB4	1740605	RefSeq	ILMN_14072	NM_016116.1	NP_057200.1	1740605	1043	TCAGATGGAACACAAAGTGGAGAAGAGCTATCCCCGATGATGACTTGGAG
ILMN_1702618	NM_016116.1	ASB4	51666	6.64185	6.66861	6.79887	6.8012	6.58521	6.69781	ASB4	2320014	RefSeq	ILMN_14072	NM_016116.1	NP_057200.1	2320014	930	CCTGTTGAACCATGGGGCTGCCCGAATATACCCTCCACAGTTCCATAAGG
ILMN_1813668	NM_145872.1	ASB4	51666	6.61591	6.56974	6.41896	6.62957	6.56025	6.7305	ASB4	1170382	RefSeq	ILMN_7187	NM_145872.1	NP_665879.1	1170382	1343	GACTCAGCCTGCTTTGAAATTAGCTTGTAGCCATGAAAGGGCCACCCGAT
ILMN_1711269	NM_080874.2	ASB5	140458	6.60007	6.58094	6.61481	6.64297	6.42323	6.6136	ASB5	1440445	RefSeq	ILMN_14971	NM_080874.2	NP_543150.1	1440445	2345	CCCAGGGCTTATTTTCTTCTGACTTCTTGGCTAACTTCCAGACTATGGGA
ILMN_2126055	NM_080874.2	ASB5	140458	6.57904	6.41975	6.56192	6.54488	6.39277	6.68698	ASB5	5270554	RefSeq	ILMN_14971	NM_080874.2	NP_543150.1	5270554	2658	GCTGCTTTTGGGTAAAACAGGTTTCCACCAGTATTTTCCCTGAGCTAGAG
ILMN_1655532	NM_017873.2	ASB6	140459	6.57587	6.46202	6.37411	6.36838	6.58879	6.40163	ASB6	870164	RefSeq	ILMN_28184	NM_017873.2	NP_060343.1	870164	627	TGCAGCGCCTCCTGGACCTTGGAGCTGATGTCAATGCCGCTGACAAGCAT
ILMN_1806705	NM_177999.1	ASB6	140459	8.19116	8.07742	8.42432	8.00687	7.8331	7.96474	ASB6	1780450	RefSeq	ILMN_13316	NM_177999.1	NP_821066.1	1780450	4247	GCTCCCAGAGAGACTGCCTTCCCTACACTAGAAGTCCCCACAAAGGCTTC
ILMN_2397776	NM_177999.1	ASB6	140459	7.93212	7.88312	7.93375	7.82084	7.62356	7.72682	ASB6	7000333	RefSeq	ILMN_13316	NM_177999.1	NP_821066.1	7000333	4136	TTGACGGGATGGCTTACAAGTCCTGCCTGATACCTACACACCATGATGCC
ILMN_1680419	NM_024708.2	ASB7	140460	8.40804	8.21463	8.57478	8.31634	8.31212	8.23711	ASB7	2190528	RefSeq	ILMN_25462	NM_024708.2	NP_078984.2	2190528	1602	AATCATTCCTATAACCACTGCTTGGTAAGCGATGCCTCATTCTTCTGAAA
ILMN_1744050	NM_024708.2	ASB7	140460	7.23887	7.14887	7.21996	7.30787	7.22469	7.26767	ASB7	1470528	RefSeq	ILMN_25462	NM_024708.2	NP_078984.2	1470528	1313	GGGTCGCTTAGAAGACGGACAGACTCCTTTACACTTATCTGCCCTTAGGG
ILMN_1753040	NM_198243.1	ASB7	140460	7.5176	7.67244	7.36645	7.34939	7.36997	7.66099	ASB7	2190156	RefSeq	ILMN_13798	NM_198243.1	NP_937886.1	2190156	2500	GAGGACAGGAGCCGCCGCTTCAGTTGTCACTGCAGAGCCATCGTATGTCA
ILMN_1783675	NM_024095.3	ASB8	140461	9.01092	9.13174	8.26516	8.9042	8.72087	8.69126	ASB8	2490441	RefSeq	ILMN_165486	NM_024095.3	NP_077000.1	2490441	2124	GGCAGTTCCTACACCTACGGTGTGTGTTCCAGCAGGGAGGAGTTATGGGC
ILMN_2173740	NM_024095.3	ASB8	140461	9.78738	9.85423	9.0694	9.78153	9.51589	9.56351	ASB8	870451	RefSeq	ILMN_165486	NM_024095.3	NP_077000.1	870451	2317	GGGAGTGGGAAAAGCATGTAAGAGCTCCTTTTGTGATGGTCCATCTACCC
ILMN_1786041	NM_024087.1	ASB9	140462	7.99546	8.03946	7.78482	7.95145	8.09141	8.20936	ASB9	4480091	RefSeq	ILMN_9568	NM_024087.1	NP_076992.1	4480091	1460	GCCCTCACAGCCACTGGGTCAAGATGTCCAATTTTCCAGAGTAAGGATAG
ILMN_2373728	NM_024087.1	ASB9	140462	7.34099	7.29986	7.19753	7.38317	7.53452	7.60377	ASB9	130110	RefSeq	ILMN_9568	NM_024087.1	NP_076992.1	130110	1007	AGGGCCCCCTTCTTTGATGCAGTTATGCCGCCTTAGAATTCGGAAGTGTT
ILMN_1685097	NM_015947.2	ASCC1	51008	10.6786	10.9353	10.9033	10.8903	10.7025	10.7778	ASCC1	830528	RefSeq	ILMN_24821	NM_015947.2	NP_057031.2	830528	1896	GTGCGTACCACACTCTGTTCCTCCATCAGTGAACACTTGGCTTGCTTCCT
ILMN_1679919	NM_032204.3	ASCC2	84164	12.395	12.1715	12.3447	12.2543	12.1852	12.2643	ASCC2	1570523	RefSeq	ILMN_24019	NM_032204.3	NP_115580.2	1570523	2674	CAAACCTCGGGCCACAAGACACCACTTCCCCTTTACCCTGGACAGCAGGA
ILMN_1745772	NM_006828.2	ASCC3	10973	9.96328	10.3699	9.91517	10.1181	10.2643	10.2399	ASCC3	650722	RefSeq	ILMN_174599	NM_006828.2	NP_006819.2	650722	7046	CCTCAACCATCCAGGAAATTGACAGTGGCTGCAGTATTGACTCCAGTGAC
ILMN_1772177	NM_006828.2	ASCC3	10973	8.00023	7.84509	8.46515	7.90923	7.91721	7.75519	ASCC3	5490138	RefSeq	ILMN_174599	NM_006828.2	NP_006819.2	5490138	214	GTAAAACCGAAAGGGAAGAAGGCGCGGTGGCAGGAGCTGACAGAGTGATG
ILMN_1797656	NM_022091.3	ASCC3	10973	7.84546	7.53004	7.56162	7.54736	7.36465	7.68555	ASCC3	4890376	RefSeq	ILMN_5802	NM_022091.3	NP_071374.1	4890376	3124	GAGGAAGGAGGTAGTGACTAGGAGTGAATATGAGGGAGGTTTCTGGGGAG
ILMN_2294751	NM_006828.2	ASCC3	10973	8.86087	9.18426	8.84824	9.02928	9.22061	9.0076	ASCC3	870040	RefSeq	ILMN_174599	NM_006828.2	NP_006819.2	870040	7343	CTAACTCTGCCGCATAAACTATAAATCTGTAAGGTGGTACACAGCGTGTC
ILMN_1701653	NM_004316.2	ASCL1	429	6.46073	6.43612	6.37133	6.49017	6.70958	6.46931	ASCL1	4830376	RefSeq	ILMN_23892	NM_004316.2	NP_004307.2	4830376	2166	CTCCTCATAGGTGAGATCAAGAGGCCACCAGTTGTACTTCAGCACCAATG
ILMN_1723412	NM_005170.2	ASCL2	430	6.9091	6.87209	6.97675	6.96847	6.9501	7.01884	ASCL2	7200435	RefSeq	ILMN_162982	NM_005170.2	NP_005161.1	7200435	1604	AAGAACCCTTGACCTGGGGCGTAATAAAGATGACCTGGACCCCTGCCCCC
ILMN_1695353	NM_020646.1	ASCL3	56676	6.52479	6.72946	6.49811	6.48449	6.68974	6.44839	ASCL3	6770500	RefSeq	ILMN_16261	NM_020646.1	NP_065697.1	6770500	342	CACCCGGAAAAGGAATGAGCGGGAAAGGCAGCGGGTGAAATGTGTCAATG
ILMN_1813075	NM_203436.1	ASCL4	121549	6.32894	6.30884	6.33498	6.36888	6.23307	6.09025	ASCL4	540437	RefSeq	ILMN_6498	NM_203436.1	NP_982260.1	540437	1872	GGAAAGTAATTGTTGACCTCCTGCTTTGGGTGAAGGAGACTGTAAGCTGG
ILMN_3185242	XM_001719321.1	ASCL5	647219	6.54983	6.40026	6.40374	6.24537	6.5905	6.61336	ASCL5	770521	RefSeq	ILMN_342553	XM_001719321.1	XP_001719373.1	770521	598	TTCATCCAGAAGCGCAACGAGCGCGAGAGGCAGCGAGTCAAGTGCGTCAA
ILMN_3261705	XM_001719321.1	ASCL5	647219	6.70955	6.81424	6.8505	6.69631	6.82587	6.94775	ASCL5	3940181	RefSeq	ILMN_342553	XM_001719321.1	XP_001719373.1	3940181	1133	TTGGGGCGGAAGTGCAGGGCAGCGGGTACGATGGGCACGATAGAGACCTA
ILMN_1714737	NM_014034.1	ASF1A	25842	10.2185	10.4426	10.1761	10.344	10.3585	10.5647	ASF1A	7560048	RefSeq	ILMN_1019	NM_014034.1	NP_054753.1	7560048	1756	CACACCTGTAGTACTCTTCCCCATTTCCTCTGACACTCATGCAGAATGAG
ILMN_1695414	NM_018154.2	ASF1B	55723	12.039	11.9474	11.9266	11.6821	11.6996	11.7227	ASF1B	2630673	RefSeq	ILMN_26148	NM_018154.2	NP_060624.1	2630673	1527	TCCTCTGCTAGGACCAGGGTGATTTCAAGCCAGGGAAGCAACTGGGACCC
ILMN_3259153	NR_024502.1	ASFMR1	100126270	6.83839	6.82672	6.65983	6.88935	6.97796	6.65732	ASFMR1	2000672	RefSeq	ILMN_370622	NR_024502.1		2000672	2121	CTGATCGGGCATCTAGGTTACTGCCAACTCCCTGAAGTCATACTGTGGTG
ILMN_1769013	NM_001671.2	ASGR1	432	7.14993	6.82123	6.92487	7.17414	6.99555	7.12625	ASGR1	2370064	RefSeq	ILMN_17580	NM_001671.2	NP_001662.1	2370064	1165	GGGGAAGGATAGGGTGATGTTCCGAAGGTGAGGAGCTTGAAACCCGTGGC
ILMN_1694966	NM_080914.1	ASGR2	433	6.42933	6.40973	6.36283	6.5207	6.36183	6.55294	ASGR2	4860753	RefSeq	ILMN_16567	NM_080914.1	NP_550436.1	4860753	947	TGACCCCAGCACACCTCTGGCTAACCCATACCCCACACCTGCCCAGCTCT
ILMN_1700340	NM_080912.2	ASGR2	433	6.58509	6.72432	6.63644	6.68124	6.84453	6.75398	ASGR2	1030386	RefSeq	ILMN_18166	NM_080912.2	NP_550434.1	1030386	229	ACCCTGCGTTCCATCCCACCATCAACCTCCACGTGAATCTGCACCTCTGC
ILMN_2342638	NM_080914.1	ASGR2	433	6.33701	6.44152	6.32442	6.47662	6.24284	6.31872	ASGR2	3800576	RefSeq	ILMN_16567	NM_080914.1	NP_550436.1	3800576	726	CGGACAGTGATGGCTCTTGGAAATGGGTGGATGGCACAGACTATAGGCAC
ILMN_1782032	NM_018489.2	ASH1L	55870	6.86535	7.23686	7.12043	7.00928	6.9055	7.00373	ASH1L	4810239	RefSeq	ILMN_166510	NM_018489.2	NP_060959.2	4810239	9965	CTGCTGCCCCCTCCCTACCTCTACTCCCCAAAATGGAATCATGGGATAGG
ILMN_1666933	NM_004674.2	ASH2L	9070	11.765	11.9266	11.5479	11.6586	11.4516	11.5479	ASH2L	3440348	RefSeq	ILMN_14109	NM_004674.2	NP_004665.1	3440348	2092	GTGTACCATAAGCCAACAACCGCTGACTCCAGGATTGCATAAGCCCCCTG
ILMN_1791647	NM_001672.2	ASIP	434	6.46499	6.37418	6.40579	6.54099	6.63054	6.57869	ASIP	3460474	RefSeq	ILMN_4129	NM_001672.2	NP_001663.2	3460474	511	GCGGAGGTTCCAGGAGATGGGACTTCAGGGAGACCTGGCTTGGGCTAAAA
ILMN_1685037	NM_001024944.1	ASL	435	7.59362	7.53386	7.67785	7.47433	7.44005	7.59501	ASL	4850681	RefSeq	ILMN_16466	NM_001024944.1	NP_001020115.1	4850681	1590	CTAATAAAGTGGGCGCGAGAGGAGGCTGCTGTGTGTTTCCTGCCCCAGCC
ILMN_1685142	NM_000048.3	ASL	435	6.48306	6.32772	6.44493	6.48632	6.16944	6.47053	ASL	1690128	RefSeq	ILMN_16357	NM_000048.3	NP_000039.2	1690128	1	GACGCCATCCCGGCCAGAAAAGCCCTGGCCAGTGGCGGGCGCGACACTAT
ILMN_2379393	NM_001024943.1	ASL	435	8.45236	8.39231	8.45383	8.37172	8.53459	8.62672	ASL	6620598	RefSeq	ILMN_176343	NM_001024943.1	NP_001020114.1	6620598	1790	TTTGGAAGGGCAAGGTGCGAGGATGCTTGAGGCCAGGAGTTTGACACAGC
ILMN_1690595	NM_004043.1	ASMT	438	6.44734	6.2709	6.33493	6.42404	6.37654	6.33787	ASMT	6220546	RefSeq	ILMN_20147	NM_004043.1	NP_004034.1	6220546	1022	GTCCTCCATGACTGGGCAGACGGAAAGTGCTCACACCTGCTGGAGAGGAT
ILMN_1689786	NM_004192.1	ASMTL	8623	8.73265	8.34695	8.63197	8.40172	8.50311	8.48574	ASMTL	6760619	RefSeq	ILMN_15304	NM_004192.1	NP_004183.1	6760619	1835	ATGCCATCTTGCCACCAAAGTGGCCCCCTGAAGCCCAGGCAGCATGTTCA
ILMN_1732615	XM_942506.1	ASMTL	8623	8.86778	8.81147	8.87925	8.79721	8.83159	9.1003	ASMTL	1010349	RefSeq	ILMN_137697	XM_942506.1	XP_947599.1	1010349	1300	GAGTATCAGTGCTTGCTGGAGCTGCACGGCTTCCACCAGGTGCAGGTGGT
ILMN_1804384	NM_004192.2	ASMTL	8623	7.5953	7.56484	7.76311	7.67222	7.44637	7.66183	ASMTL	430376	RefSeq	ILMN_15304	NM_004192.2	NP_004183.2	430376	1536	TATGCAGGTGACTGTGTTTGACCTCCCAGACATTATCGAGCTGGCCGCCC
ILMN_1657571	NM_004317.2	ASNA1	439	8.04433	7.65052	7.95385	7.84546	7.75037	7.94999	ASNA1	4480435	RefSeq	ILMN_25830	NM_004317.2	NP_004308.2	4480435	1148	CCCATAATACAGGGGGAGCCACTTGGGCAGGAGGCAGGGAGGGGTCCATT
ILMN_1796417	NM_133436.1	ASNS	440	11.2167	11.3161	11.191	11.2044	11.22	11.3398	ASNS	1510296	RefSeq	ILMN_14195	NM_133436.1	NP_597680.1	1510296	2101	AATGCCACTGACCCTTCTGCCCGCACGCTGACCCACTACAAGTCAGCTGT
ILMN_2398107	NM_133436.1	ASNS	440	9.99989	10.1502	10.0915	9.99772	10.1474	10.0498	ASNS	5960181	RefSeq	ILMN_172836	NM_133436.1	NP_597680.1	5960181	2199	CGTGTTGGATGGGGACTGTGGGTAGATAGGGGAACAATGAGAGTCAACTC
ILMN_2221673	NM_019048.1	ASNSD1	54529	11.6672	11.9405	11.6684	11.9677	12.1929	12.2875	ASNSD1	6960242	RefSeq	ILMN_15624	NM_019048.1	NP_061921.1	6960242	1911	CTTGCAGGTTATTCTCGTCATCGTGTCCGCTTTCAGTCGCATGGGCTGGA
ILMN_1692824	NM_000049.2	ASPA	443	6.66686	6.56594	6.64857	6.58133	6.71373	6.75885	ASPA	3140209	RefSeq	ILMN_10596	NM_000049.2	NP_000040.1	3140209	948	ACTCTTGATGGGAAGACGATCCCACTGGGCGGAGACTGTACCGTGTACCC
ILMN_3246037	NM_001080464.1	ASPG	374569	6.68275	6.75631	6.77633	6.62807	6.91814	6.67731	ASPG	3710280	RefSeq	ILMN_174269	NM_001080464.1	NP_001073933.1	3710280	1694	GGAACCTGGCAGTGGTGGCCTTTCTACAGAGCCTGGAGGGTGCGGTTGGT
ILMN_1693771	NM_004318.2	ASPH	444	8.55089	8.62114	8.52931	8.63745	8.92329	8.89886	ASPH	5890619	RefSeq	ILMN_530	NM_004318.2	NP_004309.2	5890619	337	TAGGAATCTATGATGCTGATGGTGATGGAGATTTTGATGTGGATGATGCC
ILMN_1739719	NM_004318.2	ASPH	444	7.17732	7.4269	7.14549	7.34571	7.31465	7.35611	ASPH	6100746	RefSeq	ILMN_530	NM_004318.2	NP_004309.2	6100746	2310	CCGGAACTGACACCACAGCAGAGACGCAGCCTTCCAGCAATTTAGCATGA
ILMN_2352934	NM_032468.2	ASPH	444	8.65442	8.74341	8.61898	8.86156	8.89175	9.10488	ASPH	2370450	RefSeq	ILMN_182157	NM_032468.2	NP_115857.1	2370450	138	CAAAGCATGGAGGACACAAGAATGGGAGGAAAGGCGGACTCTCAGGAACT
ILMN_1662390	NM_181718.3	ASPHD1	253982	7.1297	7.21881	7.55625	7.01622	7.37932	7.48342	ASPHD1	1440088	RefSeq	ILMN_11756	NM_181718.3	NP_859069.2	1440088	1285	AGGCCCTCGACTTTGTCTTCGCCCCAGACCCTTGAAGGAAGGTGCTCCCT
ILMN_1662490	NM_198907.1	ASPHD1	253982	6.68421	6.58776	6.3148	6.50933	6.76576	6.69149	ASPHD1	7210703	RefSeq	ILMN_11874	NM_198907.1	NP_944497.1	7210703	1482	GCTGTAAAAACACATTTCTGGAACAACTGGAGAAACCGGAGTATGCCCTG
ILMN_1708950	NM_181718.3	ASPHD1	253982	7.13287	7.22659	7.34605	7.36704	7.23381	7.42132	ASPHD1	6420561	RefSeq	ILMN_11756	NM_181718.3	NP_859069.2	6420561	1410	GGTGGGCGGGGGCGGAGGATGGGAACTGGCTAGTGAGCACTGAAATATAA
ILMN_2167426	NM_020437.3	ASPHD2	57168	8.18132	8.10025	8.23751	8.21351	8.50474	8.65118	ASPHD2	7400102	RefSeq	ILMN_16388	NM_020437.3	NP_065170.1	7400102	1469	TTGCTCCGGGACGATGAGAGTATTTCCCATGCTGGAGTCGGCGAGAAGGG
ILMN_1815184	NM_018136.3	ASPM	259266	12.101	12.0885	11.6556	11.5642	11.3614	11.5034	ASPM	6130441	RefSeq	ILMN_408	NM_018136.3	NP_060606.3	6130441	10474	CACAAATCCCCTGCAAGCTATTCAAATGGTGATGGATACGCTTGGCATTC
ILMN_2168166	NM_017680.3	ASPN	54829	6.34285	6.44882	6.38574	6.26195	6.40043	6.24047	ASPN	4050431	RefSeq	ILMN_23301	NM_017680.3	NP_060150.3	4050431	2286	GGACTGGATAACTCTGAGAAACACATCTAGTATAACTGAATAAGCAGAGC
ILMN_1762284	NM_152792.1	ASPRV1	151516	7.1651	7.19482	7.31206	7.04911	7.21959	7.27713	ASPRV1	4860255	RefSeq	ILMN_15163	NM_152792.1	NP_690005.1	4860255	1922	AACTGTGGGACCCCTTCAGATTCCCTGAGGTATGGCTTGGTCACTCTCAG
ILMN_1660749	NM_024083.2	ASPSCR1	79058	12.1569	11.9398	12.0247	11.9101	11.7916	11.8706	ASPSCR1	6940484	RefSeq	ILMN_9446	NM_024083.2	NP_076988.1	6940484	1797	GGACCACCTCCTCTGCCAGCAGGAATAAAGACTTGTGCATCCCTCAAAAA
ILMN_1661860	XM_001132706.1	ASPSCR1	79058	7.11917	7.21602	7.33413	7.1022	7.18687	7.21412	ASPSCR1	3420576	RefSeq	ILMN_168235	XM_001132706.1	XP_001132706.1	3420576	1218	AGGCCTTCAGGGAGGCGCAGATAAAGGAGAAGCTGGAGCGCTACCCAAAG
ILMN_1688180	XM_001132706.1	ASPSCR1	79058	8.01845	7.94528	7.91138	7.85175	7.78648	7.89529	ASPSCR1	1850307	RefSeq	ILMN_168235	XM_001132706.1	XP_001132706.1	1850307	1109	GCGGAGCTGCCTGATGAGTTCTTTGAGCTGACGGTGGACGACGTGAGAAG
ILMN_1810199	NM_025080.2	ASRGL1	80150	8.2299	8.12648	8.01873	8.19632	8.21908	8.08319	ASRGL1	6770270	RefSeq	ILMN_2585	NM_025080.2	NP_079356.2	6770270	949	GCAGCCGCCAAGGACGGCAAGCTGCACTTTGGAATTGATCCTGACGATAC
ILMN_1688234	NM_000050.4	ASS1	445	6.66252	6.57098	6.51799	6.6933	6.51874	6.55666	ASS1	4900370	RefSeq	ILMN_18789	NM_000050.4	NP_000041.2	4900370	220	TGTGCTTATAACCTGGGATGGGCACCCCTGCCAGTCCTGCTCTGCCGCCT
ILMN_1708778	NM_000050.4	ASS1	445	11.1886	11.0547	11.3589	10.9663	10.7402	10.7427	ASS1	110433	RefSeq	ILMN_18789	NM_000050.4	NP_000041.2	110433	1576	GCAAGGTCACTGCCAAATAGACCCGTGTACAATGAGGAGCTGGGGCCTCC
ILMN_2395451	NM_054012.3	ASS1	445	11.414	11.2882	11.5233	11.292	11.0921	10.9174	ASS1	2640544	RefSeq	ILMN_20010	NM_054012.3	NP_446464.1	2640544	1509	CCAGAGCAAGGTCACTGCCAAATAGACCCGTGTACAATGAGGAGCTGGGG
ILMN_1803813	NM_014065.2	ASTE1	28990	8.40055	8.43928	8.36508	8.30809	8.40334	8.41857	ASTE1	6650026	RefSeq	ILMN_165646	NM_014065.2	NP_054784.2	6650026	2373	GAGGGAGAACCACTGCACACACCAAGTGTTGGTATGAGGGAAACAACCGG
ILMN_1728055	NM_001002036.2	ASTL	431705	6.76362	6.72002	6.86627	6.77756	6.65902	6.88235	ASTL	6400070	RefSeq	ILMN_24491	NM_001002036.2	NP_001002036.2	6400070	1223	CTGTCCAGGGAAGCCCAGCTCTGCCAGGGGGCTGTGTACCTAGAAATCAT
ILMN_1684959	NM_004319.1	ASTN1	460	6.48865	6.51941	6.39157	6.41996	6.54563	6.42744	ASTN1	1990333	RefSeq	ILMN_27990	NM_004319.1	NP_004310.1	1990333	6979	CAACACTCTCCCAGCTCCCATGTCCCCAAGACCTCTGGAGTTTCCTCTTG
ILMN_1702189	NM_207108.1	ASTN1	460	6.57349	6.58379	6.65088	6.64607	6.78196	6.63554	ASTN1	2710736	RefSeq	ILMN_29858	NM_207108.1	NP_996991.1	2710736	3640	CCCCATGCCCCGTGGTGGATGATGTCAAGGCTCAAGAAATAGCAGACAAG
ILMN_1744118	NM_198186.2	ASTN2	23245	8.37416	8.20743	8.33376	8.40442	8.34741	8.41134	ASTN2	10703	RefSeq	ILMN_21884	NM_198186.2	NP_937829.2	10703	4563	AGGAAGCTCTGAGGATGGTTGCAGTGAGGAAGCATGGGTCTTTAAGGACT
ILMN_1797283	NM_198188.1	ASTN2	23245	6.9178	7.09599	6.82689	6.98147	6.91878	7.01032	ASTN2	3120132	RefSeq	ILMN_23800	NM_198188.1	NP_937831.1	3120132	89	CGTAATCCAGTTTTCCGTCTCCTTGGTGCAGATGAAGAAACCGACGCCCA
ILMN_2381559	NM_198187.2	ASTN2	23245	6.92207	7.11608	6.94022	7.01204	7.067	7.03335	ASTN2	4010358	RefSeq	ILMN_165647	NM_198187.2	NP_937830.2	4010358	4040	CCTCAAGGACACCAAAATCACGTGTGAGGAGAAGATGGTGTCAATGGCCC
ILMN_1726025	NM_015338.4	ASXL1	171023	11.3194	11.2244	11.1414	10.9509	10.8373	10.8432	ASXL1	5390180	RefSeq	ILMN_183479	NM_015338.4	NP_056153.2	5390180	6553	GCTCCTGCCTCTCTCCCAACATGTTTCCAGCAAGTAGATGCCCCTGTGTG
ILMN_1698968	NM_018263.4	ASXL2	55252	11.5399	11.638	11.2754	11.4591	11.2318	11.024	ASXL2	650075	RefSeq	ILMN_7971	NM_018263.4	NP_060733.4	650075	6868	AGTCCGTTTAGAGAGCAAACCATATTGTGCCTCTTCATCTTGACCCAGGC
ILMN_1736957	NM_030632.1	ASXL3	80816	6.49809	6.49702	6.40416	6.52019	6.56833	6.38842	ASXL3	2340133	RefSeq	ILMN_309516	NM_030632.1	NP_085135.1	2340133	899	TACCTCCTGCTTTTGCTCCCAGAAGTGGATAGGCAGATGGGAAGTGATGG
ILMN_1782246	NM_130768.1	ASZ1	136991	6.83094	6.60789	6.57688	6.52241	6.63837	6.49202	ASZ1	1510431	RefSeq	ILMN_22812	NM_130768.1	NP_570124.1	1510431	1190	GATAACACTGGAATGGGCTTCTCCCCAGAATTTTACTTCAGTTTGTGAAG
ILMN_2048957	NM_130768.1	ASZ1	136991	6.56694	6.553	6.27888	6.55571	6.52418	6.60513	ASZ1	1190274	RefSeq	ILMN_22812	NM_130768.1	NP_570124.1	1190274	1384	AGAGGACAGCTATTACCATATGCGGATTCGGTTTTCTTCTTTTCATTTGC
ILMN_1654497	NM_032810.2	ATAD1	84896	10.3671	10.4361	9.9933	10.4493	10.5437	10.629	ATAD1	5260221	RefSeq	ILMN_175726	NM_032810.2	NP_116199.2	5260221	2167	GCATTGAATGGTTGTTAGGCAGCCATGTGCTCAACACTGATTTCACCTCT
ILMN_2169983	NM_032810.2	ATAD1	84896	9.64657	9.48752	9.48571	9.48938	9.74255	9.66732	ATAD1	5340551	RefSeq	ILMN_175726	NM_032810.2	NP_116199.2	5340551	2637	CCAGAATTCTGTTATAGGCACCTAACCACGCAGCATGAGGAAAACGGCAC
ILMN_2048700	NM_014109.2	ATAD2	29028	11.3798	11.5317	11.1361	11.282	11.5055	11.5111	ATAD2	1410242	RefSeq	ILMN_172027	NM_014109.2	NP_054828.2	1410242	4032	GGCTTTGGCAATTCTTTCTCAGCCTACACCCTCACTTGTTGTGGATCATG
ILMN_3235282	NM_017552.1	ATAD2B	54454	7.53188	7.81206	7.8469	7.61248	8.56733	7.89655	ATAD2B	1230131	RefSeq	ILMN_306965	NM_017552.1	NP_060022.1	1230131	7432	GTGGGGACCCTGGGGGCTTTTTGAAGATGATGGAACCGCACTAGGGTTGA
ILMN_1738530	NM_018188.2	ATAD3A	55210	9.44215	9.33163	9.54094	9.41967	9.59083	9.57642	ATAD3A	4150086	RefSeq	ILMN_3490	NM_018188.2	NP_060658.2	4150086	2460	GCATGCCCCGATCTTTCACACACTGGTGACCCTGAGAGAGGAGGGAGGAG
ILMN_2131936	NM_031921.4	ATAD3B	83858	6.48788	6.71962	6.62741	6.72084	6.55344	6.76016	ATAD3B	7330091	RefSeq	ILMN_15482	NM_031921.4	NP_114127.3	7330091	359	GTTGGAGCAACAGTCCAAGCTCAAAGAGTATGAGGCCGCCGTGGAGCAGC
ILMN_2231569	NM_001039211.1	ATAD3C	219293	6.58242	6.49926	6.71118	6.64083	6.71579	6.68719	ATAD3C	540296	RefSeq	ILMN_9630	NM_001039211.1	NP_001034300.1	540296	1354	TTTTGGCAATAGAGTCTTGCTCGCCCAGGGTGGAGTGCAGTGGTGTGATC
ILMN_1806956	NM_024857.3	ATAD5	79915	6.47498	6.4852	6.53977	6.42922	6.44895	6.42781	ATAD5	2120592	RefSeq	ILMN_23842	NM_024857.3	NP_079133.3	2120592	3582	GGTTGAAAGACTGGAAAAGAAGAGCTGAATTGGAAGAAAGGCAGAATCTG
ILMN_1656576	NM_033064.3	ATCAY	85300	6.54158	6.40918	6.31843	6.58702	6.40534	6.34762	ATCAY	7050577	RefSeq	ILMN_27014	NM_033064.3	NP_149053.1	7050577	3349	GGGCGGGCACATTCTCCAGGCCCTTCTTCCTAGCTCTGTGGTTGACCTCT
ILMN_1756867	NM_007041.2	ATE1	11101	7.10779	7.21032	7.00048	7.07625	7.09111	7.09026	ATE1	6770243	RefSeq	ILMN_26196	NM_007041.2	NP_008972.2	6770243	973	GTATCAAGTGGCCATACACCAGGATCCACCCGATGAATGTGGGAAGACTG
ILMN_1791400	NM_001001976.1	ATE1	11101	7.87437	7.94976	7.52845	7.73299	7.56666	7.45555	ATE1	460731	RefSeq	ILMN_26324	NM_001001976.1	NP_001001976.1	460731	916	TCCACCAAGTTCGCAGTTCAAAGCCACACTTCTGGAGTCTTACCAGGTCT
ILMN_1812479	NM_007041.2	ATE1	11101	7.82325	8.01748	7.95446	7.99975	8.08676	7.94424	ATE1	3520427	RefSeq	ILMN_26196	NM_007041.2	NP_008972.2	3520427	1648	CCTCTGCCGGGAAGTTCCTGTGTTGTGCTGATGATTTGTGCCAGGATACA
ILMN_2381769	NM_007041.2	ATE1	11101	6.89183	7.01507	6.95014	6.90688	7.00889	6.8398	ATE1	4150626	RefSeq	ILMN_26196	NM_007041.2	NP_008972.2	4150626	1846	CCTAGCCCCCATAATTGGGATTTATCATTTTGGAGGATTCTTTCTAGAGC
ILMN_1801923	NM_005171.3	ATF1	466	9.01022	9.23338	8.95066	9.21092	9.36211	9.27728	ATF1	7200575	RefSeq	ILMN_2456	NM_005171.3	NP_005162.1	7200575	1246	GAGGAGAAAGTGGAAAATGACCTCAAGGAAGCTACGGGCACAACTGGAAG
ILMN_1748271	NM_001880.2	ATF2	1386	8.37033	8.60358	8.2461	8.43425	8.643	8.58137	ATF2	2100735	RefSeq	ILMN_12901	NM_001880.2	NP_001871.2	2100735	1731	CACAGATCGTTATGGCTCCTTCCTCCCAGTCACAGCCCTCAGGAAGTTGA
ILMN_1661109	NM_001030287.2	ATF3	467	6.52696	6.34996	6.21245	6.42653	6.50937	6.66502	ATF3	6380735	RefSeq	ILMN_6468	NM_001030287.2	NP_001025458.1	6380735	74	CTCTATATAGGATGCTCTGCTGTTTCCTAAGGATTTTCAGCACCTTGCCC
ILMN_1791346	NM_001040619.1	ATF3	467	6.51206	6.49511	6.54376	6.64209	6.45568	6.54555	ATF3	6560575	RefSeq	ILMN_182693	NM_001040619.1	NP_001035709.1	6560575	732	CCGCCTCTGTGGCATCACCAGGGTTTCTCTGAAGAAGAGGGTCTGCATTT
ILMN_2374865	NM_001040619.1	ATF3	467	9.09315	9.07289	9.04815	9.04277	9.30576	9.39128	ATF3	4780128	RefSeq	ILMN_182693	NM_001040619.1	NP_001035709.1	4780128	1826	CTCCCAGCGTTAACACAAAATCCATGGGCAGTATGATGGCAGGTCCTCTG
ILMN_1672128	NM_001675.2	ATF4	468	14.098	14.0148	14.067	14.041	14.1612	14.0715	ATF4	3460309	RefSeq	ILMN_164464	NM_001675.2	NP_001666.2	3460309	1934	CCTAGTTGAGGATAGTCAGGAGCGTCAATGTGCTTGTACATAGAGTGCTG
ILMN_1783394	NM_001675.2	ATF4	468	7.59018	7.49294	7.50726	7.49507	7.24796	7.51081	ATF4	6480053	RefSeq	ILMN_10757	NM_001675.2	NP_001666.2	6480053	593	GCCGGTGGAAGAATCCCCTGGTCTCCGTGAGCGTCCATTTTGTGGAACCT
ILMN_2358457	NM_182810.1	ATF4	468	9.72181	9.7562	9.7562	9.6648	9.94884	9.79584	ATF4	7610187	RefSeq	ILMN_23435	NM_182810.1	NP_877962.1	7610187	824	CTGGGCAGTGAAGTGGATATCACTGAAGGAGATAGGAAGCCAGACTACAC
ILMN_1669113	NM_012068.3	ATF5	22809	9.83083	9.73043	9.87841	9.89664	9.82868	9.97744	ATF5	1570484	RefSeq	ILMN_6490	NM_012068.3	NP_036200.2	1570484	1901	CAGTGTTTCGTGAAGGTGTTGGAGAGGGGCTGTGTCTGGGTGAGGGATGG
ILMN_1703471	NM_007348.2	ATF6	22926	9.89117	10.1618	9.93279	10.113	10.379	10.3474	ATF6	5420343	RefSeq	ILMN_18052	NM_007348.2	NP_031374.2	5420343	2293	TGTTTCTTCAGTGGCAAATGTAGCCCTGCATCCTCCAGTGTTACCTGGTG
ILMN_3194911	NM_004381.4	ATF6B	1388	8.02007	7.48246	8.16953	7.6628	7.89437	7.70012	ATF6B	4640110	RefSeq	ILMN_371897	NM_004381.4	NP_004372.3	4640110	2187	CCAGGTGGCCAGGTGGGACTGTTTCAAATTTCCCTGATCCCCAGGCTTGG
ILMN_3273641	NM_001136153.1	ATF6B	1388	7.21779	6.92581	7.45581	7.17154	7.21363	7.26576	ATF6B	1780360	RefSeq	ILMN_372136	NM_001136153.1	NP_001129625.1	1780360	1928	CCCCGGGGGACTATGAGGAGATGATGCAGATCGAGTGTGAGGTCATGGAC
ILMN_1706967	NM_006856.1	ATF7	11016	6.7812	6.8669	6.74215	6.79562	6.81114	6.73317	ATF7	1500400	RefSeq	ILMN_13310	NM_006856.1	NP_006847.1	1500400	2614	ACCGCCCCTGTCTCTCTTCATTCCCCTATCAACATTACCGCCCCTGTCTC
ILMN_1716435	NM_018179.3	ATF7IP	55729	7.07916	7.48804	7.26321	7.09022	7.13112	7.14859	ATF7IP	2570682	RefSeq	ILMN_24966	NM_018179.3	NP_060649.3	2570682	4554	GCAATGGCCCCCTCCCTTTCCTAATCTGGCTTTTACATTTATTTTGTGCC
ILMN_1804445	NM_024997.2	ATF7IP2	80063	7.42292	7.51375	7.56566	7.51243	7.69503	7.63783	ATF7IP2	2480075	RefSeq	ILMN_24845	NM_024997.2	NP_079273.2	2480075	3284	GGCCACCATCACAATACTAAGGGGCTCAGATGTGTCTTGTGCCCACCTCT
ILMN_1748968	NM_031482.3	ATG10	83734	9.75046	9.88322	9.85973	9.73476	9.51732	9.80299	ATG10	20050	RefSeq	ILMN_1070	NM_031482.3	NP_113670.1	20050	1271	AATTTGCCTGTTTATGGTGGTGTGTTCCTGTAGTCCCAGCTCCCCAGGAG
ILMN_2206098	NM_031482.3	ATG10	83734	7.77374	8.00829	7.72071	7.63999	7.61248	7.7072	ATG10	5340603	RefSeq	ILMN_174692	NM_031482.3	NP_113670.1	5340603	950	GGAATTGCGGCACGAAGAATGCCAAGAGTTTACCTGGCCAGCCCTGGCTT
ILMN_1673898	NM_004707.2	ATG12	9140	7.55804	7.47162	7.39327	7.30657	7.36762	7.32763	ATG12	5720142	RefSeq	ILMN_164969	NM_004707.2	NP_004698.2	5720142	1801	AAAATTATTAGGCTGCAGAGGCAAGAGGATCCCCTGAGCCCAGAAGTTCA
ILMN_2188204	NM_004707.2	ATG12	9140	11.5268	11.4039	11.208	11.2544	11.1491	11.0846	ATG12	1410348	RefSeq	ILMN_164969	NM_004707.2	NP_004698.2	1410348	1861	GAGTCGTGATTGTACCACTGCATTCCTGCTGAGCAACAGAGTGAGACCCC
ILMN_1725707	NM_030803.5	ATG16L1	55054	10.8075	10.6935	10.8005	10.6146	10.8735	10.8126	ATG16L1	2760491	RefSeq	ILMN_24221	NM_030803.5	NP_110430.4	2760491	3126	GATGGTCCTGGCCTCCACCTGCCCTCTCTTCCCTGCCTGATCACCGCTTT
ILMN_2365881	NM_017974.3	ATG16L1	55054	10.3191	10.2548	10.4138	10.2838	10.6353	10.4697	ATG16L1	3420347	RefSeq	ILMN_25151	NM_017974.3	NP_060444.3	3420347	2924	GCACAGCAGCGCCATCTTTCCGTTTCAGGGGTTGTGATGAAGGCCAAGGA
ILMN_1664644	NM_033388.1	ATG16L2	89849	9.26657	9.12952	9.06691	8.93698	8.39724	8.45002	ATG16L2	2000307	RefSeq	ILMN_16649	NM_033388.1	NP_203746.1	2000307	1838	TGCTACTCCGGGAGCCACATGGTGAGCGTGGACCAGGGCAGGAAGGTTGT
ILMN_1756006	NM_015104.1	ATG2A	23130	9.68065	9.70187	9.72988	9.46625	9.50442	9.25986	ATG2A	4200008	RefSeq	ILMN_18505	NM_015104.1	NP_055919.1	4200008	6138	ACGGAGGCTTTTGGACCCTCGGACCCCATCCCACTCAGCCAAGTGTCTTT
ILMN_1735006	NM_018036.5	ATG2B	55102	7.59858	7.72815	7.96124	7.71349	7.78786	7.91932	ATG2B	4780762	RefSeq	ILMN_9364	NM_018036.5	NP_060506.5	4780762	7131	CTCCGAAAATCCTTCTGTGGGGGTTTGAGAAAGTGAATGTTGCAGACATG
ILMN_1769566	NM_022488.3	ATG3	64422	10.4231	10.3379	10.3214	10.2947	10.6839	10.6584	ATG3	830035	RefSeq	ILMN_18856	NM_022488.3	NP_071933.2	830035	842	AGTGACCATTGAAAATCACCCTCATCTGCCACCACCTCCCATGTGTTCAG
ILMN_2163732	NM_022488.3	ATG3	64422	7.40962	7.21041	7.26576	7.40029	7.34172	7.3295	ATG3	1690253	RefSeq	ILMN_18856	NM_022488.3	NP_071933.2	1690253	909	GCTGAGGTGATGAAGAAAATCATTGAGACTGTTGCAGAAGGAGGGGGAGA
ILMN_1768960	NM_178271.1	ATG4A	115201	6.53624	6.62019	6.59307	6.42409	6.73312	6.70568	ATG4A	5290370	RefSeq	ILMN_173494	NM_178271.1	NP_840055.1	5290370	365	GGCCCTCACTTAGCGTGGAGGAAGGAACAGGAAGAGGCTGATGAAAAGGC
ILMN_2313782	NM_178270.1	ATG4A	115201	8.6128	8.69462	8.94713	8.78484	9.17094	9.05963	ATG4A	620168	RefSeq	ILMN_25519	NM_178270.1	NP_840054.1	620168	1864	GCAGGCCATGCGGCCTCTGTCACATCTACTCAACTCTGCTGTTGACATGC
ILMN_3307158	NM_178270.1	ATG4A	115201	8.94171	8.80866	9.05124	9.08647	9.29672	9.22035	ATG4A	6060358	RefSeq	ILMN_25519	NM_178270.1	NP_840054.1	6060358	1855	TTGGGCTTTGCAGGCCATGCGGCCTCTGTCACATCTACTCAACTCTGCTG
ILMN_1691173	NM_013325.4	ATG4B	23192	6.43233	6.63306	6.67163	6.63038	6.63572	6.4306	ATG4B	10348	RefSeq	ILMN_25088	NM_013325.4	NP_037457.3	10348	2832	AGTTTGCAATTCTTAATGGCAAATAATAAGTTTCAGTAGAAAACAAAAAA
ILMN_2411915	NM_178326.2	ATG4B	23192	7.93357	8.08187	7.92899	8.19553	8.40598	8.52963	ATG4B	2060136	RefSeq	ILMN_24355	NM_178326.2	NP_847896.1	2060136	104	ATGGACGCAGCTACTCTGACCTACGACACTCTCCGGTTTGCTGAGTTTGA
ILMN_1700923	NM_032852.2	ATG4C	84938	9.27985	9.48811	9.27369	9.51145	9.52311	9.66606	ATG4C	5090291	RefSeq	ILMN_29828	NM_032852.2	NP_116241.2	5090291	1273	GTCAGCATAAAGGATTTCCCTCTTGAGACATTCCACTGCCCTTCTCCCAA
ILMN_2383727	NM_032852.2	ATG4C	84938	6.73042	6.70248	6.39883	6.57653	6.79757	6.55858	ATG4C	2970528	RefSeq	ILMN_29828	NM_032852.2	NP_116241.2	2970528	1096	AGACTTGGTGGAGAAAGAACCAACACCGACTACTTAGAATTTGTGAAGGG
ILMN_1801905	NM_032885.4	ATG4D	84971	7.46541	7.39341	7.36434	7.23537	7.40029	7.37182	ATG4D	1450647	RefSeq	ILMN_2177	NM_032885.4	NP_116274.3	1450647	1360	AGGGTCCTCAGCTCCTCCTCAGCCACAGAGCGGTACCCCATGTTCACCCT
ILMN_2180315	NM_032885.4	ATG4D	84971	7.25619	7.37318	7.48766	7.38018	7.4486	7.50837	ATG4D	730767	RefSeq	ILMN_2177	NM_032885.4	NP_116274.3	730767	1513	CGCCCCAGCTCTGAGGACTTTGTGTTTTTATAAAGGGAGGGGATGAGGGG
ILMN_1718265	NM_004849.1	ATG5	9474	10.006	9.86878	9.66662	9.7173	9.5878	9.75238	ATG5	2030228	RefSeq	ILMN_28892	NM_004849.1	NP_004840.1	2030228	3082	CTAATCCCAGGTAAGTCAAGCCTACAATGCCCTAGAGGAAGAGTAAAACC
ILMN_1790978	NM_006395.1	ATG7	10533	9.73846	9.70106	9.89038	9.75335	9.83683	9.77768	ATG7	5220754	RefSeq	ILMN_17242	NM_006395.1	NP_006386.1	5220754	2288	GGCCAGTGTTCGGCGTTGCTCGGGATTCAAGATACCACCAGTTCAGAGCT
ILMN_1739008	NM_001077198.1	ATG9A	79065	9.82766	9.53811	9.89813	9.6058	9.52234	9.61118	ATG9A	3890528	RefSeq	ILMN_162226	NM_001077198.1	NP_001070666.1	3890528	3615	ACTGCATGCTGGGACTGCTCCTACTCTCTGTCCCACCCCTCACCCAGCTG
ILMN_2296290	NM_001077198.1	ATG9A	79065	6.52659	6.38762	6.34478	6.48374	6.33339	6.48793	ATG9A	1850605	RefSeq	ILMN_162226	NM_001077198.1	NP_001070666.1	1850605	106	CAGCTGCAGAGCATCGAGGGCTGGAGAGGAGCACATACTGTCCATGGAGC
ILMN_2410975	NM_001077198.1	ATG9A	79065	10.0444	9.86651	10.3218	9.86921	9.94633	9.83239	ATG9A	3190326	RefSeq	ILMN_162226	NM_001077198.1	NP_001070666.1	3190326	3531	CAGCAAAAGAGCTCTGGCCCGCATCTCGCTGTGCCCTGAAGGGGGATGAA
ILMN_1734655	NM_173681.4	ATG9B	285973	6.45883	6.59316	6.41745	6.60229	6.37506	6.56449	ATG9B	2570204	RefSeq	ILMN_167474	NM_173681.4	NP_775952.3	2570204	4095	AGTCAACACCTACTATGTACCAGGCACCAGGAAGCCAGAAGCTCAGGGCC
ILMN_1794707	NM_025092.3	ATHL1	80162	8.09098	7.8958	8.0573	8.1471	8.05455	8.31937	ATHL1	4070239	RefSeq	ILMN_6638	NM_025092.3	NP_079368.2	4070239	2257	AATCCCAGGCTCCTCTTGACTCTGGGCAGCTTTAATCAGGTTGGGCAGCC
ILMN_1673991	NM_004044.4	ATIC	471	12.862	12.7336	13.0194	12.9276	13.0541	13.0895	ATIC	1770546	RefSeq	ILMN_23084	NM_004044.4	NP_004035.2	1770546	1671	CGTAGACAGAGCTAAAAGGAGTGGTGTGGCGTACATTGCGGCTCCCTCCG
ILMN_3181411	NM_181598.3	ATL1	51062	7.37411	7.25136	7.73178	7.66197	7.68421	7.62882	ATL1	2680475	RefSeq	ILMN_366374	NM_181598.3	NP_853629.2	2680475	1725	GGTACTCTGGAGAATACCGAGAGCTGGGAGCTGTAATAGACCAGGTGGCT
ILMN_3255124	NM_015915.4	ATL1	51062	7.47515	7.56963	7.55737	7.70531	7.67126	7.60172	ATL1	990192	RefSeq	ILMN_366330	NM_015915.4	NP_056999.2	990192	1464	TGGGTGGGGAAGAATTTAGCCGGCGTTACCTGCAGCAGTTGGAGAGTGAA
ILMN_1716384	NM_022374.1	ATL2	64225	9.80745	9.98475	9.79358	9.87676	9.99059	9.94486	ATL2	2850494	RefSeq	ILMN_18684	NM_022374.1	NP_071769.1	2850494	2192	GCAGGCCTGACTGACCAGGTGTCTCATCATGCCAGATTAAAGACAGACTG
ILMN_1751086	NM_015459.3	ATL3	25923	9.67892	9.65142	9.86499	9.77305	10.0616	10.0464	ATL3	1240243	RefSeq	ILMN_20827	NM_015459.3	NP_056274.3	1240243	1926	AGAACACAACAAGCCCCTACTGATTTCTGGGTTTCTGCCACGGCCACAGG
ILMN_1713630	NM_000051.3	ATM	472	6.42193	6.50754	6.46415	6.47483	6.27866	6.3221	ATM	580537	RefSeq	ILMN_162851	NM_000051.3	NP_000042.3	580537	211	CAGGGTTTGAACCGGAAGCGGGAGTAGGTAGCTGCGTGGCTAACGGAGAA
ILMN_1716231	NM_138292.3	ATM	472	6.59802	6.40069	6.50191	6.65101	6.56588	6.52706	ATM	7330592	RefSeq	ILMN_16722	NM_138292.3	NP_612149.1	7330592	19	TCTACAGGTTGGCTGCATAGAAGAAAAAGGTAGAGTTATTTATAATCTTG
[truncated: 45,394 more rows]
