# Supplementary material for: Transcriptomic profiling of three-dimensional cholangiocyte spheroids long term exposed to repetitive Clonorchis sinensis excretory-secretory products
Source: Parasit Vectors. 2021 Apr 20;14:213. doi: 10.1186/s13071-021-04717-2 (PMC8056535; doi:10.1186/s13071-021-04717-2)
Supplement: Supplementary file 3 — Additional file 3: Table S2. RNA-Seq data for ESP-treated H69 spheroids. [file 13071_2021_4717_MOESM3_ESM.xlsx]

## Sheet: data2
Transcript	Gene_id	Gene_symbol	Desc	FPKM_Day0	FPKM_Day5	FPKM_Day10
NM_130786	1	A1BG	alpha-1-B glycoprotein	0.38288	0.300027	0.320137
NR_015380	503538	A1BG-AS1	A1BG antisense RNA 1	1.13549	1.02362	1.28874
NR_026971	144571	A2M-AS1	A2M antisense RNA 1	0.175967	0.10393	0.119276
NM_017436	53947	A4GALT	alpha 1,4-galactosyltransferase	35.8367	34.3521	33.5268
NM_001173466	8086	AAAS	achalasia, adrenocortical insufficiency, alacrimia	2.18718	0.512075	1.20981
NM_015665	8086	AAAS	achalasia, adrenocortical insufficiency, alacrimia	29.9308	23.3809	25.4405
NM_023928	65985	AACS	acetoacetyl-CoA synthetase	15.3558	14.9436	14.5562
NM_182662	51166	AADAT	aminoadipate aminotransferase	0.277528	0.819626	0.114541
NM_001286683	51166	AADAT	aminoadipate aminotransferase	1.3e-05	3.8e-05	2e-06
NM_016228	51166	AADAT	aminoadipate aminotransferase	1.36776	0.707807	0.831426
NM_153698	195827	AAED1	AhpC/TSA antioxidant enzyme domain containing 1	6.62385	8.07206	6.17323
NM_024666	79719	AAGAB	alpha- and gamma-adaptin binding protein	18.672	13.4298	13.3223
NM_001271886	79719	AAGAB	alpha- and gamma-adaptin binding protein	2.14923	1.03548	1.35581
NM_001271885	79719	AAGAB	alpha- and gamma-adaptin binding protein	0.798791	7.4184	5.053
NM_014911	22848	AAK1	AP2 associated kinase 1	0.957477	1.18727	1.12344
NM_024684	28971	AAMDC	adipogenesis associated, Mth938 domain containing	30.0258	28.1658	26.358
NM_001302545	14	AAMP	angio-associated, migratory cell protein	10.9928	7.7492	5.92162
NM_001087	14	AAMP	angio-associated, migratory cell protein	67.4087	46.6967	44.4184
NM_001166579	15	AANAT	aralkylamine N-acetyltransferase	0.018476	0.021925	0.034495
NM_001271874	25980	AAR2	AAR2 splicing factor homolog (S. cerevisiae)	29.0456	24.3797	24.2435
NM_015511	25980	AAR2	AAR2 splicing factor homolog (S. cerevisiae)	1.07781	1.30624	1.98778
NM_001025357	441376	AARD	alanine and arginine rich domain containing protein	0.012939	0.037041	0.040108
NM_001605	16	AARS	alanyl-tRNA synthetase	95.2781	98.4753	102.123
NM_020745	57505	AARS2	alanyl-tRNA synthetase 2, mitochondrial	6.22428	5.99492	7.03123
NM_001261434	80755	AARSD1	alanyl-tRNA synthetase domain containing 1	31.1349	19.5557	19.0626
NM_181806	132949	AASDH	aminoadipate-semialdehyde dehydrogenase	1.18089	4.38988	2.1036
NM_001286671	132949	AASDH	aminoadipate-semialdehyde dehydrogenase	0.239162	0.05236	0.46096
NM_001286669	132949	AASDH	aminoadipate-semialdehyde dehydrogenase	1.27871	0.7073	0.00344
NM_001286672	132949	AASDH	aminoadipate-semialdehyde dehydrogenase	0.162537	0.32924	0.330237
NM_001286668	132949	AASDH	aminoadipate-semialdehyde dehydrogenase	1.9973	0.678626	3.49133
NM_015423	60496	AASDHPPT	aminoadipate-semialdehyde dehydrogenase-phosphopantetheinyl transferase	16.9102	22.3596	19.0977
NM_005763	10157	AASS	aminoadipate-semialdehyde synthase	1.20372	2.23598	2.0568
NM_012138	26574	AATF	apoptosis antagonizing transcription factor	61.0438	43.9225	36.6467
NM_001080395	9625	AATK	apoptosis-associated tyrosine kinase	6e-06	3e-05	0.105088
NM_004920	9625	AATK	apoptosis-associated tyrosine kinase	0.112316	0.085323	0.00036
NM_020686	18	ABAT	4-aminobutyrate aminotransferase	0.181728	0.16773	0.23325
NM_001127448	18	ABAT	4-aminobutyrate aminotransferase	0.000174	0.000158	0.000156
NM_005502	19	ABCA1	ATP-binding cassette, sub-family A (ABC1), member 1	2.10372	3.17709	3.29188
NM_080282	10349	ABCA10	ATP-binding cassette, sub-family A (ABC1), member 10	0.554466	0.842272	0.596967
NR_002451	79963	ABCA11P	ATP-binding cassette, sub-family A (ABC1), member 11, pseudogene	1.52044	2.76528	1.87339
NM_015657	26154	ABCA12	ATP-binding cassette, sub-family A (ABC1), member 12	0.01234	0.053063	0.022832
NM_173076	26154	ABCA12	ATP-binding cassette, sub-family A (ABC1), member 12	1e-06	1e-06	1e-06
NR_103740	26154	ABCA12	ATP-binding cassette, sub-family A (ABC1), member 12	1e-06	1e-06	1e-06
NR_003574	650655	ABCA17P	ATP-binding cassette, sub-family A (ABC1), member 17, pseudogene	0.00808	0.007462	0.014985
NM_001606	20	ABCA2	ATP-binding cassette, sub-family A (ABC1), member 2	8.24517	9.12347	10.0659
NM_212533	20	ABCA2	ATP-binding cassette, sub-family A (ABC1), member 2	0.042714	0.003851	1.46514
NM_001089	21	ABCA3	ATP-binding cassette, sub-family A (ABC1), member 3	6.56043	5.35041	6.25412
NM_172232	23461	ABCA5	ATP-binding cassette, sub-family A (ABC1), member 5	1.31768	2.74847	3.12031
NM_018672	23461	ABCA5	ATP-binding cassette, sub-family A (ABC1), member 5	0.17942	1.29365	1.18263
NM_080284	23460	ABCA6	ATP-binding cassette, sub-family A (ABC1), member 6	4.44551	11.3914	10.0101
NM_019112	10347	ABCA7	ATP-binding cassette, sub-family A (ABC1), member 7	4.10222	4.90254	6.66882
NM_080283	10350	ABCA9	ATP-binding cassette, sub-family A (ABC1), member 9	0.214908	0.841498	1.39179
NM_012089	23456	ABCB10	ATP-binding cassette, sub-family B (MDR/TAP), member 10	8.01688	11.408	9.74019
NM_005689	10058	ABCB6	ATP-binding cassette, sub-family B (MDR/TAP), member 6	8.93678	8.78624	10.587
NM_004299	22	ABCB7	ATP-binding cassette, sub-family B (MDR/TAP), member 7	5.80725	5.33243	5.3676
NM_001271699	22	ABCB7	ATP-binding cassette, sub-family B (MDR/TAP), member 7	5.5e-05	3e-06	0.000126
NM_001271696	22	ABCB7	ATP-binding cassette, sub-family B (MDR/TAP), member 7	4.99299	5.98208	4.36227
NM_001271697	22	ABCB7	ATP-binding cassette, sub-family B (MDR/TAP), member 7	4.6e-05	0.000107	1e-05
NM_001271698	22	ABCB7	ATP-binding cassette, sub-family B (MDR/TAP), member 7	0.518866	3e-06	0.260799
NM_001282293	11194	ABCB8	ATP-binding cassette, sub-family B (MDR/TAP), member 8	0.304429	9e-06	9e-06
NM_001282292	11194	ABCB8	ATP-binding cassette, sub-family B (MDR/TAP), member 8	0.096359	0.090316	0.157326
NM_001282291	11194	ABCB8	ATP-binding cassette, sub-family B (MDR/TAP), member 8	0.140804	0.151109	0.248085
NM_007188	11194	ABCB8	ATP-binding cassette, sub-family B (MDR/TAP), member 8	5.15043	4.41517	4.41022
NM_001243013	23457	ABCB9	ATP-binding cassette, sub-family B (MDR/TAP), member 9	6.1e-05	0.000511	0.663523
NM_019625	23457	ABCB9	ATP-binding cassette, sub-family B (MDR/TAP), member 9	1.11858	1.55597	1.39823
NM_004996	4363	ABCC1	ATP-binding cassette, sub-family C (CFTR/MRP), member 1	15.2591	17.722	20.5589
NM_001198934	89845	ABCC10	ATP-binding cassette, sub-family C (CFTR/MRP), member 10	4.52504	3.96408	4.53311
NM_033450	89845	ABCC10	ATP-binding cassette, sub-family C (CFTR/MRP), member 10	0.327675	0.130204	0.313149
NM_000392	1244	ABCC2	ATP-binding cassette, sub-family C (CFTR/MRP), member 2	0.147893	0.181905	0.148397
NM_003786	8714	ABCC3	ATP-binding cassette, sub-family C (CFTR/MRP), member 3	14.9152	16.6933	23.9245
NM_001144070	8714	ABCC3	ATP-binding cassette, sub-family C (CFTR/MRP), member 3	3.33084	2.28811	2.23606
NM_001301829	10257	ABCC4	multidrug resistance-associated protein 4 isoform 3	0.000258	0.435255	8.8e-05
NM_005845	10257	ABCC4	ATP-binding cassette, sub-family C (CFTR/MRP), member 4	11.43	16.2276	15.285
NM_001301830	10257	ABCC4	multidrug resistance-associated protein 4 isoform 4	0.237105	0.23696	0.101305
NM_005688	10057	ABCC5	ATP-binding cassette, sub-family C (CFTR/MRP), member 5	8.32469	8.76982	8.44364
NM_001023587	10057	ABCC5	ATP-binding cassette, sub-family C (CFTR/MRP), member 5	6.02039	6.0984	7.04349
NM_001171	368	ABCC6	ATP-binding cassette, sub-family C (CFTR/MRP), member 6	0.519979	0.956298	1.80757
NM_001079528	368	ABCC6	ATP-binding cassette, sub-family C (CFTR/MRP), member 6	0.685342	1.07247	2.49881
NR_003569	653190	ABCC6P1	ATP-binding cassette, sub-family C, member 6 pseudogene 1	0.122439	0.314793	0.454319
NR_023387	730013	ABCC6P2	ATP-binding cassette, sub-family C, member 6 pseudogene 2	0.941328	0.998992	2.47613
NM_020297	10060	ABCC9	ATP-binding cassette, sub-family C (CFTR/MRP), member 9	0.515349	0.79984	0.722494
NM_000033	215	ABCD1	ATP-binding cassette, sub-family D (ALD), member 1	2.19072	2.34226	3.79054
NM_005164	225	ABCD2	ATP-binding cassette, sub-family D (ALD), member 2	0.955586	1.69936	1.63637
NM_002858	5825	ABCD3	ATP-binding cassette, sub-family D (ALD), member 3	13.76	17.9154	16.7346
NM_001122674	5825	ABCD3	ATP-binding cassette, sub-family D (ALD), member 3	0.599904	0.244312	0.268035
NM_005050	5826	ABCD4	ATP-binding cassette, sub-family D (ALD), member 4	6.20965	8.67719	10.1856
NR_003256	5826	ABCD4	ATP-binding cassette, sub-family D (ALD), member 4	6.38741	5.92429	4.93658
NM_002940	6059	ABCE1	ATP-binding cassette, sub-family E (OABP), member 1	33.7912	38.4909	30.0289
NM_001040876	6059	ABCE1	ATP-binding cassette, sub-family E (OABP), member 1	1.99841	1.01528	1.73866
NM_005692	10061	ABCF2	ATP-binding cassette, sub-family F (GCN20), member 2	37.7932	26.0867	19.2754
NM_007189	10061	ABCF2	ATP-binding cassette, sub-family F (GCN20), member 2	26.2788	17.087	18.2106
NM_018358	55324	ABCF3	ATP-binding cassette, sub-family F (GCN20), member 3	42.3969	29.7214	30.8095
NM_207629	9619	ABCG1	ATP-binding cassette, sub-family G (WHITE), member 1	0.087048	0.725998	0.003612
NM_016818	9619	ABCG1	ATP-binding cassette, sub-family G (WHITE), member 1	1.58093	0.348272	1.73965
NM_004827	9429	ABCG2	ATP-binding cassette, sub-family G (WHITE), member 2	5.6e-05	5.2e-05	5.2e-05
NM_022169	64137	ABCG4	ATP-binding cassette, sub-family G (WHITE), member 4	2.3e-05	2e-05	0.090269
NM_001142505	64137	ABCG4	ATP-binding cassette, sub-family G (WHITE), member 4	0.075373	0.121942	8.3e-05
NM_032604	84696	ABHD1	abhydrolase domain containing 1	0.150649	0.023436	0.11769
NR_073571	55347	ABHD10	abhydrolase domain containing 10	0.287902	0.164464	0.194129
NM_018394	55347	ABHD10	abhydrolase domain containing 10	8.5425	8.72242	7.9648
NM_001272069	55347	ABHD10	abhydrolase domain containing 10	0.305989	0.157967	0.070561
NR_073570	55347	ABHD10	abhydrolase domain containing 10	0.140143	0.166197	3e-06
NR_026912	83451	ABHD11	abhydrolase domain containing 11	1.56148	1.57035	1.62406
NM_148912	83451	ABHD11	abhydrolase domain containing 11	8.69011	9.42836	9.51429
NM_148913	83451	ABHD11	abhydrolase domain containing 11	1.57062	0.683561	1.55606
NM_001145364	83451	ABHD11	abhydrolase domain containing 11	1.77825	0.525971	2.50658
NM_001301058	83451	ABHD11	alpha/beta hydrolase domain-containing protein 11 isoform 9	0.153235	0.343779	0.266698
NM_001042472	26090	ABHD12	abhydrolase domain containing 12	53.8572	40.3825	47.1866
NM_015600	26090	ABHD12	abhydrolase domain containing 12	4.52649	2.95046	3.97117
NM_001206673	145447	ABHD12B	abhydrolase domain containing 12B	7e-06	7e-06	7e-06
NM_181814	145447	ABHD12B	abhydrolase domain containing 12B	0.392371	0.160169	0.275771
NM_032859	84945	ABHD13	abhydrolase domain containing 13	4.73805	7.18798	6.17271
NM_015407	25864	ABHD14A	abhydrolase domain containing 14A	8.76166	9.59677	9.56678
NR_037192	100526760	ABHD14A-ACY1	ABHD14A-ACY1 readthrough (NMD candidate)	0.356867	0.63842	0.340401
NM_001254753	84836	ABHD14B	abhydrolase domain containing 14B	3.27287	3.12562	4.64217
NM_032750	84836	ABHD14B	abhydrolase domain containing 14B	1.76757	1.64919	1.51991
NM_001146314	84836	ABHD14B	abhydrolase domain containing 14B	7.62494	5.84704	7.83821
NM_198147	116236	ABHD15	abhydrolase domain containing 15	10.451	8.25461	9.35501
NM_080622	140701	ABHD16B	abhydrolase domain containing 16B	12.3373	5.4974	5.46468
NM_001130111	81926	ABHD17A	abhydrolase domain containing 17A	36.6834	33.192	38.6556
NM_031213	81926	ABHD17A	abhydrolase domain containing 17A	1.07968	0.858861	0.654472
NM_016014	51104	ABHD17B	abhydrolase domain containing 17B	0.689098	0.300997	0.240041
NM_001025780	51104	ABHD17B	abhydrolase domain containing 17B	5.44834	5.98043	5.68191
NM_021214	58489	ABHD17C	abhydrolase domain containing 17C	6.78387	7.39922	5.34257
NM_007011	11057	ABHD2	abhydrolase domain containing 2	0.383441	0.463064	0.135638
NM_152924	11057	ABHD2	abhydrolase domain containing 2	12.7203	19.1036	16.6815
NM_138340	171586	ABHD3	abhydrolase domain containing 3	18.6905	27.9343	24.8928
NM_022060	63874	ABHD4	abhydrolase domain containing 4	8.78827	14.1139	15.3559
NM_016006	51099	ABHD5	abhydrolase domain containing 5	2.41482	1.94424	1.37114
NM_020676	57406	ABHD6	abhydrolase domain containing 6	3.3712	5.13373	5.72346
NM_024527	79575	ABHD8	abhydrolase domain containing 8	11.1685	12.1332	14.2046
NM_001178121	10006	ABI1	abl-interactor 1	1.91486	1.47908	0.013425
NM_001178119	10006	ABI1	abl-interactor 1	1.70874	4.2482	3.54964
NM_001178122	10006	ABI1	abl-interactor 1	0.243237	0.301512	0.132832
NM_001012752	10006	ABI1	abl-interactor 1	6.93752	7.92362	7.32057
NM_001178116	10006	ABI1	abl-interactor 1	0.269961	0.044815	0.111209
NM_001012750	10006	ABI1	abl-interactor 1	0.013046	0.005421	0.000204
NM_001282925	10152	ABI2	abl-interactor 2	0.037818	8.6e-05	0.104805
NM_005759	10152	ABI2	abl-interactor 2	4.72959	6.8151	6.6944
NM_001282926	10152	ABI2	abl-interactor 2	2.4e-05	0.097747	1.8e-05
NM_001282927	10152	ABI2	abl-interactor 2	2.03712	2.75781	3.34587
NM_015429	25890	ABI3BP	ABI family, member 3 (NESH) binding protein	0.43776	0.50173	0.517768
NM_007313	25	ABL1	c-abl oncogene 1, non-receptor tyrosine kinase	4.84897	5.51071	7.04514
NM_005157	25	ABL1	c-abl oncogene 1, non-receptor tyrosine kinase	11.4712	10.0939	13.2049
NM_001168238	27	ABL2	c-abl oncogene 2, non-receptor tyrosine kinase	0.092466	0.145339	0.023511
NM_001136000	27	ABL2	c-abl oncogene 2, non-receptor tyrosine kinase	0.905826	2.6456	0.693764
NM_001168239	27	ABL2	c-abl oncogene 2, non-receptor tyrosine kinase	1.59277	1.62219	3.29601
NM_005158	27	ABL2	c-abl oncogene 2, non-receptor tyrosine kinase	1.69413	1.80599	1.29132
NM_007314	27	ABL2	c-abl oncogene 2, non-receptor tyrosine kinase	0.00752	0.133231	0.196018
NM_001168236	27	ABL2	c-abl oncogene 2, non-receptor tyrosine kinase	0.183032	0.106807	0.047162
NM_001168237	27	ABL2	c-abl oncogene 2, non-receptor tyrosine kinase	0.003501	0.182139	0.102014
NM_006720	3983	ABLIM1	actin binding LIM protein 1	5.42251	5.92667	6.20892
NM_001003407	3983	ABLIM1	actin binding LIM protein 1	1.56646	1.64307	0.715501
NM_002313	3983	ABLIM1	actin binding LIM protein 1	0.000114	0.002183	0.000103
NM_032432	84448	ABLIM2	actin binding LIM protein family, member 2	3.01402	1.4924	2.44053
NM_001130086	84448	ABLIM2	actin binding LIM protein family, member 2	2.409	2.83495	2.84809
NM_001130088	84448	ABLIM2	actin binding LIM protein family, member 2	5.80236	4.77241	4.12722
NM_001130083	84448	ABLIM2	actin binding LIM protein family, member 2	0.060874	0.102475	0.272539
NM_001130084	84448	ABLIM2	actin binding LIM protein family, member 2	0.022232	1e-06	0.007188
NM_001286688	84448	ABLIM2	actin binding LIM protein family, member 2	0.113123	0.001712	0.142642
NM_001130087	84448	ABLIM2	actin binding LIM protein family, member 2	0.502536	0.50385	0.741228
NM_001130085	84448	ABLIM2	actin binding LIM protein family, member 2	0.197957	0.16016	0.245289
NM_001301015	22885	ABLIM3	actin-binding LIM protein 3 isoform 1	4e-06	3e-06	2e-06
NM_014945	22885	ABLIM3	actin binding LIM protein family, member 3	1.65518	1.31402	1.73283
NM_001301027	22885	ABLIM3	actin-binding LIM protein 3 isoform 3	3.61839	3.3141	3.96453
NM_001301018	22885	ABLIM3	actin-binding LIM protein 3 isoform 2	4.59402	3.07478	2.5588
NM_001301028	22885	ABLIM3	actin-binding LIM protein 3 isoform 4	1.50131	0.470466	0.521208
NM_001092	29	ABR	active BCR-related	13.9966	17.3822	18.5386
NM_001256847	29	ABR	active BCR-related	3.46189	0.118171	0.000117
NM_001282149	29	ABR	active BCR-related	0.239875	4.1e-05	0.060467
NM_021962	29	ABR	active BCR-related	1.04726	1.39342	2.66774
NM_021243	58527	ABRACL	ABRA C-terminal like	67.4071	69.4969	59.907
NM_013375	29777	ABT1	activator of basal transcription 1	17.4896	10.2741	10.8488
NR_033429	80325	ABTB1	ankyrin repeat and BTB (POZ) domain containing 1	0.05343	0.498902	0.979567
NM_032548	80325	ABTB1	ankyrin repeat and BTB (POZ) domain containing 1	0.84232	0.52247	1.08347
NM_172027	80325	ABTB1	ankyrin repeat and BTB (POZ) domain containing 1	3.79223	3.42777	2.74371
NM_145804	25841	ABTB2	ankyrin repeat and BTB (POZ) domain containing 2	2.78052	1.69806	1.67315
NR_038393	100506178	AC002480.3	uncharacterized LOC100506178	1.54124	2.72556	4.35784
NR_103856	100506325	AC003665.1	uncharacterized LOC100506325	0.414554	0.751936	0.731868
NR_103857	100506325	AC003665.1	uncharacterized LOC100506325	0.520343	0.40246	0.875699
NR_110102	101927550	AC004893.11	uncharacterized LOC101927550	1.29459	1.15999	1.17407
NM_001242901	100131094	AC005594.3	uncharacterized LOC100131094	0.569364	0.77479	0.767615
NR_110291	101928020	AC007038.7	uncharacterized LOC101928020	0.093531	0.130814	0.17517
NR_037875	728730	AC007246.3	uncharacterized LOC728730	1.04663	1.0977	1.10227
NR_046201	400684	AC007773.2	uncharacterized LOC400684	0.202639	0.267384	0.575586
NR_110283	101927865	AC007879.2	uncharacterized LOC101927865	0.2149	0.344341	0.069217
NR_037889	285626	AC008697.1	uncharacterized LOC285626	0.022764	0.042433	0.063924
NR_110164	100996579	AC009299.3	uncharacterized LOC100996579	0.800426	1.01278	0.851481
NR_110163	100996579	AC009299.3	uncharacterized LOC100996579	1.52772	2.99748	1.95931
NR_033389	100132215	AC009501.4	uncharacterized LOC100132215	0.225152	0.366326	0.648169
NR_110206	101927027	AC009948.5	uncharacterized LOC101927027	1.68996	3.34523	2.63272
NR_110204	101927027	AC009948.5	uncharacterized LOC101927027	2.03819	4.89966	4.59344
NR_110205	101927027	AC009948.5	uncharacterized LOC101927027	0.588482	2.27647	1.70588
NR_109875	101927100	AC010226.4	uncharacterized LOC101927100	0.314088	0.425913	0.299677
NR_110257	101929567	AC011747.4	uncharacterized LOC101929567	0.269873	0.308491	0.323079
NR_110153	100506299	AC011747.7	uncharacterized LOC100506299	0.146481	0.323837	0.604238
NR_027334	100131691	AC016629.8	uncharacterized LOC100131691	0.464569	0.516539	0.246994
NR_110013	101927630	AC017060.1	uncharacterized LOC101927630	0.659873	0.758579	0.762868
NR_110225	101927482	AC020571.3	uncharacterized LOC101927482	0.076619	0.00364	0.004338
NR_110226	101927482	AC020571.3	uncharacterized LOC101927482	1e-06	0.020384	0.019785
NM_001008737	401052	AC022007.5	uncharacterized LOC401052	2.26845	1.85466	2.48047
NR_034120	646329	AC058791.1	uncharacterized LOC646329	0.304089	0.407446	0.540679
NR_110104	101926911	AC068831.10	uncharacterized LOC101926911	0.088585	0.082534	0.10361
NR_110292	101928103	AC072062.1	uncharacterized LOC101928103	0.046777	0.188083	0.203401
NR_026966	100130691	AC074286.1	uncharacterized LOC100130691	0.445357	0.595518	0.72948
NR_110235	101928222	AC079145.4	uncharacterized LOC101928222	0.682563	0.640076	1.04093
NM_001242575	100130451	AC079610.2	uncharacterized LOC100130451	0.082646	0.141036	0.1352
NR_002809	338799	AC084018.1	uncharacterized LOC338799	0.807145	0.863458	1.04507
NR_037891	100507391	AC090505.6	uncharacterized LOC100507391	0.08395	0.034486	0.025971
NR_110065	101927021	AC091729.9	uncharacterized LOC101927021	0.20523	0.133569	0.235075
NR_110066	101927021	AC091729.9	uncharacterized LOC101927021	0.203936	0.448854	0.669689
NR_110067	101927021	AC091729.9	uncharacterized LOC101927021	0.397699	0.69652	0.386396
NR_110070	101927021	AC091729.9	uncharacterized LOC101927021	0.139834	0.096522	0.306915
NR_110199	101928243	AC093391.2	uncharacterized LOC101928243	0.976408	0.524159	0.761928
NR_108090	101929086	AC095067.1	uncharacterized LOC101929086	0.062435	0.034693	0.058061
NR_110218	101927217	AC097500.2	uncharacterized LOC101927217	0.142953	0.137421	0.138116
NR_102371	654841	AC097662.2	uncharacterized LOC654841	0.498926	0.579348	0.490178
NR_040038	151475	AC098823.3	uncharacterized LOC151475	0.015151	0.012283	0.037004
NR_110236	101928371	AC104134.2	uncharacterized LOC101928371	4.66944	4.23184	4.23084
NR_110174	101060091	AC104653.1	uncharacterized LOC101060091	0.220212	0.282604	0.497074
NR_110262	101929723	AC104654.2	uncharacterized LOC101929723	3e-06	1.4e-05	1e-06
NR_110263	101929723	AC104654.2	uncharacterized LOC101929723	0.253608	0.336797	0.725155
NR_110227	101927492	AC104655.2	uncharacterized LOC101927492	4.65549	2.28145	1.40549
NR_110240	101929231	AC144449.1	uncharacterized LOC101929231	0.182488	0.129414	0.043339
NR_103733_dup1	100506076	AC159540.1	uncharacterized LOC100506076	0.130753	0.311749	0.381303
NR_103732	100506076	AC159540.1	uncharacterized LOC100506076	2e-06	0.027754	8e-06
NR_103733	100506076	AC159540.1	uncharacterized LOC100506076	0.256099	0.639222	0.834001
NR_040097	100506123	AC159540.1	uncharacterized LOC100506123	0.504981	0.964468	1.7493
NR_103732_dup1	100506076	AC159540.1	uncharacterized LOC100506076	8.6e-05	0.067348	0.031282
NM_001130410	30	ACAA1	acetyl-CoA acyltransferase 1	1.87896	0.640021	0.663803
NM_001607	30	ACAA1	acetyl-CoA acyltransferase 1	16.2526	15.2846	14.0586
NR_024024	30	ACAA1	acetyl-CoA acyltransferase 1	3.02996	2.89576	2.17703
NM_006111	10449	ACAA2	acetyl-CoA acyltransferase 2	37.1393	35.3161	34.6987
NM_198837	31	ACACA	acetyl-CoA carboxylase alpha	0.000144	6e-05	0.166387
NM_198834	31	ACACA	acetyl-CoA carboxylase alpha	1.9435	2.86889	2.56193
NM_198838	31	ACACA	acetyl-CoA carboxylase alpha	0.254906	0.278351	0.000231
NM_198839	31	ACACA	acetyl-CoA carboxylase alpha	0.045087	0.040744	0.07847
NM_198836	31	ACACA	acetyl-CoA carboxylase alpha	6.99731	8.48753	9.1577
NM_001093	32	ACACB	acetyl-CoA carboxylase beta	0.77144	1.44084	1.4599
NM_001136538	80724	ACAD10	acyl-CoA dehydrogenase family, member 10	0.650526	0.413991	0.658689
NM_025247	80724	ACAD10	acyl-CoA dehydrogenase family, member 10	5.99113	7.76548	6.6399
NM_032169	84129	ACAD11	acyl-CoA dehydrogenase family, member 11	4.16305	4.25429	4.82313
NM_014384	27034	ACAD8	acyl-CoA dehydrogenase family, member 8	10.6132	9.98242	10.4241
NR_033426	28976	ACAD9	acyl-CoA dehydrogenase family, member 9	2.20901	1.9284	2.41529
NM_014049	28976	ACAD9	acyl-CoA dehydrogenase family, member 9	16.2357	15.1335	15.6833
NM_001608	33	ACADL	acyl-CoA dehydrogenase, long chain	0.09751	0.077473	0.246354
NM_000016	34	ACADM	acyl-CoA dehydrogenase, C-4 to C-12 straight chain	12.0442	15.7132	14.0786
NM_001286044	34	ACADM	acyl-CoA dehydrogenase, C-4 to C-12 straight chain	0.041903	0.063634	0.240817
NM_001286042	34	ACADM	acyl-CoA dehydrogenase, C-4 to C-12 straight chain	1.28895	1.37575	1.5542
NM_001127328	34	ACADM	acyl-CoA dehydrogenase, C-4 to C-12 straight chain	1.3e-05	0.778718	3.1e-05
NM_001302554	35	ACADS	acyl-CoA dehydrogenase, C-2 to C-3 short chain	0.14302	0.089636	0.126654
NM_000017	35	ACADS	acyl-CoA dehydrogenase, C-2 to C-3 short chain	7.47148	7.82902	8.9762
NM_001609	36	ACADSB	acyl-CoA dehydrogenase, short/branched chain	1.75842	2.53631	1.90471
NM_000018	37	ACADVL	acyl-CoA dehydrogenase, very long chain	67.0458	90.5201	101.094
NM_001270447	37	ACADVL	acyl-CoA dehydrogenase, very long chain	28.049	1.64047	5.04622
NM_001033859	37	ACADVL	acyl-CoA dehydrogenase, very long chain	1.14076	3.19251	1.11833
NM_001270448	37	ACADVL	acyl-CoA dehydrogenase, very long chain	5.87394	3.41438	6.16104
NM_013227	176	ACAN	aggrecan	3e-05	0.041514	0.035368
NM_001135	176	ACAN	aggrecan	0.023307	1.3e-05	0.053317
NM_014716	9744	ACAP1	ArfGAP with coiled-coil, ankyrin repeat and PH domains 1	0.082943	0.025626	0.038599
NM_012287	23527	ACAP2	ArfGAP with coiled-coil, ankyrin repeat and PH domains 2	8.08163	15.9469	12.1725
NM_030649	116983	ACAP3	ArfGAP with coiled-coil, ankyrin repeat and PH domains 3	4.50128	4.94074	6.48324
NM_000019	38	ACAT1	acetyl-CoA acetyltransferase 1	29.7589	25.7367	24.5129
NM_001303253	39	ACAT2	acetyl-CoA acetyltransferase 2	17.7142	11.3202	10.315
NM_005891	39	ACAT2	acetyl-CoA acetyltransferase 2	81.4381	95.1668	94.2377
NM_022735	64746	ACBD3	acyl-CoA binding domain containing 3	11.796	15.6194	13.671
NM_001135707	79777	ACBD4	acyl-CoA binding domain containing 4	0.889987	0.891657	1.21204
NM_001135706	79777	ACBD4	acyl-CoA binding domain containing 4	1.96171	3.00879	3.89827
NM_024722	79777	ACBD4	acyl-CoA binding domain containing 4	0.593057	1.07701	3.01908
NM_001135705	79777	ACBD4	acyl-CoA binding domain containing 4	1.02301	1.73111	0.842994
NM_001135704	79777	ACBD4	acyl-CoA binding domain containing 4	0.492142	0.374067	0.483249
NM_001042473	91452	ACBD5	acyl-CoA binding domain containing 5	6.43396	9.36985	8.17121
NM_145698	91452	ACBD5	acyl-CoA binding domain containing 5	0.699593	1.40638	0.929187
NM_001301253	91452	ACBD5	acyl-CoA-binding domain-containing protein 5 isoform 4	1.6559	0.163583	0.000218
NM_001271512	91452	ACBD5	acyl-CoA binding domain containing 5	0.496612	0.000668	0.982568
NM_001301251	91452	ACBD5	acyl-CoA-binding domain-containing protein 5 isoform 4	0.005565	0.020051	8.5e-05
NM_032360	84320	ACBD6	acyl-CoA binding domain containing 6	50.3198	37.9874	31.0024
NM_001039844	414149	ACBD7	acyl-CoA binding domain containing 7	1.64292	3.25085	2.33251
NM_001127219	84680	ACCS	1-aminocyclopropane-1-carboxylate synthase homolog (Arabidopsis)(non-functional)	0.592237	3.3e-05	0.000437
NM_032592	84680	ACCS	1-aminocyclopropane-1-carboxylate synthase homolog (Arabidopsis)(non-functional)	1.57206	2.39208	3.46775
NM_001082486	65057	ACD	adrenocortical dysplasia homolog (mouse)	14.3827	13.1086	12.7017
NM_022914	65057	ACD	adrenocortical dysplasia homolog (mouse)	0.182694	0.268766	0.362849
NM_000789	1636	ACE	angiotensin I converting enzyme	0.101562	0.068738	0.169327
NM_001010887	340485	ACER2	alkaline ceramidase 2	0.543023	1.22898	1.02091
NM_001300955	55331	ACER3	alkaline ceramidase 3 isoform c	8.2e-05	0.000119	0.000232
NM_018367	55331	ACER3	alkaline ceramidase 3	3.58364	4.72906	4.90939
NM_015831	43	ACHE	acetylcholinesterase (Yt blood group)	0.395673	0.412925	0.410133
NM_000665	43	ACHE	acetylcholinesterase (Yt blood group)	5e-06	2e-06	0.135586
NM_001302621	43	ACHE	acetylcholinesterase (Yt blood group)	0.187085	0.339556	0.000328
NM_001164816	22985	ACIN1	apoptotic chromatin condensation inducer 1	39.5641	27.9307	40.1253
NM_001164817	22985	ACIN1	apoptotic chromatin condensation inducer 1	8.70342	6.38891	4.47139
NM_001164814	22985	ACIN1	apoptotic chromatin condensation inducer 1	9.91968	9.96062	10.1845
NM_014977	22985	ACIN1	apoptotic chromatin condensation inducer 1	7.7e-05	0.000441	0.670339
NM_001164815	22985	ACIN1	apoptotic chromatin condensation inducer 1	12.0704	11.7046	10.2463
NM_001296	1238	ACKR2	atypical chemokine receptor 2	0.034813	0.17262	0.188741
NM_020311	57007	ACKR3	atypical chemokine receptor 3	0.868859	0.434413	0.296022
NM_178445	51554	ACKR4	atypical chemokine receptor 4	2.5e-05	2.4e-05	2.2e-05
NM_016557	51554	ACKR4	atypical chemokine receptor 4	0.014855	0.055185	0.055418
NM_001303275	47	ACLY	ATP citrate lyase	14.5073	15.0728	13.6463
NM_001096	47	ACLY	ATP citrate lyase	32.2755	37.4354	39.9171
NM_001303274	47	ACLY	ATP citrate lyase	27.5823	25.928	26.9492
NM_198830	47	ACLY	ATP citrate lyase	16.9771	21.832	20.2882
NM_020186	57001	ACN9	ACN9 homolog (S. cerevisiae)	9.77239	9.66324	7.96715
NM_002197	48	ACO1	aconitase 1, soluble	37.4764	48.7006	48.6791
NM_001278352	48	ACO1	aconitase 1, soluble	1.35231	1.69369	2.2926
NM_001098	50	ACO2	aconitase 2, mitochondrial	40.2409	31.1394	31.7601
NM_001037161	641371	ACOT1	acyl-CoA thioesterase 1	4.66012	5.05232	5.25224
NM_015547	26027	ACOT11	acyl-CoA thioesterase 11	0.000998	1e-06	1e-06
NM_147161	26027	ACOT11	acyl-CoA thioesterase 11	0.193056	0.109491	0.069963
NM_001160094	55856	ACOT13	acyl-CoA thioesterase 13	0.363326	0.258074	0.328936
NM_018473	55856	ACOT13	acyl-CoA thioesterase 13	7.56692	9.29602	8.8987
NR_046028	10965	ACOT2	acyl-CoA thioesterase 2	0.94815	1.88531	2.2506
NM_006821	10965	ACOT2	acyl-CoA thioesterase 2	7.64187	8.40658	9.53894
NM_152331	122970	ACOT4	acyl-CoA thioesterase 4	1.91117	2.45575	3.00065
NM_007274	11332	ACOT7	acyl-CoA thioesterase 7	9.80885	6.97173	7.32092
NM_181866	11332	ACOT7	acyl-CoA thioesterase 7	34.6802	18.9298	13.4602
NM_181864	11332	ACOT7	acyl-CoA thioesterase 7	14.594	7.8047	9.98952
NM_181865	11332	ACOT7	acyl-CoA thioesterase 7	0.001373	0.001449	1.84672
NM_005469	10005	ACOT8	acyl-CoA thioesterase 8	20.1214	15.3097	13.729
NM_001037171	23597	ACOT9	acyl-CoA thioesterase 9	27.8741	23.2272	17.4741
NM_001033583	23597	ACOT9	acyl-CoA thioesterase 9	1.40867	2.59146	2.80285
NM_007292	51	ACOX1	acyl-CoA oxidase 1, palmitoyl	1.08714	1.92262	1.01881
NM_004035	51	ACOX1	acyl-CoA oxidase 1, palmitoyl	3.45569	4.75525	4.14935
NM_001185039	51	ACOX1	acyl-CoA oxidase 1, palmitoyl	0.388381	0.243958	0.241686
NM_003500	8309	ACOX2	acyl-CoA oxidase 2, branched chain	0.271712	0.350057	0.562436
NM_003501	8310	ACOX3	acyl-CoA oxidase 3, pristanoyl	1.89199	2.99063	2.69757
NM_001101667	8310	ACOX3	acyl-CoA oxidase 3, pristanoyl	1.68101	0.524383	0.919764
NM_001142807	55289	ACOXL	acyl-CoA oxidase-like	0.014661	0.040789	0.04096
NM_004300	52	ACP1	acid phosphatase 1, soluble	25.7209	25.5474	19.7468
NM_007099	52	ACP1	acid phosphatase 1, soluble	7.39679	7.77258	8.54062
NM_001040649	52	ACP1	acid phosphatase 1, soluble	0.22417	0.532366	0.274168
NR_024080	52	ACP1	acid phosphatase 1, soluble	7.12555	7.00127	7.27011
NM_001610	53	ACP2	acid phosphatase 2, lysosomal	22.9377	25.3513	29.4756
NM_001302489	53	ACP2	acid phosphatase 2, lysosomal	8.7e-05	0.16361	4.9e-05
NM_001302491	53	ACP2	acid phosphatase 2, lysosomal	0.059162	0.368319	0.397292
NM_001302490	53	ACP2	acid phosphatase 2, lysosomal	0.00015	0.335471	3.7e-05
NM_016361	51205	ACP6	acid phosphatase 6, lysophosphatidic	7.97492	6.76074	7.17486
NM_152282	92370	ACPL2	acid phosphatase-like 2	2.2e-05	0.135114	2.1e-05
NM_001282728	92370	ACPL2	acid phosphatase-like 2	0.197273	0.34906	0.187114
NM_001037172	92370	ACPL2	acid phosphatase-like 2	3.36937	3.4859	4.18928
NM_001292037	55	ACPP	prostatic acid phosphatase isoform 3	6.6e-05	3.8e-05	9.5e-05
NM_001134194	55	ACPP	acid phosphatase, prostate	0.208741	1.11725	2.20933
NM_001099	55	ACPP	acid phosphatase, prostate	0.087623	0.473253	0.59418
NM_032489	84519	ACRBP	acrosin binding protein	0.525354	0.575655	0.683205
NM_052957	93953	ACRC	acidic repeat containing	0.613899	0.757238	0.820387
NM_001612	56	ACRV1	acrosomal vesicle protein 1	0.126781	9.3e-05	0.20897
NM_015162	23205	ACSBG1	acyl-CoA synthetase bubblegum family member 1	0.006578	0.006288	0.267636
NM_001199377	23205	ACSBG1	acyl-CoA synthetase bubblegum family member 1	0.155392	0.090076	7.8e-05
NM_001288971	80221	ACSF2	acyl-CoA synthetase family member 2	1.29505	0.000207	0.000697
NM_001288970	80221	ACSF2	acyl-CoA synthetase family member 2	0.000168	0.791504	0.501137
NM_025149	80221	ACSF2	acyl-CoA synthetase family member 2	9.79476	8.58324	12.3383
NM_001288972	80221	ACSF2	acyl-CoA synthetase family member 2	0.37136	0.82119	1.00554
NR_104293	197322	ACSF3	acyl-CoA synthetase family member 3	1.19534	0.955113	1.20697
NM_001243279	197322	ACSF3	acyl-CoA synthetase family member 3	4.25641	4.00027	6.25248
NM_174917	197322	ACSF3	acyl-CoA synthetase family member 3	1.77818	1.60657	0.298281
NR_045667	197322	ACSF3	acyl-CoA synthetase family member 3	0.049972	0.052675	0.121873
NM_001127214	197322	ACSF3	acyl-CoA synthetase family member 3	1.46731	0.259152	0.234876
NM_001286710	2180	ACSL1	acyl-CoA synthetase long-chain family member 1	5.39646	11.3706	11.8071
NM_001286711	2180	ACSL1	acyl-CoA synthetase long-chain family member 1	3.15679	4.32395	4.98568
NM_001286712	2180	ACSL1	acyl-CoA synthetase long-chain family member 1	0.074906	0.200492	0.09196
NM_001286708	2180	ACSL1	acyl-CoA synthetase long-chain family member 1	56.8569	81.7964	91.1837
NM_001995	2180	ACSL1	acyl-CoA synthetase long-chain family member 1	33.2975	62.7875	51.0718
NM_203372	2181	ACSL3	acyl-CoA synthetase long-chain family member 3	15.8828	23.1626	29.7009
NM_004457	2181	ACSL3	acyl-CoA synthetase long-chain family member 3	12.3592	20.6864	15.4228
NM_004458	2182	ACSL4	acyl-CoA synthetase long-chain family member 4	18.3624	33.7523	31.2052
NM_022977	2182	ACSL4	acyl-CoA synthetase long-chain family member 4	0.994146	2.29385	1.57208
NM_016234	51703	ACSL5	acyl-CoA synthetase long-chain family member 5	4.96309	15.5157	17.2798
NM_203379	51703	ACSL5	acyl-CoA synthetase long-chain family member 5	1.01551	1.85834	1.47043
NM_001009185	23305	ACSL6	acyl-CoA synthetase long-chain family member 6	2e-06	0.004601	1e-06
NM_015256	23305	ACSL6	acyl-CoA synthetase long-chain family member 6	2e-06	0.004601	1e-06
NM_001205248	23305	ACSL6	acyl-CoA synthetase long-chain family member 6	3e-06	0.004969	2e-06
NM_001205250	23305	ACSL6	acyl-CoA synthetase long-chain family member 6	2e-06	0.004683	2e-06
NM_052956	116285	ACSM1	acyl-CoA synthetase medium-chain family member 1	0.051415	0.063671	0.079925
NM_005622	6296	ACSM3	acyl-CoA synthetase medium-chain family member 3	0.55867	0.854257	0.919126
NM_001252676	84532	ACSS1	acyl-CoA synthetase short-chain family member 1	0.000177	0.000551	0.006862
NM_001252677	84532	ACSS1	acyl-CoA synthetase short-chain family member 1	0.735947	0.420471	0.597769
NM_032501	84532	ACSS1	acyl-CoA synthetase short-chain family member 1	5.90393	12.4034	12.4119
NM_001076552	55902	ACSS2	acyl-CoA synthetase short-chain family member 2	1.5e-05	0.16466	0.604363
NM_018677	55902	ACSS2	acyl-CoA synthetase short-chain family member 2	18.3934	40.7456	36.5148
NM_001242393	55902	ACSS2	acyl-CoA synthetase short-chain family member 2	18.4332	7.26555	14.0208
NM_024560	79611	ACSS3	acyl-CoA synthetase short-chain family member 3	0.056554	0.083739	0.052553
NM_001100	58	ACTA1	actin, alpha 1, skeletal muscle	0.048501	0.079183	0.113608
NM_001613	59	ACTA2	actin, alpha 2, smooth muscle, aorta	3.23822	0.665101	0.455654
NM_001141945	59	ACTA2	actin, alpha 2, smooth muscle, aorta	6.27165	7.2964	6.22392
NR_125373	100132116	ACTA2-AS1	n/a	1.23917	1.47068	1.22004
NM_001101	60	ACTB	actin, beta	1864.97	1104.68	1108.1
NM_001017992	345651	ACTBL2	actin, beta-like 2	0.591907	0.433923	0.263726
NM_001614	71	ACTG1	actin, gamma 1	1317.22	673.52	741.358
NR_037688	71	ACTG1	actin, gamma 1	59.896	45.3515	47.8431
NM_001199954	71	ACTG1	actin, gamma 1	10.5435	7.42562	10.4018
NR_024438	648740	ACTG1P4	actin, gamma 1 pseudogene 4	0.031102	0.016513	0.120227
NM_001024675	170487	ACTL10	actin-like 10	0.693909	0.467318	0.436925
NM_004301	86	ACTL6A	actin-like 6A	57.4341	47.3567	40.9255
NM_177989	86	ACTL6A	actin-like 6A	29.2594	36.3286	34.7932
NM_178042	86	ACTL6A	actin-like 6A	0.180871	0.171978	0.281702
NM_001130004	87	ACTN1	actinin, alpha 1	0.140034	7.7e-05	0.8317
NM_001130005	87	ACTN1	actinin, alpha 1	0.774461	0.482172	0.080437
NM_001102	87	ACTN1	actinin, alpha 1	64.9107	63.9918	65.9554
NM_004924	81	ACTN4	actinin, alpha 4	79.2335	71.2714	75.6082
NM_018477	55860	ACTR10	actin-related protein 10 homolog (S. cerevisiae)	22.2799	28.8895	27.0355
NM_005736	10121	ACTR1A	ARP1 actin-related protein 1 homolog A, centractin alpha (yeast)	47.8493	38.0911	36.0559
NM_005735	10120	ACTR1B	ARP1 actin-related protein 1 homolog B, centractin beta (yeast)	31.8928	26.8223	26.1714
NM_005722	10097	ACTR2	ARP2 actin-related protein 2 homolog (yeast)	46.7372	72.8581	57.5062
NM_001005386	10097	ACTR2	ARP2 actin-related protein 2 homolog (yeast)	2.8e-05	0.421021	0.171765
NM_005721	10096	ACTR3	ARP3 actin-related protein 3 homolog (yeast)	23.0847	30.6295	24.5541
NM_001277140	10096	ACTR3	ARP3 actin-related protein 3 homolog (yeast)	0.136457	0.476943	0.000256
NR_073000	57180	ACTR3B	ARP3 actin-related protein 3 homolog B (yeast)	0.91976	2.04086	1.14189
NR_073001	57180	ACTR3B	ARP3 actin-related protein 3 homolog B (yeast)	5e-06	3e-06	0.168899
NM_020445	57180	ACTR3B	ARP3 actin-related protein 3 homolog B (yeast)	4.48348	2.78668	3.20476
NM_001164458	653857	ACTR3C	ARP3 actin-related protein 3 homolog C (yeast)	1.3721	1.56902	1.89589
NM_001164459	653857	ACTR3C	ARP3 actin-related protein 3 homolog C (yeast)	0.003533	0.000254	7e-06
NM_024855	79913	ACTR5	ARP5 actin-related protein 5 homolog (yeast)	8.15946	5.37105	4.31215
NR_048569	64431	ACTR6	ARP6 actin-related protein 6 homolog (yeast)	6.85639	10.087	9.96835
NM_022496	64431	ACTR6	ARP6 actin-related protein 6 homolog (yeast)	3e-06	0.466458	0.224705
NR_048568	64431	ACTR6	ARP6 actin-related protein 6 homolog (yeast)	1.8102	3.651	3.7834
NM_022899	93973	ACTR8	ARP8 actin-related protein 8 homolog (yeast)	6.11489	5.45273	4.72651
NM_032487	84517	ACTRT3	actin-related protein T3	2.7954	2.84205	2.23075
NM_001111067	90	ACVR1	activin A receptor, type I	12.6987	13.0979	13.6867
NM_001105	90	ACVR1	activin A receptor, type I	2.2e-05	0.1505	0.079268
NM_020328	91	ACVR1B	activin A receptor, type IB	0.111594	0.376406	0.313856
NM_004302	91	ACVR1B	activin A receptor, type IB	4.72549	11.3533	15.0208
NM_020327	91	ACVR1B	activin A receptor, type IB	6.65296	4.59272	1.66803
NM_001278580	92	ACVR2A	activin A receptor, type IIA	1e-05	0.077863	4.4e-05
NM_001616	92	ACVR2A	activin A receptor, type IIA	0.920756	0.890999	1.00705
NM_001278579	92	ACVR2A	activin A receptor, type IIA	0.000119	8e-05	3e-06
NM_001106	93	ACVR2B	activin A receptor, type IIB	0.56491	0.915126	1.04528
NR_028389	100128640	ACVR2B-AS1	ACVR2B antisense RNA 1	0.179029	0.35739	0.435782
NM_000020	94	ACVRL1	activin A receptor type II-like 1	1.7e-05	0.07989	9e-06
NM_001077401	94	ACVRL1	activin A receptor type II-like 1	0.50872	0.743452	0.981669
NM_001198895	95	ACY1	aminoacylase 1	2.7e-05	0.27655	3e-06
NM_001198898	95	ACY1	aminoacylase 1	0.613355	0.219457	0.331924
NM_001198896	95	ACY1	aminoacylase 1	0.345339	0.070999	0.107369
NM_000666	95	ACY1	aminoacylase 1	10.4841	9.62098	10.3298
NM_080658	91703	ACY3	aspartoacylase (aminocyclase) 3	0.59392	0.793539	0.690749
NM_001302616	97	ACYP1	acylphosphatase 1, erythrocyte (common) type	1.1e-05	0.594906	0.308023
NR_126395	97	ACYP1	acylphosphatase 1, erythrocyte (common) type	0.13626	0.270606	0.337014
NR_126394	97	ACYP1	acylphosphatase 1, erythrocyte (common) type	0.190912	0.212379	0.462271
NR_126393	97	ACYP1	acylphosphatase 1, erythrocyte (common) type	1.90307	0.970655	1.90095
NM_001302617	97	ACYP1	acylphosphatase 1, erythrocyte (common) type	0.296246	0.202283	0.966181
NM_001107	97	ACYP1	acylphosphatase 1, erythrocyte (common) type	12.963	14.9142	14.9489
NM_138448	98	ACYP2	acylphosphatase 2, muscle type	3.124	2.55631	2.59613
NR_038396	100506469	AD000090.2	uncharacterized LOC100506469	1.25637	1.82758	2.16539
NM_000022	100	ADA	adenosine deaminase	12.7413	11.2005	13.1236
NM_001159280	161823	ADAL	adenosine deaminase-like	2.05492	2.88555	2.71519
NM_001012969	161823	ADAL	adenosine deaminase-like	1.32728	1.77032	1.91621
NM_001110	102	ADAM10	ADAM metallopeptidase domain 10	22.1559	35.8095	34.915
NM_002390	4185	ADAM11	ADAM metallopeptidase domain 11	0.867101	1.21158	0.917722
NM_001288973	8038	ADAM12	ADAM metallopeptidase domain 12	0.298176	0.133584	0.160981
NM_003474	8038	ADAM12	ADAM metallopeptidase domain 12	0.000181	4.1e-05	1.5e-05
NM_207194	8751	ADAM15	ADAM metallopeptidase domain 15	1.83048	1.4934	1.65129
NM_003815	8751	ADAM15	ADAM metallopeptidase domain 15	60.112	46.0483	47.6485
NR_048578	8751	ADAM15	ADAM metallopeptidase domain 15	2.55753	0.47119	1.11367
NM_207191	8751	ADAM15	ADAM metallopeptidase domain 15	1.15753	0.44735	0.453492
NM_207197	8751	ADAM15	ADAM metallopeptidase domain 15	0.013767	1.42411	0.925861
NR_048577	8751	ADAM15	ADAM metallopeptidase domain 15	0.718507	1.10329	3.68806
NM_001261466	8751	ADAM15	ADAM metallopeptidase domain 15	0.917357	0.550178	0.599856
NM_207196	8751	ADAM15	ADAM metallopeptidase domain 15	3.19074	3.31527	2.01496
NM_001261465	8751	ADAM15	ADAM metallopeptidase domain 15	0.621497	0.293956	0.411126
NM_207195	8751	ADAM15	ADAM metallopeptidase domain 15	5.09033	1.73513	6.91199
NR_048579	8751	ADAM15	ADAM metallopeptidase domain 15	6.66808	4.88425	2.92858
NM_003183	6868	ADAM17	ADAM metallopeptidase domain 17	17.579	23.5431	21.7714
NM_033274	8728	ADAM19	ADAM metallopeptidase domain 19	1.94952	1.64157	1.01355
NR_036636	8759	ADAM1A	ADAM metallopeptidase domain 1A, pseudogene	1.18785	1.5375	1.63403
NM_003814	8748	ADAM20	ADAM metallopeptidase domain 20	0.037022	0.034283	0.011475
NM_003813	8747	ADAM21	ADAM metallopeptidase domain 21	0.188033	0.278303	0.235228
NR_003951	145241	ADAM21P1	ADAM metallopeptidase domain 21 pseudogene 1	0.077204	0.077018	0.088011
NM_021722	53616	ADAM22	ADAM metallopeptidase domain 22	0.41677	0.41432	0.603289
NM_021723	53616	ADAM22	ADAM metallopeptidase domain 22	4.2e-05	0.109101	0.000471
NM_016351	53616	ADAM22	ADAM metallopeptidase domain 22	0.219493	0.83196	0.902451
NM_021777	10863	ADAM28	ADAM metallopeptidase domain 28	0.008711	7e-06	1e-06
NM_014265	10863	ADAM28	ADAM metallopeptidase domain 28	0.058177	0.088435	0.187475
NM_145004	203102	ADAM32	ADAM metallopeptidase domain 32	0.012651	0.035153	0.058831
NM_001164490	101	ADAM8	ADAM metallopeptidase domain 8	0.224138	0.304063	0.63623
NM_001109	101	ADAM8	ADAM metallopeptidase domain 8	8.1682	7.32087	10.7773
NM_001164489	101	ADAM8	ADAM metallopeptidase domain 8	0.33388	0.538408	0.450447
NM_003816	8754	ADAM9	ADAM metallopeptidase domain 9	57.8522	98.9819	97.1202
NR_027639	8754	ADAM9	ADAM metallopeptidase domain 9	0.447076	0.551074	0.579884
NR_027638	8754	ADAM9	ADAM metallopeptidase domain 9	0.183129	0.736498	0.692457
NR_027878	8754	ADAM9	ADAM metallopeptidase domain 9	0.885019	1.0468	1.35267
NM_006988	9510	ADAMTS1	ADAM metallopeptidase with thrombospondin type 1 motif, 1	0.434966	0.294446	0.41659
NM_030957	81794	ADAMTS10	ADAM metallopeptidase with thrombospondin type 1 motif, 10	0.482939	0.789995	1.13889
NM_001282352	81794	ADAMTS10	ADAM metallopeptidase with thrombospondin type 1 motif, 10	6e-06	0.090896	0.037591
NM_030955	81792	ADAMTS12	ADAM metallopeptidase with thrombospondin type 1 motif, 12	0.006793	0.031343	0.037764
NM_139027	11093	ADAMTS13	ADAM metallopeptidase with thrombospondin type 1 motif, 13	0.000937	0.00051	3e-06
NM_139025	11093	ADAMTS13	ADAM metallopeptidase with thrombospondin type 1 motif, 13	0.528298	0.883275	1.61234
NM_139026	11093	ADAMTS13	ADAM metallopeptidase with thrombospondin type 1 motif, 13	0.463979	0.005556	3.3e-05
NR_024514	11093	ADAMTS13	ADAM metallopeptidase with thrombospondin type 1 motif, 13	0.362778	0.300489	0.13861
NM_080722	140766	ADAMTS14	ADAM metallopeptidase with thrombospondin type 1 motif, 14	0.056661	0.042353	0.075213
NM_139155	140766	ADAMTS14	ADAM metallopeptidase with thrombospondin type 1 motif, 14	0.032725	0.034213	0.025353
NM_139055	170689	ADAMTS15	ADAM metallopeptidase with thrombospondin type 1 motif, 15	6.03591	2.87617	3.35818
NM_139057	170691	ADAMTS17	ADAM metallopeptidase with thrombospondin type 1 motif, 17	0.126735	0.121716	0.127096
NM_021599	9509	ADAMTS2	ADAM metallopeptidase with thrombospondin type 1 motif, 2	0.391474	0.315176	0.650059
NM_014244	9509	ADAMTS2	ADAM metallopeptidase with thrombospondin type 1 motif, 2	0.129527	0.087667	0.162025
NM_014243	9508	ADAMTS3	ADAM metallopeptidase with thrombospondin type 1 motif, 3	0.448819	1.05073	0.991042
NM_005099	9507	ADAMTS4	ADAM metallopeptidase with thrombospondin type 1 motif, 4	0.10268	0.093656	0.072337
NM_197941	11174	ADAMTS6	ADAM metallopeptidase with thrombospondin type 1 motif, 6	0.027516	0.080301	0.046677
NM_014272	11173	ADAMTS7	ADAM metallopeptidase with thrombospondin type 1 motif, 7	11.7993	16.0163	17.9959
NR_045529	390660	ADAMTS7P1	ADAMTS7 pseudogene 1	0.028133	0.121501	0.062561
NR_045529_dup1	390660	ADAMTS7P1	ADAMTS7 pseudogene 1	0.024757	0.090347	0.062561
NM_007037	11095	ADAMTS8	ADAM metallopeptidase with thrombospondin type 1 motif, 8	0.074283	0.034329	0.008617
NM_052866	92949	ADAMTSL1	ADAMTS-like 1	0.133382	0.070954	0.185876
NM_001040272	92949	ADAMTSL1	ADAMTS-like 1	0.377357	0.140565	0.131236
NM_001301110	57188	ADAMTSL3	ADAMTS-like protein 3 isoform b precursor	0.007882	0.015773	0.007292
NM_207517	57188	ADAMTSL3	ADAMTS-like 3	0.001255	0.001076	0.001162
NM_001288608	54507	ADAMTSL4	ADAMTS-like 4	0.000105	0.000512	0.000274
NM_025008	54507	ADAMTSL4	ADAMTS-like 4	0.166622	0.124671	0.336965
NM_001288607	54507	ADAMTSL4	ADAMTS-like 4	0.883064	0.3586	0.868749
NM_019032	54507	ADAMTSL4	ADAMTS-like 4	12.4795	14.6755	15.933
NM_213604	339366	ADAMTSL5	ADAMTS-like 5	1.34301	1.33821	1.31016
NM_001284309	11033	ADAP1	ArfGAP with dual PH domains 1	1.09929	1.38859	0.56824
NM_018404	55803	ADAP2	ArfGAP with dual PH domains 2	0.100356	0.232358	0.20999
NM_001111	103	ADAR	adenosine deaminase, RNA-specific	0.946393	8.87608	17.211
NM_015841	103	ADAR	adenosine deaminase, RNA-specific	1.27009	3.07536	1.79471
NM_015840	103	ADAR	adenosine deaminase, RNA-specific	9.9823	14.3716	12.1355
NM_001025107	103	ADAR	adenosine deaminase, RNA-specific	50.0685	67.835	69.3129
NM_001193495	103	ADAR	adenosine deaminase, RNA-specific	1.09672	0.162806	0.516038
NM_001112	104	ADARB1	adenosine deaminase, RNA-specific, B1	1.50128	1.55907	2.61085
NR_073200	104	ADARB1	adenosine deaminase, RNA-specific, B1	6.7e-05	1.5e-05	1.9e-05
NR_027672	104	ADARB1	adenosine deaminase, RNA-specific, B1	1.77342	0.480063	0.180613
NM_015833	104	ADARB1	adenosine deaminase, RNA-specific, B1	3.17734	3.06322	3.69398
NM_001160230	104	ADARB1	adenosine deaminase, RNA-specific, B1	0.725865	1.24329	2.07721
NR_027673	104	ADARB1	adenosine deaminase, RNA-specific, B1	1.63441	2.70335	1.98513
NR_027674	104	ADARB1	adenosine deaminase, RNA-specific, B1	1.6e-05	4e-06	8e-06
NM_015834	104	ADARB1	adenosine deaminase, RNA-specific, B1	3.81227	5.30639	4.68742
NM_018702	105	ADARB2	adenosine deaminase, RNA-specific, B2 (non-functional)	0.011834	0.021804	0.029188
NM_012091	23536	ADAT1	adenosine deaminase, tRNA-specific 1	4.09087	5.76584	5.10026
NR_036460	23536	ADAT1	adenosine deaminase, tRNA-specific 1	0.209766	0.5311	0.216488
NM_001286259	134637	ADAT2	adenosine deaminase, tRNA-specific 2	1.80549	2.43096	3.1451
NM_182503	134637	ADAT2	adenosine deaminase, tRNA-specific 2	1.77939	1.24305	0.639487
NM_138422	113179	ADAT3	adenosine deaminase, tRNA-specific 3	8.09474	4.23302	5.15921
NM_020421	57143	ADCK1	aarF domain containing kinase 1	3.37723	2.50326	3.4241
NM_001142545	57143	ADCK1	aarF domain containing kinase 1	0.000418	0.458425	2.6e-05
NM_052853	90956	ADCK2	aarF domain containing kinase 2	11.3793	11.1264	13.2979
NM_020247	56997	ADCK3	aarF domain containing kinase 3	13.1651	14.6023	14.9795
NM_001142555	79934	ADCK4	aarF domain containing kinase 4	2.63663	2.8036	2.36236
NM_024876	79934	ADCK4	aarF domain containing kinase 4	7.12478	7.75731	7.99749
NM_174922	203054	ADCK5	aarF domain containing kinase 5	6.5491	4.9651	5.50702
NM_001281768	107	ADCY1	adenylate cyclase 1 (brain)	0.458691	0.233027	0.241306
NM_021116	107	ADCY1	adenylate cyclase 1 (brain)	0.117048	0.119611	0.072754
NM_001167749	55811	ADCY10	adenylate cyclase 10 (soluble)	0.006753	0.01247	0.006257
NM_001297772	55811	ADCY10	adenylate cyclase type 10 isoform 3	3e-06	2e-06	2e-06
NM_018417	55811	ADCY10	adenylate cyclase 10 (soluble)	4e-06	4e-06	4e-06
NR_026938	221442	ADCY10P1	adenylate cyclase 10 (soluble) pseudogene 1	0.157942	0.347645	0.35625
NM_004036	109	ADCY3	adenylate cyclase 3	42.7785	40.2161	49.1678
NM_139247	196883	ADCY4	adenylate cyclase 4	0.021017	0.034175	0.049189
NM_001198592	196883	ADCY4	adenylate cyclase 4	0.018908	0.030439	0.0435
NM_001198568	196883	ADCY4	adenylate cyclase 4	9e-06	7e-06	6e-06
NM_001199642	111	ADCY5	adenylate cyclase 5	0.00656	0.018163	0.030395
NM_183357	111	ADCY5	adenylate cyclase 5	2e-06	1e-06	2e-06
NM_015270	112	ADCY6	adenylate cyclase 6	5.05443	7.62741	8.54899
NM_020983	112	ADCY6	adenylate cyclase 6	9.32892	8.30461	10.8834
NM_001114	113	ADCY7	adenylate cyclase 7	3.9829	3.11002	2.88045
NM_001116	115	ADCY9	adenylate cyclase 9	3.41222	4.00953	4.51992
NM_014189	118	ADD1	adducin 1 (alpha)	3.35322	3.27891	3.49598
NM_176801	118	ADD1	adducin 1 (alpha)	0.224509	0.210444	0.00696
NM_014190	118	ADD1	adducin 1 (alpha)	1.28196	1.27429	0.100252
NM_001119	118	ADD1	adducin 1 (alpha)	19.0774	19.5427	21.7331
NM_001286645	118	ADD1	adducin 1 (alpha)	0.33347	0.42301	0.55333
NM_001185054	119	ADD2	adducin 2 (beta)	1.02291	0.124473	0.410805
NM_017482	119	ADD2	adducin 2 (beta)	0.06421	0.028761	0.02994
NM_001617	119	ADD2	adducin 2 (beta)	0.332838	0.826438	0.305996
NM_019903	120	ADD3	adducin 3 (gamma)	4.68126	17.0608	17.6605
NM_016824	120	ADD3	adducin 3 (gamma)	1.44197	2.06649	2.12612
NM_001121	120	ADD3	adducin 3 (gamma)	4.34925	9.09894	7.66628
NR_038943	100505933	ADD3-AS1	ADD3 antisense RNA 1	0.05756	0.296184	0.216353
NM_000668	125	ADH1B	alcohol dehydrogenase 1B (class I), beta polypeptide	1.28251	3.5224	5.03416
NM_001286650	125	ADH1B	alcohol dehydrogenase 1B (class I), beta polypeptide	1.2e-05	1.1e-05	9e-06
NM_000669	126	ADH1C	alcohol dehydrogenase 1C (class I), gamma polypeptide	0.030377	0.06596	0.312282
NM_000671	128	ADH5	alcohol dehydrogenase 5 (class III), chi polypeptide	52.4009	52.5423	46.3459
NM_144650	137872	ADHFE1	alcohol dehydrogenase, iron containing, 1	0.802644	0.98914	1.48129
NM_018269	55256	ADI1	acireductone dioxygenase 1	93.6872	75.6201	69.1994
NM_001290629	51094	ADIPOR1	adiponectin receptor protein 1	0.445721	1.66932	0.11313
NM_001290553	51094	ADIPOR1	adiponectin receptor protein 1	34.435	39.6607	33.0991
NM_015999	51094	ADIPOR1	adiponectin receptor 1	10.4911	15.427	18.1221
NM_024551	79602	ADIPOR2	adiponectin receptor 2	45.4159	52.338	51.7508
NM_006829	10974	ADIRF	adipogenesis regulatory factor	13.5123	13.9156	10.9486
NM_006721	132	ADK	adenosine kinase	12.4697	14.0306	10.5361
NM_001202449	132	ADK	adenosine kinase	2.1e-05	0.122068	6e-06
NM_001202450	132	ADK	adenosine kinase	1.04418	0.650989	0.709172
NM_001123	132	ADK	adenosine kinase	7.21793	3.98699	3.89507
NM_001124	133	ADM	adrenomedullin	5.24459	3.26551	9.39433
NM_024866	79924	ADM2	adrenomedullin 2	0.273539	1.99975	3.0113
NM_001253845	79924	ADM2	adrenomedullin 2	2.23067	4.77709	4.08146
NM_001101340	199800	ADM5	adrenomedullin 5 (putative)	0.680883	0.493412	0.634846
NM_181442	23394	ADNP	activity-dependent neuroprotector homeobox	11.9789	10.6746	9.27618
NM_001282532	23394	ADNP	activity-dependent neuroprotector homeobox	9.8e-05	0.192555	1.5e-05
NM_015339	23394	ADNP	activity-dependent neuroprotector homeobox	10.1187	16.1743	16.1315
NM_001282531	23394	ADNP	activity-dependent neuroprotector homeobox	1.50985	2.40982	2.26
NM_014913	22850	ADNP2	ADNP homeobox 2	8.30047	10.1983	10.055
NM_032804	84890	ADO	2-aminoethanethiol (cysteamine) dioxygenase	12.7688	12.3405	10.4176
NM_001048230	134	ADORA1	adenosine A1 receptor	0.000247	0.454191	0.607481
NM_000674	134	ADORA1	adenosine A1 receptor	0.305936	0.410728	0.477515
NM_001278500	135	ADORA2A	adenosine A2a receptor	0.096634	0.503251	0.19345
NR_028484	646023	ADORA2A-AS1	ADORA2A antisense RNA 1	0.067408	0.037479	0.07527
NM_000676	136	ADORA2B	adenosine A2b receptor	8.74841	6.99915	7.83513
NM_031284	83440	ADPGK	ADP-dependent glucokinase	24.9236	32.9525	30.2971
NR_023319	83440	ADPGK	ADP-dependent glucokinase	13.3879	16.1385	18.2034
NR_023318	83440	ADPGK	ADP-dependent glucokinase	0.36058	9e-06	0.793387
NR_040107	100287559	ADPGK-AS1	ADPGK antisense RNA 1	0.278007	0.421343	0.528864
NM_001291949	141	ADPRH	ADP-ribosylarginine hydrolase isoform 1	0.000912	0.373843	0.66097
NM_001125	141	ADPRH	ADP-ribosylarginine hydrolase	0.27003	0.270932	0.182358
NM_001291950	141	ADPRH	ADP-ribosylarginine hydrolase isoform 2	0.520488	0.266889	0.043705
NM_138430	113622	ADPRHL1	ADP-ribosylhydrolase like 1	0.21045	0.187528	0.27411
NM_199162	113622	ADPRHL1	ADP-ribosylhydrolase like 1	0.392858	0.198597	0.000118
NM_017825	54936	ADPRHL2	ADP-ribosylhydrolase like 2	13.9453	12.9451	13.2375
NM_020233	56985	ADPRM	ADP-ribose/CDP-alcohol diphosphatase, manganese-dependent	4.08023	3.94965	3.49872
NM_000679	147	ADRA1B	adrenoceptor alpha 1B	0.402708	0.416758	0.490661
NM_000681	150	ADRA2A	adrenoceptor alpha 2A	0.008762	0.024288	0.048775
NM_000683	152	ADRA2C	adrenoceptor alpha 2C	0.21621	0.050231	0.050443
NM_000684	153	ADRB1	adrenoceptor beta 1	0.168319	0.5009	0.424734
NM_000024	154	ADRB2	adrenoceptor beta 2, surface	1.3948	1.1036	1.30099
NM_001619	156	ADRBK1	adrenergic, beta, receptor kinase 1	29.9033	23.5293	27.2296
NM_005160	157	ADRBK2	adrenergic, beta, receptor kinase 2	0.106504	0.146666	0.159347
NM_001281438	11047	ADRM1	adhesion regulating molecule 1	25.8335	8.10501	9.89363
NM_007002	11047	ADRM1	adhesion regulating molecule 1	85.6853	55.4393	57.0053
NM_001281437	11047	ADRM1	adhesion regulating molecule 1	0.019885	0.00056	0.043267
NM_175573	11047	ADRM1	adhesion regulating molecule 1	13.895	11.5928	10.3508
NM_000026	158	ADSL	adenylosuccinate lyase	71.1329	39.9905	36.5636
NM_001123378	158	ADSL	adenylosuccinate lyase	11.4015	5.30584	3.49849
NM_001126	159	ADSS	adenylosuccinate synthase	18.2344	21.6695	16.8292
NM_199165	122622	ADSSL1	adenylosuccinate synthase like 1	0.372873	0.213313	0.202984
NM_152328	122622	ADSSL1	adenylosuccinate synthase like 1	20.0046	8.80435	12.6459
NM_032744	84830	ADTRP	androgen-dependent TFPI-regulating protein	0.216399	0.12805	0.055019
NM_001143948	84830	ADTRP	androgen-dependent TFPI-regulating protein	0.000185	0.000163	0.000161
NM_001129	165	AEBP1	AE binding protein 1	9.92991	7.97783	5.98092
NM_001267043	121536	AEBP2	AE binding protein 2	0.423093	3.23426	2.25324
NM_153207	121536	AEBP2	AE binding protein 2	3.92549	6.01843	4.66164
NM_001114176	121536	AEBP2	AE binding protein 2	2.27631	1.29623	2.04309
NM_022767	64782	AEN	apoptosis enhancing nuclease	19.428	11.1903	8.57035
NM_198969	166	AES	amino-terminal enhancer of split	5.91122	7.63327	7.02621
NM_001130	166	AES	amino-terminal enhancer of split	141.653	108.155	116.114
NM_198970	166	AES	amino-terminal enhancer of split	10.0842	8.59274	9.87878
NM_001134647	60312	AFAP1	actin filament associated protein 1	2.5e-05	1.7e-05	1.5e-05
NM_198595	60312	AFAP1	actin filament associated protein 1	3.61968	6.28321	5.82073
NR_026892	84740	AFAP1-AS1	AFAP1 antisense RNA 1	0.039303	0.045286	0.054562
NM_001146337	134265	AFAP1L1	actin filament associated protein 1-like 1	0.164498	0.134875	0.05421
NM_152406	134265	AFAP1L1	actin filament associated protein 1-like 1	3.76031	4.91359	5.0942
NM_001001936	84632	AFAP1L2	actin filament associated protein 1-like 2	0.009509	0.101769	0.014562
NM_005935	4299	AFF1	AF4/FMR2 family, member 1	0.458155	1.19652	0.718405
NM_001166693	4299	AFF1	AF4/FMR2 family, member 1	4.37275	8.42592	8.46178
NM_014423	27125	AFF4	AF4/FMR2 family, member 4	7.49916	15.3686	13.5831
NR_003226	172	AFG3L1P	AFG3-like AAA ATPase 1, pseudogene	4.72775	3.45019	4.83167
NR_003227	172	AFG3L1P	AFG3-like AAA ATPase 1, pseudogene	7.22933	4.54374	4.19192
NR_003228	172	AFG3L1P	AFG3-like AAA ATPase 1, pseudogene	0.421626	0.349833	0.305058
NM_006796	10939	AFG3L2	AFG3-like AAA ATPase 2	50.2249	44.6658	44.117
NM_001010982	125061	AFMID	arylformamidase	9.56289	5.87344	5.64994
NM_001145526	125061	AFMID	arylformamidase	1.88115	3.22504	4.52086
NR_027083	125061	AFMID	arylformamidase	1.7665	1.29575	0.660579
NM_001002243	54812	AFTPH	aftiphilin	2.50456	3.31773	4.25165
NM_017657	54812	AFTPH	aftiphilin	3.5784	7.41637	6.91969
NM_203437	54812	AFTPH	aftiphilin	0.954086	1.35214	0.893018
NR_033655	175	AGA	aspartylglucosaminidase	0.149386	0.071983	0.405958
NM_001171988	175	AGA	aspartylglucosaminidase	0.83068	0.721042	1.07237
NM_000027	175	AGA	aspartylglucosaminidase	7.76826	8.25673	6.10276
NM_001244888	116987	AGAP1	ArfGAP with GTPase domain, ankyrin repeat and PH domain 1	0.226061	0.29232	0.188662
NM_014914	116987	AGAP1	ArfGAP with GTPase domain, ankyrin repeat and PH domain 1	1.35738	1.17198	1.29665
NM_001037131	116987	AGAP1	ArfGAP with GTPase domain, ankyrin repeat and PH domain 1	1.11317	0.95408	1.25425
NM_133447	119385	AGAP11	ankyrin repeat and GTPase domain Arf GTPase activating protein 11	0.371735	0.352739	0.318486
NM_014770	116986	AGAP2	ArfGAP with GTPase domain, ankyrin repeat and PH domain 2	0.263266	0.172639	0.14124
NM_001122772	116986	AGAP2	ArfGAP with GTPase domain, ankyrin repeat and PH domain 2	1e-06	1e-06	1e-06
NR_027032	100130776	AGAP2-AS1	AGAP2 antisense RNA 1	1.60264	0.945048	0.728398
NM_001042535	116988	AGAP3	ArfGAP with GTPase domain, ankyrin repeat and PH domain 3	3.92663	3.57774	3.56708
NM_031946	116988	AGAP3	ArfGAP with GTPase domain, ankyrin repeat and PH domain 3	12.9275	12.0928	13.6624
NM_001281300	116988	AGAP3	ArfGAP with GTPase domain, ankyrin repeat and PH domain 3	11.7189	3.64927	4.86456
NM_001291379	119016	AGAP4	arf-GAP with GTPase, ANK repeat and PH domain-containing protein 4 isoform 4	1.78187	1.88377	2.15584
NM_133446	119016	AGAP4	ArfGAP with GTPase domain, ankyrin repeat and PH domain 4	0.613868	0.524941	0.76408
NM_001276343	119016	AGAP4	arf-GAP with GTPase, ANK repeat and PH domain-containing protein 4 isoform 1	0.993232	1.25152	1.48601
NM_001144000	729092	AGAP5	ArfGAP with GTPase domain, ankyrin repeat and PH domain 5	2.06492	2.43922	2.53164
NM_001077665	414189	AGAP6	ArfGAP with GTPase domain, ankyrin repeat and PH domain 6	4.7369	4.98316	5.628
NM_001077685	653268	AGAP7	ArfGAP with GTPase domain, ankyrin repeat and PH domain 7	1.24786	0.739548	1.03727
NR_126580	653268	AGAP7P	ArfGAP with GTPase domain, ankyrin repeat and PH domain 7, pseudogene	0.703025	1.30994	1.03157
NM_001190810	642517	AGAP9	ArfGAP with GTPase domain, ankyrin repeat and PH domain 9	2.19586	2.29301	2.61707
NM_001190810_dup1	642517	AGAP9	ArfGAP with GTPase domain, ankyrin repeat and PH domain 9	2.02269	2.10394	2.29801
NM_024783	79841	AGBL2	ATP/GTP binding protein-like 2	0.161056	0.245207	0.2638
NM_178563	340351	AGBL3	ATP/GTP binding protein-like 3	0.163908	0.200552	0.20585
NM_021831	60509	AGBL5	ATP/GTP binding protein-like 5	2.25093	1.90456	1.79224
NR_104246	60509	AGBL5	ATP/GTP binding protein-like 5	1.62727	2.3608	2.74607
NM_001035507	60509	AGBL5	ATP/GTP binding protein-like 5	7.67571	9.07533	9.70218
NM_004504	3267	AGFG1	ArfGAP with FG repeats 1	6.87324	7.4877	6.50493
NM_001135189	3267	AGFG1	ArfGAP with FG repeats 1	0.185512	0.295789	0.13315
NM_001135188	3267	AGFG1	ArfGAP with FG repeats 1	1.34035	1.93111	1.44151
NM_001135187	3267	AGFG1	ArfGAP with FG repeats 1	1.2e-05	0.058134	1.3e-05
NM_006076	3268	AGFG2	ArfGAP with FG repeats 2	5.04061	4.42613	5.92982
NM_018046	55109	AGGF1	angiogenic factor with G patch and FHA domains 1	8.58763	14.0873	12.3679
NM_018238	55750	AGK	acylglycerol kinase	12.4788	15.565	15.0505
NM_000642	178	AGL	amylo-alpha-1, 6-glucosidase, 4-alpha-glucanotransferase	0.323828	1.9025	0.880739
NM_000643	178	AGL	amylo-alpha-1, 6-glucosidase, 4-alpha-glucanotransferase	0.658451	0.213383	0.186402
NM_000644	178	AGL	amylo-alpha-1, 6-glucosidase, 4-alpha-glucanotransferase	0.689873	2.24172	1.76279
NM_024758	79814	AGMAT	agmatine ureohydrolase (agmatinase)	2.10608	1.43624	1.48301
NM_012199	26523	AGO1	argonaute RISC catalytic component 1	3.54591	4.48677	4.29052
NM_012154	27161	AGO2	argonaute RISC catalytic component 2	3.25397	3.9519	3.49889
NM_001164623	27161	AGO2	argonaute RISC catalytic component 2	0.0582	0.166943	0.064275
NM_024852	192669	AGO3	argonaute RISC catalytic component 3	0.877295	1.03511	0.931146
NM_177422	192669	AGO3	argonaute RISC catalytic component 3	1.9e-05	0.083938	1.1e-05
NM_017629	192670	AGO4	argonaute RISC catalytic component 4	1.21956	2.28143	2.47204
NM_006412	10555	AGPAT2	1-acylglycerol-3-phosphate O-acyltransferase 2	31.1838	21.1488	25.5448
NM_001012727	10555	AGPAT2	1-acylglycerol-3-phosphate O-acyltransferase 2	1.9156	0.903864	1.62322
NM_020132	56894	AGPAT3	1-acylglycerol-3-phosphate O-acyltransferase 3	14.0584	10.6003	11.2462
NM_001037553	56894	AGPAT3	1-acylglycerol-3-phosphate O-acyltransferase 3	3.54362	8.12804	8.85861
NM_020133	56895	AGPAT4	1-acylglycerol-3-phosphate O-acyltransferase 4	0.912316	1.18305	1.16046
NR_024277	79992	AGPAT4-IT1	AGPAT4 intronic transcript 1 (non-protein coding)	0.038295	0.035612	0.053646
NM_018361	55326	AGPAT5	1-acylglycerol-3-phosphate O-acyltransferase 5	19.0865	18.492	19.8843
NM_178819	137964	AGPAT6	1-acylglycerol-3-phosphate O-acyltransferase 6	34.7748	25.7844	27.4533
NM_032717	84803	AGPAT9	1-acylglycerol-3-phosphate O-acyltransferase 9	1.89186	0.693435	1.39652
NM_001256421	84803	AGPAT9	1-acylglycerol-3-phosphate O-acyltransferase 9	0.561383	1.1083	0.15795
NM_001256422	84803	AGPAT9	1-acylglycerol-3-phosphate O-acyltransferase 9	0.055881	0.048497	0.058677
NM_003659	8540	AGPS	alkylglycerone phosphate synthase	7.74514	10.7151	8.11791
NM_006408	10551	AGR2	anterior gradient 2	18.0088	18.425	16.2966
NM_198576	375790	AGRN	agrin	44.1498	34.7276	34.432
NM_000029	183	AGT	angiotensinogen (serpin peptidase inhibitor, clade A, member 8)	11.2239	10.1146	9.45796
NM_001286715	23287	AGTPBP1	ATP/GTP binding protein 1	2.24968	2.26982	2.59918
NM_001286717	23287	AGTPBP1	ATP/GTP binding protein 1	0.0005	0.000162	0.000244
NM_015239	23287	AGTPBP1	ATP/GTP binding protein 1	3.02508	6.37364	4.99118
NM_001040194	57085	AGTRAP	angiotensin II receptor-associated protein	10.0501	13.2383	14.5206
NM_001040197	57085	AGTRAP	angiotensin II receptor-associated protein	2.10257	1.82682	0.109506
NM_001040196	57085	AGTRAP	angiotensin II receptor-associated protein	0.477106	0.191656	3.68798
NM_001040195	57085	AGTRAP	angiotensin II receptor-associated protein	1.73053	0.267532	0.328236
NM_020350	57085	AGTRAP	angiotensin II receptor-associated protein	36.7173	34.3276	43.1927
NM_015446	25909	AHCTF1	AT hook containing transcription factor 1	8.63998	10.9746	9.88484
NR_077058	285116	AHCTF1P1	AT hook containing transcription factor 1 pseudogene 1	0.614531	0.619715	0.512711
NM_001161766	191	AHCY	adenosylhomocysteinase	0.05201	0.098516	0.101553
NM_000687	191	AHCY	adenosylhomocysteinase	151.745	93.7165	84.4185
NM_001242674	10768	AHCYL1	adenosylhomocysteinase-like 1	16.0712	19.6442	18.1799
NM_001242673	10768	AHCYL1	adenosylhomocysteinase-like 1	0.151892	0.214466	0.287701
NM_001242676	10768	AHCYL1	adenosylhomocysteinase-like 1	1e-06	6.5e-05	0.075205
NM_001242675	10768	AHCYL1	adenosylhomocysteinase-like 1	0.022773	0.437664	0.011062
NM_006621	10768	AHCYL1	adenosylhomocysteinase-like 1	27.1378	32.9524	27.593
NM_015328	23382	AHCYL2	adenosylhomocysteinase-like 2	1.42766	0.604109	0.948842
NM_001130722	23382	AHCYL2	adenosylhomocysteinase-like 2	0.000747	1.81797	0.455248
NM_001130720	23382	AHCYL2	adenosylhomocysteinase-like 2	2.21399	2.79154	4.48059
NM_001029882	27245	AHDC1	AT hook, DNA binding motif, containing 1	1.99792	1.85655	2.28262
NM_001134831	54806	AHI1	Abelson helper integration site 1	1.06657	1.05313	0.468606
NM_001134832	54806	AHI1	Abelson helper integration site 1	0.576632	0.960167	0.549696
NM_017651	54806	AHI1	Abelson helper integration site 1	0.109096	0.00232	0.860316
NM_001134830	54806	AHI1	Abelson helper integration site 1	0.873465	2.82711	2.59835
NM_024060	79026	AHNAK	AHNAK nucleoprotein	3.01471	1.08546	0.772957
NM_001620	79026	AHNAK	AHNAK nucleoprotein	19.1431	21.6817	14.8969
NM_138420	113146	AHNAK2	AHNAK nucleoprotein 2	4.34391	7.07574	6.6446
NM_001621	196	AHR	aryl hydrocarbon receptor	11.5589	31.249	26.8655
NM_001242412	57491	AHRR	aryl-hydrocarbon receptor repressor	0.788966	0.264268	0.464769
NM_020731	57491	AHRR	aryl-hydrocarbon receptor repressor	0.00061	0.00056	0.000562
NM_012111	10598	AHSA1	AHA1, activator of heat shock 90kDa protein ATPase homolog 1 (yeast)	161.714	88.2671	84.5738
NM_152392	130872	AHSA2	AHA1, activator of heat shock 90kDa protein ATPase homolog 2 (yeast)	6.8252	7.83509	10.8756
NM_022831	64853	AIDA	axin interactor, dorsalization associated	31.2158	36.6566	28.4999
NM_031426	83543	AIF1L	allograft inflammatory factor 1-like	2.80809	5.11035	6.25533
NR_033701	83543	AIF1L	allograft inflammatory factor 1-like	6.1e-05	9.5e-05	3.7e-05
NM_145812	9131	AIFM1	apoptosis-inducing factor, mitochondrion-associated, 1	0.149384	0.064271	0.146661
NM_004208	9131	AIFM1	apoptosis-inducing factor, mitochondrion-associated, 1	29.5334	28.9397	27.3085
NM_145813	9131	AIFM1	apoptosis-inducing factor, mitochondrion-associated, 1	0.710691	0.519222	0.123021
NM_001130847	9131	AIFM1	apoptosis-inducing factor, mitochondrion-associated, 1	0.202321	2.9e-05	3e-06
NM_001198696	84883	AIFM2	apoptosis-inducing factor, mitochondrion-associated, 2	1.78795	3.496	2.21535
NM_032797	84883	AIFM2	apoptosis-inducing factor, mitochondrion-associated, 2	15.0277	12.2316	11.4657
NR_027464	150209	AIFM3	apoptosis-inducing factor, mitochondrion-associated, 3	0.227222	0.000155	0.267988
NM_016108	51390	AIG1	androgen-induced 1	45.8174	45.552	35.7427
NM_001286587	51390	AIG1	androgen-induced 1	1.28134	0.000406	0.720842
NM_001286589	51390	AIG1	androgen-induced 1	1.27294	3.65633	2.94096
NM_001624	202	AIM1	absent in melanoma 1	11.005	13.5511	11.9591
NM_001039775	55057	AIM1L	absent in melanoma 1-like	0.057646	0.070914	0.053401
NM_004757	9255	AIMP1	aminoacyl tRNA synthetase complex-interacting multifunctional protein 1	0.380769	0.838213	0.726889
NM_001142415	9255	AIMP1	aminoacyl tRNA synthetase complex-interacting multifunctional protein 1	9e-05	0.000187	0.00027
NM_001142416	9255	AIMP1	aminoacyl tRNA synthetase complex-interacting multifunctional protein 1	20.3579	21.43	20.3271
NM_006303	7965	AIMP2	aminoacyl tRNA synthetase complex-interacting multifunctional protein 2	21.5337	12.291	13.1463
NM_003977	9049	AIP	aryl hydrocarbon receptor interacting protein	71.8379	47.5625	53.3595
NM_001302960	9049	AIP	aryl hydrocarbon receptor interacting protein	0.430424	1.00787	0.658708
NM_001302959	9049	AIP	aryl hydrocarbon receptor interacting protein	1.09446	0.559466	0.639634
NM_001289097	84962	AJUBA	ajuba LIM protein	0.409896	0.237954	0.477041
NM_198086	84962	AJUBA	ajuba LIM protein	11.2988	13.3461	12.3462
NM_032876	84962	AJUBA	ajuba LIM protein	11.1135	14.3042	13.6589
NM_000476	203	AK1	adenylate kinase 1	24.1053	23.8431	22.7642
NM_013411	204	AK2	adenylate kinase 2	18.9131	15.8729	16.3544
NR_037592	204	AK2	adenylate kinase 2	0.506971	0.741627	0.831914
NM_001625	204	AK2	adenylate kinase 2	15.751	15.857	16.8569
NM_001199199	204	AK2	adenylate kinase 2	1.87809	0.819731	1.2566
NR_037591	204	AK2	adenylate kinase 2	1.54468	1.65687	1.79886
NM_001199855	50808	AK3	adenylate kinase 3	0.719583	0.331541	0.010995
NM_001199852	50808	AK3	adenylate kinase 3	0.252632	0.345513	0.358974
NM_001199853	50808	AK3	adenylate kinase 3	0.173811	1.55816	0.273323
NM_001199856	50808	AK3	adenylate kinase 3	1.66631	3.95787	5.2795
NM_016282	50808	AK3	adenylate kinase 3	11.7586	18.3442	16.7808
NM_203464	205	AK4	adenylate kinase 4	2.11254	0.863036	0.008727
NM_013410	205	AK4	adenylate kinase 4	3.74614	4.93278	6.53788
NM_001005353	205	AK4	adenylate kinase 4	6e-06	0.815838	0.477668
NM_001015891	102157402	AK6	adenylate kinase 6	4.95943	2.12643	1.51725
NM_016283	102157402	AK6	adenylate kinase 6	20.3179	25.7043	22.6449
NM_152327	122481	AK7	adenylate kinase 7	0.165659	0.58413	0.749994
NM_152572	158067	AK8	adenylate kinase 8	0.399785	0.309336	0.279574
NM_145025	221264	AK9	adenylate kinase 9	0.521635	0.887158	0.753856
NM_001145128	221264	AK9	adenylate kinase 9	0.065972	0.176937	0.172125
NM_003488	8165	AKAP1	A kinase (PRKA) anchor protein 1	35.2329	28.7089	30.4273
NM_001242902	8165	AKAP1	A kinase (PRKA) anchor protein 1	2.07927	1.10384	0.740393
NM_001242903	8165	AKAP1	A kinase (PRKA) anchor protein 1	0.097025	0.084437	0.084765
NM_007202	11216	AKAP10	A kinase (PRKA) anchor protein 10	8.67419	11.834	11.1839
NM_016248	11215	AKAP11	A kinase (PRKA) anchor protein 11	3.32174	7.89361	7.06619
NM_005100	9590	AKAP12	A kinase (PRKA) anchor protein 12	8.81764	7.89097	6.46068
NM_144497	9590	AKAP12	A kinase (PRKA) anchor protein 12	14.1473	12.378	12.0096
NM_001270546	11214	AKAP13	A kinase (PRKA) anchor protein 13	3.8438	4.35979	4.68468
NM_007200	11214	AKAP13	A kinase (PRKA) anchor protein 13	0.823033	1.91808	1.39506
NM_006738	11214	AKAP13	A kinase (PRKA) anchor protein 13	0.000248	0.283835	0.245292
NM_005088	8227	AKAP17A	A kinase (PRKA) anchor protein 17A	10.629	5.21098	6.12614
NR_027383	8227	AKAP17A	A kinase (PRKA) anchor protein 17A	0.906643	1.44158	1.99807
NM_001004065	11217	AKAP2	A kinase (PRKA) anchor protein 2	0.403361	3.07494	2.65002
NM_001136562	11217	AKAP2	A kinase (PRKA) anchor protein 2	13.7607	13.7474	14.2451
NM_006422	10566	AKAP3	A kinase (PRKA) anchor protein 3	0.378749	0.904208	0.534689
NM_001278309	10566	AKAP3	A kinase (PRKA) anchor protein 3	0.00215	0.000307	0.342479
NM_004857	9495	AKAP5	A kinase (PRKA) anchor protein 5	0.180447	0.871347	0.780095
NM_004274	9472	AKAP6	A kinase (PRKA) anchor protein 6	0.051031	0.070483	0.076662
NM_004842	9465	AKAP7	A kinase (PRKA) anchor protein 7	3e-06	1e-06	1e-06
NM_016377	9465	AKAP7	A kinase (PRKA) anchor protein 7	2.93981	4.23909	3.23329
NM_005858	10270	AKAP8	A kinase (PRKA) anchor protein 8	17.9672	13.1883	13.1889
NR_111971	26993	AKAP8L	n/a	7.25871	8.01451	7.74117
NM_014371	26993	AKAP8L	A kinase (PRKA) anchor protein 8-like	41.6029	27.4678	34.8077
NM_001291478	26993	AKAP8L	A-kinase anchor protein 8-like isoform 2	0.873413	0.613083	0.880985
NM_005751	10142	AKAP9	A kinase (PRKA) anchor protein 9	2.27603	4.56506	4.068
NM_147185	10142	AKAP9	A kinase (PRKA) anchor protein 9	0.724672	1.81688	1.62837
NM_020642	56672	AKIP1	A kinase (PRKA) interacting protein 1	7.07989	5.20988	5.93069
NR_045417	56672	AKIP1	A kinase (PRKA) interacting protein 1	0.558789	0.923131	1.12846
NM_001206646	56672	AKIP1	A kinase (PRKA) interacting protein 1	3.5927	4.25691	2.98561
NM_001136275	79647	AKIRIN1	akirin 1	0.680207	0.472577	0.538892
NM_024595	79647	AKIRIN1	akirin 1	11.8724	14.1583	13.7912
NM_018064	55122	AKIRIN2	akirin 2	18.4076	21.2034	18.9387
NM_030767	80709	AKNA	AT-hook transcription factor	2.22046	2.79903	2.69756
NM_152763	254268	AKNAD1	AKNA domain containing 1	0.223853	0.17707	0.030792
NR_049760	254268	AKNAD1	AKNA domain containing 1	4.2e-05	0.086409	0.285753
NM_001202413	10327	AKR1A1	aldo-keto reductase family 1, member A1 (aldehyde reductase)	6.15461	13.0975	10.5808
NM_153326	10327	AKR1A1	aldo-keto reductase family 1, member A1 (aldehyde reductase)	13.997	5.52662	7.01793
NM_001202414	10327	AKR1A1	aldo-keto reductase family 1, member A1 (aldehyde reductase)	18.3351	9.29902	6.6276
NM_006066	10327	AKR1A1	aldo-keto reductase family 1, member A1 (aldehyde reductase)	0.022023	3.36756	3.99743
NM_001628	231	AKR1B1	aldo-keto reductase family 1, member B1 (aldose reductase)	234.114	218.7	216.171
NM_020299	57016	AKR1B10	aldo-keto reductase family 1, member B10 (aldose reductase)	0.930518	0.566446	0.526741
NM_001353	1645	AKR1C1	aldo-keto reductase family 1, member C1	28.8251	27.7223	31.7503
NM_001354	1646	AKR1C2	aldo-keto reductase family 1, member C2	0.000107	9.9e-05	0.000101
NM_205845	1646	AKR1C2	aldo-keto reductase family 1, member C2	9.5981	5.27268	4.93556
NM_001135241	1646	AKR1C2	aldo-keto reductase family 1, member C2	0.256478	0.536695	0.474558
NM_001253908	8644	AKR1C3	aldo-keto reductase family 1, member C3	0.77195	1.45026	0.882486
NM_003739	8644	AKR1C3	aldo-keto reductase family 1, member C3	9.57043	9.24422	7.90887
NM_001818	1109	AKR1C4	aldo-keto reductase family 1, member C4	0.023399	0.016241	0.044044
NM_003689	8574	AKR7A2	aldo-keto reductase family 7, member A2 (aflatoxin aldehyde reductase)	17.7677	15.2224	15.1424
NR_002796	246182	AKR7A2P1	aldo-keto reductase family 7, member A2 pseudogene 1	0.110825	0.025903	0.026017
NM_012067	22977	AKR7A3	aldo-keto reductase family 7, member A3 (aflatoxin aldehyde reductase)	0.258304	0.372024	0.411031
NR_040288	246181	AKR7L	aldo-keto reductase family 7-like	1.6e-05	0.018626	0.149632
NM_001014432	207	AKT1	v-akt murine thymoma viral oncogene homolog 1	5.41146	0.004829	0.008609
NM_001014431	207	AKT1	v-akt murine thymoma viral oncogene homolog 1	46.6148	48.2604	47.4338
NM_005163	207	AKT1	v-akt murine thymoma viral oncogene homolog 1	4.9122	5.78521	6.87154
NM_001278160	84335	AKT1S1	AKT1 substrate 1 (proline-rich)	0.538462	2.31981	2.70575
NM_032375	84335	AKT1S1	AKT1 substrate 1 (proline-rich)	7.83872	7.19645	7.56289
NM_001278159	84335	AKT1S1	AKT1 substrate 1 (proline-rich)	0.654378	0.124296	0.360722
NM_001098633	84335	AKT1S1	AKT1 substrate 1 (proline-rich)	12.028	10.0245	6.51717
NM_001098632	84335	AKT1S1	AKT1 substrate 1 (proline-rich)	7.30464	4.27397	6.77063
NM_001626	208	AKT2	v-akt murine thymoma viral oncogene homolog 2	16.535	14.4088	14.4523
NM_001243028	208	AKT2	v-akt murine thymoma viral oncogene homolog 2	3.30677	2.08529	3.09201
NM_001243027	208	AKT2	v-akt murine thymoma viral oncogene homolog 2	1.3399	0.427975	1.67598
NM_005465	10000	AKT3	v-akt murine thymoma viral oncogene homolog 3	2.06252	2.12489	2.23246
NM_001206729	10000	AKT3	v-akt murine thymoma viral oncogene homolog 3	1e-06	0.498145	0.335201
NM_001012398	64400	AKTIP	AKT interacting protein	0.43835	0.671745	0.163087
NM_022476	64400	AKTIP	AKT interacting protein	6.79678	7.81571	6.22671
NM_000031	210	ALAD	aminolevulinate dehydratase	9.68794	11.9764	11.2167
NM_000688	211	ALAS1	aminolevulinate, delta-, synthase 1	1.71311	2.56609	1.19907
NM_199166	211	ALAS1	aminolevulinate, delta-, synthase 1	19.4847	15.2454	15.331
NM_000477	213	ALB	albumin	0.01554	0.057677	0.028959
NM_001243283	214	ALCAM	activated leukocyte cell adhesion molecule	0.044671	0.110181	0.084793
NM_001243280	214	ALCAM	activated leukocyte cell adhesion molecule	5.22456	3.82108	4.20469
NM_001243281	214	ALCAM	activated leukocyte cell adhesion molecule	0.222934	0.112403	0.123049
NM_001627	214	ALCAM	activated leukocyte cell adhesion molecule	31.8195	37.7701	37.6006
NM_153329	126133	ALDH16A1	aldehyde dehydrogenase 16 family, member A1	19.1541	17.7926	23.3729
NM_001145396	126133	ALDH16A1	aldehyde dehydrogenase 16 family, member A1	0.148641	0.839099	0.650402
NM_001017423	5832	ALDH18A1	aldehyde dehydrogenase 18 family, member A1	3.58842	3.64996	4.79345
NM_002860	5832	ALDH18A1	aldehyde dehydrogenase 18 family, member A1	20.1545	17.2654	17.7911
NM_003888	8854	ALDH1A2	aldehyde dehydrogenase 1 family, member A2	1e-06	1e-06	5e-06
NM_001293815	220	ALDH1A3	aldehyde dehydrogenase family 1 member A3 isoform 2	0.217377	1.04335	2.9498
NM_000693	220	ALDH1A3	aldehyde dehydrogenase 1 family, member A3	5.66226	6.93844	4.69045
NM_000692	219	ALDH1B1	aldehyde dehydrogenase 1 family, member B1	15.3781	9.91039	9.95199
NM_012190	10840	ALDH1L1	aldehyde dehydrogenase 1 family, member L1	9.1e-05	0.59247	0.559742
NR_072979	10840	ALDH1L1	aldehyde dehydrogenase 1 family, member L1	1e-06	0.065531	0.000839
NM_001270364	10840	ALDH1L1	aldehyde dehydrogenase 1 family, member L1	0.161708	0.000743	0.096152
NR_027752	160428	ALDH1L2	aldehyde dehydrogenase 1 family, member L2	0.222918	0.341682	0.000106
NM_001034173	160428	ALDH1L2	aldehyde dehydrogenase 1 family, member L2	3.79882	5.92588	4.6841
NM_000690	217	ALDH2	aldehyde dehydrogenase 2 family (mitochondrial)	57.8544	44.47	45.1429
NM_001204889	217	ALDH2	aldehyde dehydrogenase 2 family (mitochondrial)	0.411364	2.30983	1.17644
NM_000691	218	ALDH3A1	aldehyde dehydrogenase 3 family, member A1	1.01947	3.88924	3.77677
NM_001135167	218	ALDH3A1	aldehyde dehydrogenase 3 family, member A1	0.000714	0.000702	0.0001
NM_000382	224	ALDH3A2	aldehyde dehydrogenase 3 family, member A2	11.4802	14.4755	16.4133
NM_001031806	224	ALDH3A2	aldehyde dehydrogenase 3 family, member A2	0.683141	3.00775	2.48925
NM_001161473	221	ALDH3B1	aldehyde dehydrogenase 3 family, member B1	0.000105	0.625147	1.00315
NM_001290059	221	ALDH3B1	aldehyde dehydrogenase family 3 member B1 isoform d	1.48569	1.58822	1.12893
NM_000694	221	ALDH3B1	aldehyde dehydrogenase 3 family, member B1	18.12	14.8879	19.96
NM_001290058	221	ALDH3B1	aldehyde dehydrogenase family 3 member B1 isoform c	0.446711	0.53315	0.340544
NM_001030010	221	ALDH3B1	aldehyde dehydrogenase 3 family, member B1	0.46461	0.672705	0.464526
NM_001161504	8659	ALDH4A1	aldehyde dehydrogenase 4 family, member A1	1.13729	2.23798	1.13594
NM_003748	8659	ALDH4A1	aldehyde dehydrogenase 4 family, member A1	2.07961	1.44374	2.7728
NM_001080	7915	ALDH5A1	aldehyde dehydrogenase 5 family, member A1	0.896485	1.82253	1.50394
NM_170740	7915	ALDH5A1	aldehyde dehydrogenase 5 family, member A1	0.001067	7.5e-05	0.206085
NM_005589	4329	ALDH6A1	aldehyde dehydrogenase 6 family, member A1	3.31632	4.71386	5.30715
NM_001278593	4329	ALDH6A1	aldehyde dehydrogenase 6 family, member A1	5e-05	0.119101	0.000156
NM_001182	501	ALDH7A1	aldehyde dehydrogenase 7 family, member A1	16.4756	15.6424	15.8672
NM_001202404	501	ALDH7A1	aldehyde dehydrogenase 7 family, member A1	0.075122	2e-06	0.014178
NM_170771	64577	ALDH8A1	aldehyde dehydrogenase 8 family, member A1	0.087042	0.034903	0.021018
NM_000696	223	ALDH9A1	aldehyde dehydrogenase 9 family, member A1	24.274	33.055	28.4288
NM_001127617	226	ALDOA	aldolase A, fructose-bisphosphate	9.51772	5.03376	5.42144
NM_184041	226	ALDOA	aldolase A, fructose-bisphosphate	577.693	348.942	366.629
NM_001243177	226	ALDOA	aldolase A, fructose-bisphosphate	4.80456	2.9638	2.38748
NM_184043	226	ALDOA	aldolase A, fructose-bisphosphate	204.886	124.168	128.807
NM_000034	226	ALDOA	aldolase A, fructose-bisphosphate	15.2383	19.1184	20.3585
NM_005165	230	ALDOC	aldolase C, fructose-bisphosphate	49.736	46.5678	54.802
NM_019109	56052	ALG1	ALG1, chitobiosyldiphosphodolichol beta-mannosyltransferase	12.6344	9.92883	9.40681
NM_032834	84920	ALG10	ALG10, alpha-1,2-glucosyltransferase	3.04166	5.12673	4.39308
NM_001013620	144245	ALG10B	ALG10B, alpha-1,2-glucosyltransferase	1.21619	2.89372	2.54083
NR_036571	440138	ALG11	ALG11, alpha-1,2-mannosyltransferase	0.168073	0.14079	0.227091
NM_001004127	440138	ALG11	ALG11, alpha-1,2-mannosyltransferase	4.21652	5.77987	5.05934
NM_024105	79087	ALG12	ALG12, alpha-1,6-mannosyltransferase	16.2889	13.8139	16.5614
NM_001257237	79868	ALG13	ALG13, UDP-N-acetylglucosaminyltransferase subunit	0.000121	0.754868	0.001314
NM_001039210	79868	ALG13	ALG13, UDP-N-acetylglucosaminyltransferase subunit	0.010435	0.195537	0.104054
NM_001257234	79868	ALG13	ALG13, UDP-N-acetylglucosaminyltransferase subunit	0.786515	0.464312	0.772626
NM_001257240	79868	ALG13	ALG13, UDP-N-acetylglucosaminyltransferase subunit	1.62542	1.0758	0.004543
NM_001168385	79868	ALG13	ALG13, UDP-N-acetylglucosaminyltransferase subunit	0.638443	8.2e-05	0.301912
NM_001257235	79868	ALG13	ALG13, UDP-N-acetylglucosaminyltransferase subunit	0.000454	0.000334	0.418871
NM_001099922	79868	ALG13	ALG13, UDP-N-acetylglucosaminyltransferase subunit	3.08673	4.45172	4.99261
NM_144988	199857	ALG14	ALG14, UDP-N-acetylglucosaminyltransferase subunit	8.81107	5.65455	6.0519
NM_001015050	200810	ALG1L	ALG1, chitobiosyldiphosphodolichol beta-mannosyltransferase-like	0.343844	0.093099	0.046768
NR_073386	285407	ALG1L9P	asparagine-linked glycosylation 1-like 9, pseudogene	0.092872	0.182243	0.18685
NR_073387	285407	ALG1L9P	asparagine-linked glycosylation 1-like 9, pseudogene	0.056661	0.068323	0.025954
NM_033087	85365	ALG2	ALG2, alpha-1,3/1,6-mannosyltransferase	23.6615	18.8868	17.911
NR_024532	85365	ALG2	ALG2, alpha-1,3/1,6-mannosyltransferase	1.77021	1.40718	1.52177
NM_001006941	10195	ALG3	ALG3, alpha-1,3- mannosyltransferase	14.6267	7.79746	6.99769
NM_005787	10195	ALG3	ALG3, alpha-1,3- mannosyltransferase	45.666	34.4737	40.6155
NR_024533	10195	ALG3	ALG3, alpha-1,3- mannosyltransferase	0.238692	3e-05	2.6e-05
NR_024534	10195	ALG3	ALG3, alpha-1,3- mannosyltransferase	17.312	10.8013	6.05847
NM_001142364	29880	ALG5	ALG5, dolichyl-phosphate beta-glucosyltransferase	1.23413	1.11119	1.07656
NM_013338	29880	ALG5	ALG5, dolichyl-phosphate beta-glucosyltransferase	47.44	52.8413	49.6006
NM_013339	29929	ALG6	ALG6, alpha-1,3-glucosyltransferase	4.21234	7.19142	6.78848
NM_024079	79053	ALG8	ALG8, alpha-1,3-glucosyltransferase	26.8764	32.7545	31.9853
NM_001007027	79053	ALG8	ALG8, alpha-1,3-glucosyltransferase	2.69661	3.21857	4.09532
NM_001077691	79796	ALG9	ALG9, alpha-1,2-mannosyltransferase	0.137359	0.347129	0.161595
NM_024740	79796	ALG9	ALG9, alpha-1,2-mannosyltransferase	1.58693	1.35644	1.21948
NM_001077690	79796	ALG9	ALG9, alpha-1,2-mannosyltransferase	3.71357	3.67346	3.73602
NM_001077692	79796	ALG9	ALG9, alpha-1,2-mannosyltransferase	0.323499	0.926025	0.496912
NM_004304	238	ALK	anaplastic lymphoma receptor tyrosine kinase	0.005338	0.004921	0.004941
NM_006020	8846	ALKBH1	alkB, alkylation repair homolog 1 (E. coli)	5.93072	6.06617	5.50594
NM_001205179	121642	ALKBH2	alkB, alkylation repair homolog 2 (E. coli)	1.58652	0.958165	1.38797
NM_001145374	121642	ALKBH2	alkB, alkylation repair homolog 2 (E. coli)	11.3933	7.65425	7.61751
NM_001145375	121642	ALKBH2	alkB, alkylation repair homolog 2 (E. coli)	2.26331	0.362704	0.992339
NM_001001655	121642	ALKBH2	alkB, alkylation repair homolog 2 (E. coli)	8.48557	5.30464	3.64728
NM_001205180	121642	ALKBH2	alkB, alkylation repair homolog 2 (E. coli)	3.11193	0.982327	1.52007
NM_139178	221120	ALKBH3	alkB, alkylation repair homolog 3 (E. coli)	11.3779	11.8034	8.8477
NM_017621	54784	ALKBH4	alkB, alkylation repair homolog 4 (E. coli)	10.1337	7.81223	8.58491
NM_017758	54890	ALKBH5	alkB, alkylation repair homolog 5 (E. coli)	33.7885	27.9719	30.8079
NM_001297701	84964	ALKBH6	alpha-ketoglutarate-dependent dioxygenase alkB homolog 6 isoform 3	1.7217	1.97639	2.09373
NM_198867	84964	ALKBH6	alkB, alkylation repair homolog 6 (E. coli)	1.25932	3.10698	2.93381
NM_032878	84964	ALKBH6	alkB, alkylation repair homolog 6 (E. coli)	5.46521	5.95619	7.86216
NM_032306	84266	ALKBH7	alkB, alkylation repair homolog 7 (E. coli)	16.443	10.2992	13.2148
NM_001301010	91801	ALKBH8	alkylated DNA repair protein alkB homolog 8 isoform 1	0.292402	2.18406	0.307352
NM_138775	91801	ALKBH8	alkB, alkylation repair homolog 8 (E. coli)	2.05851	1.6251	2.44503
NM_015120	7840	ALMS1	Alstrom syndrome 1	1.25786	2.36025	2.24448
NR_046762	100874291	ALMS1-IT1	ALMS1 intronic transcript 1 (non-protein coding)	0.202139	0.188104	0.094453
NR_003683	200420	ALMS1P	Alstrom syndrome 1 pseudogene	0.022575	0.021038	0.084515
NM_000697	239	ALOX12	arachidonate 12-lipoxygenase	0.103326	0.123205	0.08248
NM_001139	242	ALOX12B	arachidonate 12-lipoxygenase, 12R type	0.097013	0.295455	0.128994
NR_002710	245	ALOX12P2	arachidonate 12-lipoxygenase pseudogene 2	0.07713	0.049381	0.033912
NR_120453	245	ALOX12P2	n/a	0.438805	0.361984	0.44223
NM_001140	246	ALOX15	arachidonate 15-lipoxygenase	0.064328	0.035753	0.047869
NM_001039130	247	ALOX15B	arachidonate 15-lipoxygenase, type B	0.41587	1.1502	1.19899
NM_001141	247	ALOX15B	arachidonate 15-lipoxygenase, type B	2.79833	3.98664	2.94403
NM_001039131	247	ALOX15B	arachidonate 15-lipoxygenase, type B	0.545766	3e-05	1.7e-05
NM_001256154	240	ALOX5	arachidonate 5-lipoxygenase	2.4e-05	1.71462	8.1e-05
NM_001256153	240	ALOX5	arachidonate 5-lipoxygenase	0.192347	0.822284	0.433822
NM_000698	240	ALOX5	arachidonate 5-lipoxygenase	0.491304	5.33661	4.23871
NM_001204406	241	ALOX5AP	arachidonate 5-lipoxygenase-activating protein	2e-06	2e-06	2e-06
NM_001629	241	ALOX5AP	arachidonate 5-lipoxygenase-activating protein	0.472163	0.081033	0.20352
NM_021628	59344	ALOXE3	arachidonate lipoxygenase 3	0.613505	0.821908	0.491231
NM_001165960	59344	ALOXE3	arachidonate lipoxygenase 3	3.6e-05	3.3e-05	3.4e-05
NM_001631	248	ALPI	alkaline phosphatase, intestinal	0.020879	0.009656	0.009696
NM_025144	80216	ALPK1	alpha-kinase 1	1.97476	4.74865	4.61444
NM_001253884	80216	ALPK1	alpha-kinase 1	0.000331	0.002728	0.147456
NM_001102406	80216	ALPK1	alpha-kinase 1	1.21858	2.32045	2.81444
NM_052947	115701	ALPK2	alpha-kinase 2	0.054786	0.1136	0.042244
NM_020778	57538	ALPK3	alpha-kinase 3	0.363899	0.45789	0.445709
NM_001127501	249	ALPL	alkaline phosphatase, liver/bone/kidney	0.795142	2.7e-05	0.06777
NM_000478	249	ALPL	alkaline phosphatase, liver/bone/kidney	0.791033	1.24724	1.7717
NM_001632	250	ALPP	alkaline phosphatase, placental	1.7476	0.133326	0.09483
NM_031313	251	ALPPL2	alkaline phosphatase, placental-like 2	0.076484	0.02578	0.006472
NM_001135745	57679	ALS2	amyotrophic lateral sclerosis 2 (juvenile)	1.04761	1.13329	1.28582
NM_020919	57679	ALS2	amyotrophic lateral sclerosis 2 (juvenile)	3.89649	5.4192	5.57553
NR_033815	259173	ALS2CL	ALS2 C-terminal like	0.437214	0.549911	0.416677
NM_001190707	259173	ALS2CL	ALS2 C-terminal like	4.9e-05	3e-06	3.3e-05
NM_147129	259173	ALS2CL	ALS2 C-terminal like	1.44378	1.68653	1.71809
NM_182775	259173	ALS2CL	ALS2 C-terminal like	0.392221	0.020718	8e-06
NM_001127391	130540	ALS2CR12	amyotrophic lateral sclerosis 2 (juvenile) chromosome region, candidate 12	4e-06	3e-06	3e-06
NM_001289993	130540	ALS2CR12	amyotrophic lateral sclerosis 2 chromosomal region candidate gene 12 protein isoform b	0.039831	0.018527	0.018606
NM_006492	257	ALX3	ALX homeobox 3	1.10274	1.18898	1.10227
NM_005782	10189	ALYREF	Aly/REF export factor	126.236	85.7519	79.3407
NM_014324	23600	AMACR	alpha-methylacyl-CoA racemase	1.97266	2.5275	1.71948
NM_203382	23600	AMACR	alpha-methylacyl-CoA racemase	0.114752	1.7e-05	0.256596
NM_001267782	55626	AMBRA1	autophagy/beclin-1 regulator 1	1.5e-05	1.9e-05	0.160144
NM_001267783	55626	AMBRA1	autophagy/beclin-1 regulator 1	2.31736	3.15904	3.02257
NM_017749	55626	AMBRA1	autophagy/beclin-1 regulator 1	1.94856	2.13232	1.65903
NM_001300731	55626	AMBRA1	activating molecule in BECN1-regulated autophagy protein 1 isoform 4	0.72097	0.674807	0.842204
NR_109768	262	AMD1	adenosylmethionine decarboxylase 1	0.901722	0.317938	0.023527
NM_001287216	262	AMD1	adenosylmethionine decarboxylase 1	1.61322	0.110225	0.748072
NM_001287215	262	AMD1	adenosylmethionine decarboxylase 1	0.65959	0.756558	1.06859
NM_001634	262	AMD1	adenosylmethionine decarboxylase 1	56.1059	56.5411	37.1957
NM_001287214	262	AMD1	adenosylmethionine decarboxylase 1	1.07044	1.03089	2.13422
NM_152435	144193	AMDHD1	amidohydrolase domain containing 1	0.574235	0.7768	0.825954
NM_015944	51005	AMDHD2	amidohydrolase domain containing 2	16.0795	11.7972	14.4951
NM_152424	139285	AMER1	APC membrane recruitment protein 1	1.94862	1.28739	1.27436
NM_001144	267	AMFR	autocrine motility factor receptor, E3 ubiquitin protein ligase	36.6841	30.4322	32.1904
NM_000479	268	AMH	anti-Mullerian hormone	1.11618	0.761464	1.18769
NM_020703	57463	AMIGO1	adhesion molecule with Ig-like domain 1	0.842627	1.34091	1.62104
NM_001143668	347902	AMIGO2	adhesion molecule with Ig-like domain 2	1.98915	2.44373	2.13036
NM_181847	347902	AMIGO2	adhesion molecule with Ig-like domain 2	0.305282	0.411553	0.282671
NM_198722	386724	AMIGO3	adhesion molecule with Ig-like domain 3	1.10928	0.823507	0.816172
NM_015365	9949	AMMECR1	Alport syndrome, mental retardation, midface hypoplasia and elliptocytosis chromosomal region gene 1	3.58698	5.42935	4.01537
NM_001025580	9949	AMMECR1	Alport syndrome, mental retardation, midface hypoplasia and elliptocytosis chromosomal region gene 1	0.000586	0.000792	0.25611
NM_031445	83607	AMMECR1L	AMMECR1-like	0.002394	0.00095	0.001704
NM_001199140	83607	AMMECR1L	AMMECR1-like	7.12887	7.35093	6.99228
NM_001278411	196394	AMN1	antagonist of mitotic exit network 1 homolog (S. cerevisiae)	5e-05	0.541402	8.6e-05
NM_001113402	196394	AMN1	antagonist of mitotic exit network 1 homolog (S. cerevisiae)	2.02806	2.29361	3.31874
NM_001113490	154796	AMOT	angiomotin	1.1e-05	0.10853	0.036535
NM_133265	154796	AMOT	angiomotin	0.03589	0.044865	0.074922
NM_001301007	154810	AMOTL1	angiomotin-like protein 1 isoform 2	0.416455	0.105368	0.278387
NM_130847	154810	AMOTL1	angiomotin like 1	0.000124	0.385764	0.207413
NM_001278685	51421	AMOTL2	angiomotin like 2	0.699817	1.27321	0.59929
NM_016201	51421	AMOTL2	angiomotin like 2	6.06773	7.73051	7.09781
NM_001278683	51421	AMOTL2	angiomotin like 2	0.05193	0.01153	0.8336
NM_203404	271	AMPD2	adenosine monophosphate deaminase 2	1.82752	0.680599	0.957987
NM_139156	271	AMPD2	adenosine monophosphate deaminase 2	3.1776	5.3822	7.69312
NM_001257361	271	AMPD2	adenosine monophosphate deaminase 2	6.5178	2.53843	1.31705
NM_001257360	271	AMPD2	adenosine monophosphate deaminase 2	0.890793	0.722324	0.295785
NM_001172431	272	AMPD3	adenosine monophosphate deaminase 3	0.114228	0.008139	0.311465
NM_001025389	272	AMPD3	adenosine monophosphate deaminase 3	0.778898	0.805263	0.493523
NM_000480	272	AMPD3	adenosine monophosphate deaminase 3	0.159631	0.268845	0.307496
NM_001172430	272	AMPD3	adenosine monophosphate deaminase 3	4e-05	0.199498	0.001966
NM_139316	273	AMPH	amphiphysin	6.7961	8.28314	7.03531
NM_001635	273	AMPH	amphiphysin	0.324625	9e-06	0.104665
NR_028435	275	AMT	aminomethyltransferase	0.03496	0.00028	1.19344
NM_000481	275	AMT	aminomethyltransferase	1.67354	1.25766	0.003095
NM_004038_dup1	276	AMY1A	amylase, alpha 1A (salivary)	9e-06	8e-06	6e-06
NM_001008221	276	AMY1A	amylase, alpha 1A (salivary)	0.07972	0.122157	0.230264
NM_001008221_dup2	276	AMY1A	amylase, alpha 1A (salivary)	0.07972	0.085007	0.19606
NM_001008221_dup1	276	AMY1A	amylase, alpha 1A (salivary)	0.07972	0.095841	0.19606
NM_004038_dup2	276	AMY1A	amylase, alpha 1A (salivary)	9e-06	8e-06	6e-06
NM_004038	276	AMY1A	amylase, alpha 1A (salivary)	9e-06	7e-06	6e-06
NM_000699	279	AMY2A	amylase, alpha 2A (pancreatic)	0.109838	0.143252	0.270607
NM_020978	280	AMY2B	amylase, alpha 2B (pancreatic)	1.46427	2.66315	4.86215
NM_001284355	155185	AMZ1	archaelysin family metallopeptidase 1	0.151566	0.832299	0.710478
NM_133463	155185	AMZ1	archaelysin family metallopeptidase 1	0.368004	0.297429	0.459715
NM_001289054	51321	AMZ2	archaelysin family metallopeptidase 2	1e-06	0.000271	0.001134
NM_001033574	51321	AMZ2	archaelysin family metallopeptidase 2	1.41086	0.728579	0.701787
NM_001033570	51321	AMZ2	archaelysin family metallopeptidase 2	5.07852	0.51855	2.80851
NM_001033571	51321	AMZ2	archaelysin family metallopeptidase 2	0.015819	7.81684	4.44297
NM_016627	51321	AMZ2	archaelysin family metallopeptidase 2	10.7288	10.6097	11.6619
NM_001033569	51321	AMZ2	archaelysin family metallopeptidase 2	6.94486	6.52857	5.18669
NM_001033572	51321	AMZ2	archaelysin family metallopeptidase 2	14.9533	13.5354	7.05795
NR_026903	201283	AMZ2P1	archaelysin family metallopeptidase 2 pseudogene 1	0.792621	0.997016	0.860068
NM_022662	64682	ANAPC1	anaphase promoting complex subunit 1	11.2982	11.7189	11.7403
NM_001256710	10393	ANAPC10	anaphase promoting complex subunit 10	0.282518	0.668921	0.370061
NM_001256711	10393	ANAPC10	anaphase promoting complex subunit 10	0.024554	0.08533	0.001991
NM_001256706	10393	ANAPC10	anaphase promoting complex subunit 10	5.73105	5.59751	6.31388
NM_001256707	10393	ANAPC10	anaphase promoting complex subunit 10	0.551605	0.780717	0.051088
NM_014885	10393	ANAPC10	anaphase promoting complex subunit 10	1.56549	3.11171	1.77157
NM_001256712	10393	ANAPC10	anaphase promoting complex subunit 10	0.692782	0.75702	0.306358
NM_001289415	51529	ANAPC11	anaphase promoting complex subunit 11	4.82663	2.48293	2.71915
NM_001002246	51529	ANAPC11	anaphase promoting complex subunit 11	34.0567	14.3214	15.0704
NM_016476	51529	ANAPC11	anaphase promoting complex subunit 11	7.25586	5.49216	3.98399
NM_001002249	51529	ANAPC11	anaphase promoting complex subunit 11	2.25285	2.15209	2.00514
NM_001289416	51529	ANAPC11	anaphase promoting complex subunit 11	0.742922	0.495952	1.10563
NM_001002247	51529	ANAPC11	anaphase promoting complex subunit 11	34.1289	13.5979	12.5969
NM_001289417	51529	ANAPC11	anaphase promoting complex subunit 11	0.823927	0.144386	0.641535
NM_001002244	51529	ANAPC11	anaphase promoting complex subunit 11	2.01311	1.28585	1.10091
NM_001002248	51529	ANAPC11	anaphase promoting complex subunit 11	44.0828	15.4198	15.9308
NM_001289418	51529	ANAPC11	anaphase promoting complex subunit 11	3.51428	1.067	0.121473
NM_001289414	51529	ANAPC11	anaphase promoting complex subunit 11	0.566976	0.183647	0.223217
NM_001002245	51529	ANAPC11	anaphase promoting complex subunit 11	32.087	11.1794	13.466
NM_001289419	51529	ANAPC11	anaphase promoting complex subunit 11	0.969461	1.07711	1.25303
NM_001242374	25847	ANAPC13	anaphase promoting complex subunit 13	5.99142	3.7638	4.58052
NM_015391	25847	ANAPC13	anaphase promoting complex subunit 13	21.2038	24.7004	22.7489
NM_001242375	25847	ANAPC13	anaphase promoting complex subunit 13	1.40303	0.586287	0.630317
NM_001278491	25906	ANAPC15	anaphase promoting complex subunit 15	9.87906	4.66997	1.43036
NM_001278488	25906	ANAPC15	anaphase promoting complex subunit 15	0.958939	2.19854	3.38524
NM_001278487	25906	ANAPC15	anaphase promoting complex subunit 15	6.14851	3.73799	0.825543
NM_001278486	25906	ANAPC15	anaphase promoting complex subunit 15	0.011079	0.009545	0.004644
NM_014042	25906	ANAPC15	anaphase promoting complex subunit 15	3.54725	1.94122	3.62422
NM_001278494	25906	ANAPC15	anaphase promoting complex subunit 15	0.67196	0.50029	0.286326
NM_001278490	25906	ANAPC15	anaphase promoting complex subunit 15	0.887509	0.712196	0.380949
NM_001278485	25906	ANAPC15	anaphase promoting complex subunit 15	0.155431	0.415592	0.592155
NM_001278489	25906	ANAPC15	anaphase promoting complex subunit 15	2.47623	1.49461	2.01042
NR_038392	119504	ANAPC16	anaphase promoting complex subunit 16	1.32167	1.33374	0.839815
NM_001242546	119504	ANAPC16	anaphase promoting complex subunit 16	15.918	13.0028	12.2959
NR_038391	119504	ANAPC16	anaphase promoting complex subunit 16	0.558795	0.274888	0.421133
NM_173473	119504	ANAPC16	anaphase promoting complex subunit 16	9.93953	10.5437	9.23864
NM_001242547	119504	ANAPC16	anaphase promoting complex subunit 16	4.90365	4.83911	5.96744
NM_001242548	119504	ANAPC16	anaphase promoting complex subunit 16	0.315229	0.284056	0.434592
NR_037931	100286979	ANAPC1P1	anaphase promoting complex subunit 1 pseudogene 1	0.140627	0.433061	0.197116
NM_013366	29882	ANAPC2	anaphase promoting complex subunit 2	14.6517	10.1727	11.963
NM_013367	29945	ANAPC4	anaphase promoting complex subunit 4	8.80338	8.33781	8.46174
NM_001286756	29945	ANAPC4	anaphase promoting complex subunit 4	0.748588	2.10165	0.772152
NM_016237	51433	ANAPC5	anaphase promoting complex subunit 5	40.8115	36.7322	36.1113
NM_001137559	51433	ANAPC5	anaphase promoting complex subunit 5	15.5096	16.6355	16.0694
NM_001137664	51434	ANAPC7	anaphase promoting complex subunit 7	3.68524	3.80425	5.18786
NM_016238	51434	ANAPC7	anaphase promoting complex subunit 7	22.6074	19.0115	19.0505
NM_001097577	283	ANG	angiogenin, ribonuclease, RNase A family, 5	1.89854	0.546881	1.43276
NM_001145	283	ANG	angiogenin, ribonuclease, RNase A family, 5	0.508474	1.22049	0.751826
NM_015305	23357	ANGEL1	angel homolog 1 (Drosophila)	3.92881	4.86897	4.9958
NM_144567	90806	ANGEL2	angel homolog 2 (Drosophila)	5.78321	7.9372	5.51876
NR_125333	90806	ANGEL2	n/a	0.19587	0.561288	0.487618
NM_001300758	90806	ANGEL2	protein angel homolog 2 isoform c	0.000216	1.3e-05	0.009138
NM_001300755	90806	ANGEL2	protein angel homolog 2 isoform b	0.294968	1.04245	1.24892
NM_001199859	284	ANGPT1	angiopoietin 1	0.148294	0.344135	0.543126
NM_001146	284	ANGPT1	angiopoietin 1	0.288085	0.648872	0.699663
NM_001118888	285	ANGPT2	angiopoietin 2	0.026312	0.066765	0.079528
NM_004673	9068	ANGPTL1	angiopoietin-like 1	0.076838	0.239737	0.463611
NM_012098	23452	ANGPTL2	angiopoietin-like 2	5.09005	15.8076	12.5812
NM_139314	51129	ANGPTL4	angiopoietin-like 4	44.5377	18.4206	86.7855
NM_001039667	51129	ANGPTL4	angiopoietin-like 4	8.7167	2.81311	9.27554
NM_031917	83854	ANGPTL6	angiopoietin-like 6	4.8846	6.12136	8.67757
NM_020477	286	ANK1	ankyrin 1, erythrocytic	4.8e-05	0.331328	0.380598
NM_020475	286	ANK1	ankyrin 1, erythrocytic	0.184518	0.42248	0.711574
NM_000037	286	ANK1	ankyrin 1, erythrocytic	0.227435	0.121151	0.105089
NM_020476	286	ANK1	ankyrin 1, erythrocytic	1.00567	1.6594	0.662316
NM_020977	287	ANK2	ankyrin 2, neuronal	0.094438	0.11832	0.040144
NM_001148	287	ANK2	ankyrin 2, neuronal	0.005225	0.004609	0.009656
NM_001127493	287	ANK2	ankyrin 2, neuronal	0.00029	1.9e-05	0.000267
NM_001204403	288	ANK3	ankyrin 3, node of Ranvier (ankyrin G)	0.035813	0.021298	0.009842
NM_001204404	288	ANK3	ankyrin 3, node of Ranvier (ankyrin G)	5e-05	4.6e-05	4.7e-05
NM_001149	288	ANK3	ankyrin 3, node of Ranvier (ankyrin G)	0.055093	0.134256	0.265474
NM_144708	150709	ANKAR	ankyrin and armadillo repeat containing	0.206504	0.225981	0.212721
NM_182703	348094	ANKDD1A	ankyrin repeat and death domain containing 1A	0.759671	1.3854	1.50364
NM_001276713	728780	ANKDD1B	ankyrin repeat and death domain containing 1B	0.027142	0.012577	0.037887
NM_022096	63926	ANKEF1	ankyrin repeat and EF-hand domain containing 1	2.4e-05	1.12637	1.01335
NM_198798	63926	ANKEF1	ankyrin repeat and EF-hand domain containing 1	2.60312	4.07413	3.02797
NM_001257999	51479	ANKFY1	ankyrin repeat and FYVE domain containing 1	2.09399	3.01027	5.24003
NR_047571	51479	ANKFY1	ankyrin repeat and FYVE domain containing 1	2.00348	0.99499	2.16804
NM_016376	51479	ANKFY1	ankyrin repeat and FYVE domain containing 1	11.2002	15.6312	12.5791
NM_054027	56172	ANKH	ANKH inorganic pyrophosphate transport regulator	5.76173	5.88302	5.76427
NM_024668	54882	ANKHD1	ankyrin repeat and KH domain containing 1	0.000854	0.000222	0.000874
NM_017747	54882	ANKHD1	ankyrin repeat and KH domain containing 1	8.8841	10.4997	10.9538
NM_017978	54882	ANKHD1	ankyrin repeat and KH domain containing 1	1.37451	1.09646	0.63609
NM_020690	404734	ANKHD1-EIF4EBP3	ANKHD1-EIF4EBP3 readthrough	4.78747	8.16182	6.92205
NM_019004	54467	ANKIB1	ankyrin repeat and IBR domain containing 1	11.0226	19.2471	17.8984
NM_178510	255239	ANKK1	ankyrin repeat and kinase domain containing 1	0.013622	0.088371	0.063385
NM_001278443	126549	ANKLE1	ankyrin repeat and LEM domain containing 1	0.304718	0.63407	0.1234
NM_001278445	126549	ANKLE1	ankyrin repeat and LEM domain containing 1	1.16207	0.001939	0.04111
NM_152363	126549	ANKLE1	ankyrin repeat and LEM domain containing 1	4.29419	4.19804	4.8424
NR_103530	126549	ANKLE1	ankyrin repeat and LEM domain containing 1	0.460007	0.243999	0.464287
NM_015114	23141	ANKLE2	ankyrin repeat and LEM domain containing 2	27.2693	28.0279	30.4342
NM_001282771	51281	ANKMY1	ankyrin repeat and MYND domain containing 1	0.086502	3.2e-05	6.7e-05
NM_017844	51281	ANKMY1	ankyrin repeat and MYND domain containing 1	0.856373	0.598408	0.918104
NM_016552	51281	ANKMY1	ankyrin repeat and MYND domain containing 1	0.219892	0.651617	0.504035
NM_020319	57037	ANKMY2	ankyrin repeat and MYND domain containing 2	4.81177	6.35586	6.49584
NM_023039	57763	ANKRA2	ankyrin repeat, family A (RFXANK-like), 2	4.8052	7.53109	6.22811
NM_014391	27063	ANKRD1	ankyrin repeat domain 1 (cardiac muscle)	5.30439	4.96204	7.25288
NM_001286721	55608	ANKRD10	ankyrin repeat domain 10	2.91239	1.05764	1.90312
NR_104587	55608	ANKRD10	ankyrin repeat domain 10	8e-06	0.490987	0.149438
NR_104586	55608	ANKRD10	ankyrin repeat domain 10	5.60421	5.35438	6.75706
NM_017664	55608	ANKRD10	ankyrin repeat domain 10	8.42515	9.79165	8.82461
NM_001256182	29123	ANKRD11	ankyrin repeat domain 11	0.521748	0.669812	0.218974
NM_013275	29123	ANKRD11	ankyrin repeat domain 11	3.23718	4.95362	7.03352
NR_045839	29123	ANKRD11	ankyrin repeat domain 11	4.2841	2.55618	2.40944
NM_001256183	29123	ANKRD11	ankyrin repeat domain 11	8.42994	7.79705	6.49604
NM_001083625	23253	ANKRD12	ankyrin repeat domain 12	0.722659	3.91404	2.28494
NM_015208	23253	ANKRD12	ankyrin repeat domain 12	1.14976	1.44119	1.64571
NM_001204056	23253	ANKRD12	ankyrin repeat domain 12	0.000197	8.3e-05	0.240353
NM_033121	88455	ANKRD13A	ankyrin repeat domain 13A	14.7313	23.3353	22.3758
NM_152345	124930	ANKRD13B	ankyrin repeat domain 13B	5.70682	3.90226	4.83029
NM_030816	81573	ANKRD13C	ankyrin repeat domain 13C	3.31274	4.76872	4.63464
NR_030767	338692	ANKRD13D	ankyrin repeat domain 13 family, member D	0.828165	1.7326	2.22569
NM_207354	338692	ANKRD13D	ankyrin repeat domain 13 family, member D	9.96048	7.3453	8.73221
NM_001009941	54522	ANKRD16	ankyrin repeat domain 16	3.41781	1.49787	2.19489
NM_001009943	54522	ANKRD16	ankyrin repeat domain 16	0.427933	0.166329	0.078756
NM_019046	54522	ANKRD16	ankyrin repeat domain 16	1.80248	1.71128	1.78873
NM_032217	26057	ANKRD17	ankyrin repeat domain 17	3.7e-05	6.8e-05	5.4e-05
NM_001286771	26057	ANKRD17	ankyrin repeat domain 17	3.88166	9.76083	9.24862
NM_198889	26057	ANKRD17	ankyrin repeat domain 17	5.4914	6.89479	7.07309
NM_147195	253650	ANKRD18A	ankyrin repeat domain 18A	1.16069	1.22949	0.953315
NM_001244752	441459	ANKRD18B	ankyrin repeat domain 18B	0.165985	0.151998	0.187626
NR_026868	138649	ANKRD19P	ankyrin repeat domain 19, pseudogene	0.56659	0.357392	0.356542
NM_001291218	26287	ANKRD2	ankyrin repeat domain-containing protein 2 isoform c	0.14367	3.9e-05	0.112161
NM_001291219	26287	ANKRD2	ankyrin repeat domain-containing protein 2 isoform d	2.2e-05	0.024072	1e-05
NR_046228	100874392	ANKRD20A12P	ankyrin repeat domain 20 family, member A12, pseudogene	0.102144	0.418285	0.400975
NM_001012419	441425	ANKRD20A3	ankyrin repeat domain 20 family, member A3	0.070551	0.046743	0.047183
NM_001012419_dup2	441425	ANKRD20A3	ankyrin repeat domain 20 family, member A3	0.076517	0.047152	0.047349
NM_001012419_dup1	441425	ANKRD20A3	ankyrin repeat domain 20 family, member A3	0.076201	0.047047	0.047263
NM_001098805	728747	ANKRD20A4	ankyrin repeat domain 20 family, member A4	0.103494	0.091649	0.071118
NR_040113	440482	ANKRD20A5P	ankyrin repeat domain 20 family, member A5, pseudogene	0.100877	0.271217	0.17446
NR_003366	729171	ANKRD20A8P	ankyrin repeat domain 20 family, member A8, pseudogene	0.041469	0.032119	0.00387
NR_027995	284232	ANKRD20A9P	ankyrin repeat domain 20 family, member A9, pseudogene	0.087324	0.074973	0.083343
NM_144590	118932	ANKRD22	ankyrin repeat domain 22	0.008511	0.047177	0.007895
NM_144994	200539	ANKRD23	ankyrin repeat domain 23	0.764035	0.658295	0.972843
NM_133475	170961	ANKRD24	ankyrin repeat domain 24	0.462929	0.715323	0.991493
NM_001256053	22852	ANKRD26	ankyrin repeat domain 26	0.704459	3.05056	1.9607
NM_014915	22852	ANKRD26	ankyrin repeat domain 26	1.79726	2.6743	2.86166
NM_032139	84079	ANKRD27	ankyrin repeat domain 27 (VPS9 domain)	8.81859	9.86437	9.71829
NM_001195099	23243	ANKRD28	ankyrin repeat domain 28	6.11087	7.08491	6.86084
NM_015199	23243	ANKRD28	ankyrin repeat domain 28	4.19349	6.50897	5.24067
NM_001195098	23243	ANKRD28	ankyrin repeat domain 28	7.6e-05	0.539534	0.877082
NM_173505	147463	ANKRD29	ankyrin repeat domain 29	2.27187	1.39566	1.35861
NM_001145029	374860	ANKRD30B	ankyrin repeat domain 30B	0.116873	0.26298	0.176034
NM_001164443	256006	ANKRD31	ankyrin repeat domain 31	0.060996	0.148285	0.138617
NM_032290	84250	ANKRD32	ankyrin repeat domain 32	6.26957	8.13873	6.75909
NM_182608	341405	ANKRD33	ankyrin repeat domain 33	0.067311	0.077052	0.171218
NM_001130015	341405	ANKRD33	ankyrin repeat domain 33	0.025478	0.119247	0.127875
NM_001164440	651746	ANKRD33B	ankyrin repeat domain 33B	1.42923	1.11003	0.696962
NM_001039888	284615	ANKRD34A	ankyrin repeat domain 34A	0.471098	0.609639	0.830761
NM_001280799	148741	ANKRD35	ankyrin repeat domain 35	0.265923	3.4e-05	0.113234
NM_144698	148741	ANKRD35	ankyrin repeat domain 35	1.2e-05	0.140778	1.2e-05
NM_001164315	375248	ANKRD36	ankyrin repeat domain 36	0.555725	0.773905	0.880747
NM_025190	57730	ANKRD36B	ankyrin repeat domain 36B	0.804392	1.10192	1.13227
NR_026844	84832	ANKRD36BP1	ankyrin repeat domain 36B pseudogene 1	1.26448	3.13576	1.98606
NM_181726	353322	ANKRD37	ankyrin repeat domain 37	2.19425	1.13223	0.980534
NM_016466	51239	ANKRD39	ankyrin repeat domain 39	10.8884	7.33185	6.29582
NM_052855	91369	ANKRD40	ankyrin repeat domain 40	17.6075	17.8067	14.7477
NM_001300976	338699	ANKRD42	ankyrin repeat domain-containing protein 42 isoform 5	0.974742	0.537008	0.170857
NR_125355	338699	ANKRD42	n/a	1.28502	1.36675	0.363869
NM_001300972	338699	ANKRD42	ankyrin repeat domain-containing protein 42 isoform 3	0.283275	0.385812	0.656956
NM_001300977	338699	ANKRD42	ankyrin repeat domain-containing protein 42 isoform 6	0.060915	0.578522	1.55124
NM_001300973	338699	ANKRD42	ankyrin repeat domain-containing protein 42 isoform 2	0.794701	1.77394	1.25213
NM_001195144	91526	ANKRD44	ankyrin repeat domain 44	0.137015	0.298228	0.233457
NM_198493	339416	ANKRD45	ankyrin repeat domain 45	0.038796	0.023959	0.108264
NM_001270378	157567	ANKRD46	ankyrin repeat domain 46	0.40307	0.31971	0.578425
NM_198401	157567	ANKRD46	ankyrin repeat domain 46	0.466008	0.096752	0.106836
NM_001270377	157567	ANKRD46	ankyrin repeat domain 46	2.11689	3.62912	2.41871
NM_017704	54851	ANKRD49	ankyrin repeat domain 49	5.92067	6.60813	5.94306
NM_020337	57182	ANKRD50	ankyrin repeat domain 50	0.94443	1.24334	1.17803
NM_001167882	57182	ANKRD50	ankyrin repeat domain 50	0.654985	0.773501	0.699294
NM_173595	283373	ANKRD52	ankyrin repeat domain 52	11.7139	8.13162	8.39858
NM_001115116	79998	ANKRD53	ankyrin repeat domain 53	0.12373	5e-06	0.076173
NM_024933	79998	ANKRD53	ankyrin repeat domain 53	3e-06	0.1382	0.098404
NR_036556	129138	ANKRD54	ankyrin repeat domain 54	0.447128	0.662657	1.63669
NM_138797	129138	ANKRD54	ankyrin repeat domain 54	11.9583	7.92316	7.75161
NM_014942	22881	ANKRD6	ankyrin repeat domain 6	1e-06	0.05252	1.2e-05
NM_001242809	22881	ANKRD6	ankyrin repeat domain 6	0.16078	0.104875	0.209063
NM_001271700	100310846	ANKRD61	ankyrin repeat domain 61	0.1278	0.190919	0.047937
NM_001243535	441869	ANKRD65	ankyrin repeat domain 65	0.00133	0.001203	0.001183
NM_001243536	441869	ANKRD65	ankyrin repeat domain 65	0.240296	0.15007	0.110311
NM_019644	56311	ANKRD7	ankyrin repeat domain 7	0.053904	0.20149	0.278259
NM_152326	122416	ANKRD9	ankyrin repeat domain 9	8.77849	5.81527	10.1533
NM_015245	23294	ANKS1A	ankyrin repeat and sterile alpha motif domain containing 1A	4.1951	5.35273	5.38898
NM_001204081	56899	ANKS1B	ankyrin repeat and sterile alpha motif domain containing 1B	1.51671	1.72616	1.01778
NM_152788	56899	ANKS1B	ankyrin repeat and sterile alpha motif domain containing 1B	0.011175	0.11596	0.144643
NR_040252	124401	ANKS3	ankyrin repeat and sterile alpha motif domain containing 3	2.7306	0.861544	1.68504
NM_001242929	124401	ANKS3	ankyrin repeat and sterile alpha motif domain containing 3	2.60204	2.68861	1.50112
NM_133450	124401	ANKS3	ankyrin repeat and sterile alpha motif domain containing 3	3.34248	2.5888	3.03059
NM_173551	203286	ANKS6	ankyrin repeat and sterile alpha motif domain containing 6	3.72869	3.11077	3.59602
NM_001042410	55139	ANKZF1	ankyrin repeat and zinc finger domain containing 1	3.25226	3.45261	7.15226
NM_001282792	55139	ANKZF1	ankyrin repeat and zinc finger domain containing 1	3.78144	0.236564	2.06406
NM_018089	55139	ANKZF1	ankyrin repeat and zinc finger domain containing 1	9.78072	11.0041	14.8141
NM_001284302	54443	ANLN	anillin, actin binding protein	1.18846	0.614997	0.874643
NM_018685	54443	ANLN	anillin, actin binding protein	28.5091	36.7257	32.8083
NM_001284301	54443	ANLN	anillin, actin binding protein	8.12025	6.05225	7.16937
NM_018043	55107	ANO1	anoctamin 1, calcium activated chloride channel	0.007005	1e-06	1e-06
NM_001204832	55129	ANO10	anoctamin 10	0.00086	0.192501	3.2e-05
NM_018075	55129	ANO10	anoctamin 10	3.74011	4.59	4.68061
NM_001025356	196527	ANO6	anoctamin 6	8.49425	17.0086	11.6137
NM_001204803	196527	ANO6	anoctamin 6	1.20185	2.41003	2.04249
NM_001142678	196527	ANO6	anoctamin 6	2.23045	0.029378	4.43515
NM_001001891	50636	ANO7	anoctamin 7	0.631503	0.788192	1.01921
NM_020959	57719	ANO8	anoctamin 8	2.48643	3.94547	5.31865
NM_001012302	338440	ANO9	anoctamin 9	3.96059	6.55801	5.88437
NM_006305	8125	ANP32A	acidic (leucine-rich) nuclear phosphoprotein 32 family, member A	57.8443	54.3728	48.2651
NR_026808	80035	ANP32A-IT1	ANP32A intronic transcript 1 (non-protein coding)	0.010416	0.009634	0.011286
NM_006401	10541	ANP32B	acidic (leucine-rich) nuclear phosphoprotein 32 family, member B	287.285	236.283	212.321
NM_001136479	81611	ANP32E	acidic (leucine-rich) nuclear phosphoprotein 32 family, member E	1.16113	4.62813	6.04033
NM_030920	81611	ANP32E	acidic (leucine-rich) nuclear phosphoprotein 32 family, member E	29.5463	43.6097	38.8433
NM_001280559	81611	ANP32E	acidic (leucine-rich) nuclear phosphoprotein 32 family, member E	3.39051	5.87188	4.07
NM_001280560	81611	ANP32E	acidic (leucine-rich) nuclear phosphoprotein 32 family, member E	0.283506	0.40756	0.56623
NM_001150	290	ANPEP	alanyl (membrane) aminopeptidase	244.542	262.439	320.349
NM_018153	84168	ANTXR1	anthrax toxin receptor 1	2.17269	2.12657	2.52979
NM_032208	84168	ANTXR1	anthrax toxin receptor 1	13.3932	24.431	23.3626
NM_053034	84168	ANTXR1	anthrax toxin receptor 1	0.041779	0.161786	0.107054
NM_058172	118429	ANTXR2	anthrax toxin receptor 2	0.000212	1.8e-05	1.7e-05
NM_001286780	118429	ANTXR2	anthrax toxin receptor 2	2.03808	2.86978	2.68757
NM_001145794	118429	ANTXR2	anthrax toxin receptor 2	0.990497	1.76839	1.84997
NM_000700	301	ANXA1	annexin A1	125.238	112.686	95.9736
NM_001278408	311	ANXA11	annexin A11	0.172524	0.317558	0.330193
NM_001278409	311	ANXA11	annexin A11	0.313282	0.115761	0.108326
NM_145869	311	ANXA11	annexin A11	0.6226	4e-05	0.365531
NM_001278407	311	ANXA11	annexin A11	22.8055	14.5259	20.7875
NM_001157	311	ANXA11	annexin A11	7.78528	11.7681	9.86772
NM_145868	311	ANXA11	annexin A11	9.70933	17.5796	13.3724
NM_001002858	302	ANXA2	annexin A2	4.14705	2.61515	2.09173
NM_004039	302	ANXA2	annexin A2	733.215	482.027	373.922
NM_001136015	302	ANXA2	annexin A2	5.38349	3.78184	2.54818
NM_001002857	302	ANXA2	annexin A2	99.3664	96.1653	66.6796
NR_003573	304	ANXA2P2	annexin A2 pseudogene 2	3.16375	2.27679	1.96197
NM_001014279	389289	ANXA2R	annexin A2 receptor	0.87419	0.818046	0.958585
NM_005139	306	ANXA3	annexin A3	54.088	35.8276	23.9876
NM_001153	307	ANXA4	annexin A4	37.2786	47.2941	40.1354
NM_001154	308	ANXA5	annexin A5	217.056	242.162	212.884
NM_001155	309	ANXA6	annexin A6	15.8137	11.6349	16.0971
NM_001193544	309	ANXA6	annexin A6	1.04034	3.70658	0.004409
NM_004034	310	ANXA7	annexin A7	0.393843	0.109021	7e-06
NM_001156	310	ANXA7	annexin A7	70.44	73.639	59.7292
NM_001271703	653145	ANXA8	annexin A8	0.479937	0.237341	0.489493
NM_001271702_dup1	653145	ANXA8	annexin A8	0.09149	0.047459	1e-06
NM_001040084	653145	ANXA8	annexin A8	3.67754	2.04056	0.987721
NM_001271703_dup1	653145	ANXA8	annexin A8	0.047206	2e-05	0.041999
NM_001040084_dup1	653145	ANXA8	annexin A8	5.05525	2.85632	1.89288
NM_001098845	728113	ANXA8L1	annexin A8-like 1	5.33305	3.41755	2.08451
NM_001278923	728113	ANXA8L1	annexin A8-like 1	0.219935	0.184792	0.048409
NM_003568	8416	ANXA9	annexin A9	0.252921	0.506689	0.599709
NM_001158	314	AOC2	amine oxidase, copper containing 2 (retina-specific)	0.379951	0.512663	0.598136
NM_009590	314	AOC2	amine oxidase, copper containing 2 (retina-specific)	1.82295	1.64142	1.77259
NM_001277732	8639	AOC3	amine oxidase, copper containing 3	1.00432	0.775137	1.52253
NM_003734	8639	AOC3	amine oxidase, copper containing 3	2.08947	2.92624	2.31836
NM_001277731	8639	AOC3	amine oxidase, copper containing 3	0.000935	7e-06	0.828068
NR_102422	8639	AOC3	amine oxidase, copper containing 3	0.056899	6.9e-05	0.086536
NR_002773	90586	AOC4P	amine oxidase, copper containing 4, pseudogene	0.042357	0.070804	0.071103
NM_001159	316	AOX1	aldehyde oxidase 1	23.4897	17.837	13.7624
NR_038885	100506385	AP000330.8	uncharacterized LOC100506385	0.314785	0.717778	0.859575
NR_038886	100506385	AP000330.8	uncharacterized LOC100506385	0.171765	0.2608	0.302926
NR_040084	100133286	AP000688.14	uncharacterized LOC100133286	0.060717	0.02843	0.028556
NR_110184	101927204	AP001258.4	uncharacterized LOC101927204	1.43039	2.74098	1.82533
NM_001128426	55435	AP1AR	adaptor-related protein complex 1 associated regulatory protein	0.463403	0.701076	0.309743
NM_018569	55435	AP1AR	adaptor-related protein complex 1 associated regulatory protein	7.75809	10.6189	8.98775
NM_145730	162	AP1B1	adaptor-related protein complex 1, beta 1 subunit	36.2917	39.9104	37.0489
NM_001166019	162	AP1B1	adaptor-related protein complex 1, beta 1 subunit	5.75847	4.31205	3.01196
NM_001127	162	AP1B1	adaptor-related protein complex 1, beta 1 subunit	10.3461	10.1779	11.9087
NM_001128	164	AP1G1	adaptor-related protein complex 1, gamma 1 subunit	8.64594	10.8441	8.66415
NM_001030007	164	AP1G1	adaptor-related protein complex 1, gamma 1 subunit	2.96421	5.57075	6.02792
NM_003917	8906	AP1G2	adaptor-related protein complex 1, gamma 2 subunit	20.9292	17.7204	22.3337
NM_001282474	8906	AP1G2	adaptor-related protein complex 1, gamma 2 subunit	2.8771	2.08573	2.30297
NM_032493	8907	AP1M1	adaptor-related protein complex 1, mu 1 subunit	51.665	38.8916	39.6485
NM_001130524	8907	AP1M1	adaptor-related protein complex 1, mu 1 subunit	1.50693	0.875112	0.402474
NM_005498	10053	AP1M2	adaptor-related protein complex 1, mu 2 subunit	0.038569	0.246071	0.171087
NM_001300887	10053	AP1M2	AP-1 complex subunit mu-2 isoform 1	0.022366	6e-06	1e-06
NM_001283	1174	AP1S1	adaptor-related protein complex 1, sigma 1 subunit	61.1912	46.3594	41.8479
NM_001272071	8905	AP1S2	adaptor-related protein complex 1, sigma 2 subunit	1.1e-05	0.181182	0.153858
NM_003916	8905	AP1S2	adaptor-related protein complex 1, sigma 2 subunit	10.04	11.917	9.14127
NR_110905	130340	AP1S3	n/a	3.2e-05	2.4e-05	4.3e-05
NM_001039569	130340	AP1S3	adaptor-related protein complex 1, sigma 3 subunit	2.98372	2.98892	2.2338
NR_110906	130340	AP1S3	n/a	0.102377	0.072245	0.106638
NM_014203	160	AP2A1	adaptor-related protein complex 2, alpha 1 subunit	2.6e-05	0.07211	0.32167
NM_130787	160	AP2A1	adaptor-related protein complex 2, alpha 1 subunit	25.6419	27.0624	30.12
NM_001242837	161	AP2A2	adaptor-related protein complex 2, alpha 2 subunit	3.43003	4.77988	4.94937
NM_012305	161	AP2A2	adaptor-related protein complex 2, alpha 2 subunit	11.321	9.57148	11.1461
NM_001030006	163	AP2B1	adaptor-related protein complex 2, beta 1 subunit	10.967	14.4459	11.873
NM_001282	163	AP2B1	adaptor-related protein complex 2, beta 1 subunit	36.1157	36.4995	35.8319
NM_004068	1173	AP2M1	adaptor-related protein complex 2, mu 1 subunit	12.3973	11.2077	8.89182
NM_001025205	1173	AP2M1	adaptor-related protein complex 2, mu 1 subunit	208.409	139.652	133.14
NM_021575	1175	AP2S1	adaptor-related protein complex 2, sigma 1 subunit	2.60294	0.955629	1.00876
NM_004069	1175	AP2S1	adaptor-related protein complex 2, sigma 1 subunit	138.189	79.8316	80.3145
NM_001301076	1175	AP2S1	AP-2 complex subunit sigma isoform 3	8.10826	8.78247	11.8253
NM_001301078	1175	AP2S1	AP-2 complex subunit sigma isoform 4	3.08287	1.61644	2.11833
NM_001301081	1175	AP2S1	AP-2 complex subunit sigma isoform 5	1.04681	2.39264	2.52483
NM_003664	8546	AP3B1	adaptor-related protein complex 3, beta 1 subunit	14.2008	19.7162	17.2043
NM_001271769	8546	AP3B1	adaptor-related protein complex 3, beta 1 subunit	0.000316	0.000136	0.000259
NM_004644	8120	AP3B2	adaptor-related protein complex 3, beta 2 subunit	0.078057	0.00011	0.185997
NM_003938	8943	AP3D1	adaptor-related protein complex 3, delta 1 subunit	6.1111	1.91914	3.1746
NM_001261826	8943	AP3D1	adaptor-related protein complex 3, delta 1 subunit	38.5563	33.3543	36.3292
NM_012095	26985	AP3M1	adaptor-related protein complex 3, mu 1 subunit	4.93126	6.86147	6.86702
NM_207012	26985	AP3M1	adaptor-related protein complex 3, mu 1 subunit	6.60556	7.95267	6.18858
NM_006803	10947	AP3M2	adaptor-related protein complex 3, mu 2 subunit	7.98912	12.0394	9.64369
NM_001134296	10947	AP3M2	adaptor-related protein complex 3, mu 2 subunit	1.9768	0.000127	2.00842
NM_001284	1176	AP3S1	adaptor-related protein complex 3, sigma 1 subunit	39.4328	36.8333	33.4538
NR_023361	10239	AP3S2	adaptor-related protein complex 3, sigma 2 subunit	0.559161	1.09264	1.04542
NM_005829	10239	AP3S2	adaptor-related protein complex 3, sigma 2 subunit	3.16799	4.48994	4.66839
NR_037582	10239	AP3S2	adaptor-related protein complex 3, sigma 2 subunit	0.462472	0.204335	0.455529
NM_001253852	10717	AP4B1	adaptor-related protein complex 4, beta 1 subunit	4.37432	3.64673	2.68141
NM_006594	10717	AP4B1	adaptor-related protein complex 4, beta 1 subunit	1.21525	0.308317	1.02844
NM_001253853	10717	AP4B1	adaptor-related protein complex 4, beta 1 subunit	0.1948	0.185531	1.1e-05
NR_037864	100287722	AP4B1-AS1	AP4B1 antisense RNA 1	1.6085	1.569	1.63334
NM_007347	23431	AP4E1	adaptor-related protein complex 4, epsilon 1 subunit	3.634	6.75516	5.27656
NM_001252127	23431	AP4E1	adaptor-related protein complex 4, epsilon 1 subunit	0.001283	0.704112	0.49487
NM_004722	9179	AP4M1	adaptor-related protein complex 4, mu 1 subunit	8.64514	8.30301	8.85165
NM_001254726	11154	AP4S1	adaptor-related protein complex 4, sigma 1 subunit	0.380981	0.000243	0.242072
NM_007077	11154	AP4S1	adaptor-related protein complex 4, sigma 1 subunit	8e-06	0.433858	0.000193
NM_001128126	11154	AP4S1	adaptor-related protein complex 4, sigma 1 subunit	1.24435	1.59529	1.20859
NM_001254729	11154	AP4S1	adaptor-related protein complex 4, sigma 1 subunit	0.186922	2e-06	0.000228
NM_138368	91056	AP5B1	adaptor-related protein complex 5, beta 1 subunit	8.09838	8.11449	8.01498
NM_018229	55745	AP5M1	adaptor-related protein complex 5, mu 1 subunit	7.7955	13.2956	11.2655
NR_026895	55745	AP5M1	adaptor-related protein complex 5, mu 1 subunit	1.9e-05	0.293755	4.6e-05
NM_018347	55317	AP5S1	adaptor-related protein complex 5, sigma 1 subunit	11.9311	8.90021	9.26454
NM_001204446	55317	AP5S1	adaptor-related protein complex 5, sigma 1 subunit	0.624538	0.114689	0.378016
NM_001204447	55317	AP5S1	adaptor-related protein complex 5, sigma 1 subunit	2.58181	1.25487	1.47534
NM_014855	9907	AP5Z1	adaptor-related protein complex 5, zeta 1 subunit	6.44323	5.60142	6.09139
NM_013229	317	APAF1	apoptotic peptidase activating factor 1	9.2e-05	0.00032	0.00051
NM_001160	317	APAF1	apoptotic peptidase activating factor 1	1.4e-05	5.4e-05	0.000146
NM_181861	317	APAF1	apoptotic peptidase activating factor 1	1.38723	2.9851	2.41332
NM_181868	317	APAF1	apoptotic peptidase activating factor 1	0.268022	0.622521	0.827232
NM_001163	320	APBA1	amyloid beta (A4) precursor protein-binding, family A, member 1	0.015219	0.009353	0.018782
NM_001130414	321	APBA2	amyloid beta (A4) precursor protein-binding, family A, member 2	1.79584	1.51147	1.69314
NM_005503	321	APBA2	amyloid beta (A4) precursor protein-binding, family A, member 2	3.1e-05	3.1e-05	1.8e-05
NM_004886	9546	APBA3	amyloid beta (A4) precursor protein-binding, family A, member 3	15.1726	13.0448	14.4156
NR_047512	322	APBB1	amyloid beta (A4) precursor protein-binding, family B, member 1 (Fe65)	0.000459	3.7e-05	8.5e-05
NM_145689	322	APBB1	amyloid beta (A4) precursor protein-binding, family B, member 1 (Fe65)	4.86193	4.3314	5.30714
NM_001164	322	APBB1	amyloid beta (A4) precursor protein-binding, family B, member 1 (Fe65)	2.47238	2.97691	2.78223
NM_001257323	322	APBB1	amyloid beta (A4) precursor protein-binding, family B, member 1 (Fe65)	1.73503	1.6361	0.787929
NM_173075	323	APBB2	amyloid beta (A4) precursor protein-binding, family B, member 2	0.451038	0.594564	0.770342
NM_004307	323	APBB2	amyloid beta (A4) precursor protein-binding, family B, member 2	3.8658	4.44149	3.35147
NM_001166050	323	APBB2	amyloid beta (A4) precursor protein-binding, family B, member 2	0.747683	1.26944	1.71573
NM_006051	10307	APBB3	amyloid beta (A4) precursor protein-binding, family B, member 3	0.018569	3e-06	0.017102
NM_133174	10307	APBB3	amyloid beta (A4) precursor protein-binding, family B, member 3	1.85374	3.25241	3.22547
NM_133172	10307	APBB3	amyloid beta (A4) precursor protein-binding, family B, member 3	0.872565	9e-06	0.872802
NM_001127510	324	APC	adenomatous polyposis coli	0.000296	0.224927	0.000221
NM_000038	324	APC	adenomatous polyposis coli	1.73045	3.07187	2.6565
NM_001127511	324	APC	adenomatous polyposis coli	0.435712	0.490779	0.225899
NM_005883	10297	APC2	adenomatosis polyposis coli 2	0.127321	0.069142	0.081493
NM_153000	147495	APCDD1	adenomatosis polyposis coli down-regulated 1	0.02703	0.050097	0.138341
NM_153360	164284	APCDD1L	adenomatosis polyposis coli down-regulated 1-like	0.176156	0.162989	0.071602
NM_001640	327	APEH	acylaminoacyl-peptide hydrolase	24.8025	24.0235	25.8205
NM_080648	328	APEX1	APEX nuclease (multifunctional DNA repair enzyme) 1	6.57403	5.91486	5.39143
NM_001641	328	APEX1	APEX nuclease (multifunctional DNA repair enzyme) 1	100.687	69.9031	69.6733
NM_001244249	328	APEX1	APEX nuclease (multifunctional DNA repair enzyme) 1	3.31042	3.69093	3.5494
NM_080649	328	APEX1	APEX nuclease (multifunctional DNA repair enzyme) 1	14.769	14.1469	12.4138
NM_014481	27301	APEX2	APEX nuclease (apurinic/apyrimidinic endonuclease) 2	24.3921	17.7243	19.8456
NM_001271748	27301	APEX2	APEX nuclease (apurinic/apyrimidinic endonuclease) 2	2.12169	1.27942	0.887914
NM_001243771	51107	APH1A	APH1A gamma secretase subunit	10.3214	4.6867	4.05436
NM_001077628	51107	APH1A	APH1A gamma secretase subunit	16.176	16.0603	16.9602
NR_045034	51107	APH1A	APH1A gamma secretase subunit	4.26904	1.48505	1.69078
NM_016022	51107	APH1A	APH1A gamma secretase subunit	45.2073	55.0302	55.7979
NR_045035	51107	APH1A	APH1A gamma secretase subunit	0.000217	0.281252	1.3e-05
NR_045033	51107	APH1A	APH1A gamma secretase subunit	13.8023	7.00127	5.21442
NM_031301	83464	APH1B	APH1B gamma secretase subunit	1.95116	4.37878	4.0682
NM_001145646	83464	APH1B	APH1B gamma secretase subunit	0.318	0.295757	0.512266
NM_006595	8539	API5	apoptosis inhibitor 5	7.28822	16.8116	11.1904
NM_001243747	8539	API5	apoptosis inhibitor 5	1.87945	1.70689	0.935422
NM_001142931	8539	API5	apoptosis inhibitor 5	0.359433	0.615318	0.765324
NM_001142930	8539	API5	apoptosis inhibitor 5	13.5873	16.6895	16.8488
NR_024625	8539	API5	apoptosis inhibitor 5	0.178512	0.987448	0.210278
NM_015957	51074	APIP	APAF1 interacting protein	11.3695	11.3393	10.2503
NR_036462	378708	APITD1	apoptosis-inducing, TAF9-like domain 1	4.33456	5.18841	4.56774
NM_199294	378708	APITD1	apoptosis-inducing, TAF9-like domain 1	2.89183	2.45386	2.43885
NM_001270517	100526739	APITD1-CORT	APITD1-CORT readthrough	0.480158	0.495211	0.415681
NM_001243768	100526739	APITD1-CORT	APITD1-CORT readthrough	0.205718	0.044508	0.127109
NM_198544	100526739	APITD1-CORT	APITD1-CORT readthrough	9.2e-05	0.023666	0.036082
NM_173545	200558	APLF	aprataxin and PNKP like factor	0.828995	1.68681	1.26824
NM_017413	8862	APLN	apelin	1.45347	0.736036	2.95628
NM_001024807	333	APLP1	amyloid beta (A4) precursor-like protein 1	0.000496	5.3e-05	4.4e-05
NM_005166	333	APLP1	amyloid beta (A4) precursor-like protein 1	0.921866	1.40758	1.51915
NR_024516	334	APLP2	amyloid beta (A4) precursor-like protein 2	9.51181	1.47614	1.62017
NM_001142277	334	APLP2	amyloid beta (A4) precursor-like protein 2	137.461	155.066	158.388
NR_024515	334	APLP2	amyloid beta (A4) precursor-like protein 2	7.17618	8.85794	11.5264
NM_001142278	334	APLP2	amyloid beta (A4) precursor-like protein 2	1.32216	1.39879	1.74676
NM_001642	334	APLP2	amyloid beta (A4) precursor-like protein 2	3.88096	12.7639	11.8621
NM_001243299	334	APLP2	amyloid beta (A4) precursor-like protein 2	19.7793	19.154	38.0585
NM_001142276	334	APLP2	amyloid beta (A4) precursor-like protein 2	24.4533	22.774	0.328489
NM_020531	57136	APMAP	adipocyte plasma membrane associated protein	119.491	119.821	124.268
NM_144772	128240	APOA1BP	apolipoprotein A-I binding protein	94.2479	67.1586	67.1692
NM_000384	338	APOB	apolipoprotein B	0.289824	0.54636	1.30225
NM_145699	200315	APOBEC3A	apolipoprotein B mRNA editing enzyme, catalytic polypeptide-like 3A	0.000145	0.000105	0.000136
NM_001270406	200315	APOBEC3A	apolipoprotein B mRNA editing enzyme, catalytic polypeptide-like 3A	0.260893	0.189245	0.289227
NM_001193289	100913187	APOBEC3A_B	APOBEC3A and APOBEC3B deletion hybrid	0.272761	0.274753	0.426435
NM_004900	9582	APOBEC3B	apolipoprotein B mRNA editing enzyme, catalytic polypeptide-like 3B	8.4261	9.95161	11.0239
NM_014508	27350	APOBEC3C	apolipoprotein B mRNA editing enzyme, catalytic polypeptide-like 3C	8.01389	14.9478	13.2256
NM_152426	140564	APOBEC3D	apolipoprotein B mRNA editing enzyme, catalytic polypeptide-like 3D	0.56521	1.13423	1.08309
NM_001006666	200316	APOBEC3F	apolipoprotein B mRNA editing enzyme, catalytic polypeptide-like 3F	1.1312	0.845901	1.08768
NM_145298	200316	APOBEC3F	apolipoprotein B mRNA editing enzyme, catalytic polypeptide-like 3F	0.635308	1.6661	1.59487
NM_021822	60489	APOBEC3G	apolipoprotein B mRNA editing enzyme, catalytic polypeptide-like 3G	3.37488	7.10511	5.92501
NM_001166002	164668	APOBEC3H	apolipoprotein B mRNA editing enzyme, catalytic polypeptide-like 3H	0.079705	0.433936	5e-06
NM_018690	55911	APOBR	apolipoprotein B receptor	0.026871	0.049661	0.016622
NM_001645	341	APOC1	apolipoprotein C-I	41.9671	59.5367	86.4355
NR_028413	342	APOC1P1	apolipoprotein C-I pseudogene 1	1.1e-05	1e-05	1.1e-05
NR_028414	342	APOC1P1	apolipoprotein C-I pseudogene 1	0.134409	0.128855	0.069094
NM_000040	345	APOC3	apolipoprotein C-III	2.35724	1.30551	1.55845
NM_001647	347	APOD	apolipoprotein D	5.83668	10.8268	14.8752
NM_001302689	348	APOE	apolipoprotein E	0.118848	0.081457	0.246694
NM_000041	348	APOE	apolipoprotein E	9.44671	6.3236	10.3523
NM_001302688	348	APOE	apolipoprotein E	0.036918	0.153347	0.461453
NM_145343	8542	APOL1	apolipoprotein L, 1	0.456109	1.42646	1.02308
NM_001136541	8542	APOL1	apolipoprotein L, 1	5.02247	4.94189	6.96389
NM_003661	8542	APOL1	apolipoprotein L, 1	32.7166	47.572	50.423
NM_001136540	8542	APOL1	apolipoprotein L, 1	3.05849	2.94703	2.97879
NM_030882	23780	APOL2	apolipoprotein L, 2	31.2638	26.8737	26.8973
NM_145637	23780	APOL2	apolipoprotein L, 2	0.234767	0.214233	3.5e-05
NR_027833	80833	APOL3	apolipoprotein L, 3	1.70988	2.6927	1.66895
NR_027835	80833	APOL3	apolipoprotein L, 3	8.90216	14.5095	12.694
NR_027834	80833	APOL3	apolipoprotein L, 3	1.74795	2.48265	1.53047
NM_145640	80833	APOL3	apolipoprotein L, 3	9.45953	5.80282	7.16114
NM_030643	80832	APOL4	apolipoprotein L, 4	2.8e-05	2.6e-05	2.6e-05
NM_145660	80832	APOL4	apolipoprotein L, 4	0.047681	0.049009	0.127994
NM_030641	80830	APOL6	apolipoprotein L, 6	5.74286	14.9346	13.0087
NM_001130415	81575	APOLD1	apolipoprotein L domain containing 1	0.889835	2.19175	2.48114
NM_030817	81575	APOLD1	apolipoprotein L domain containing 1	8.6e-05	0.001353	0.004431
NR_026545	79135	APOO	apolipoprotein O	4.1116	2.70332	3.21659
NM_024122	79135	APOO	apolipoprotein O	6.80217	8.54393	7.98545
NM_198450	139322	APOOL	apolipoprotein O-like	2.413	4.29197	3.6158
NM_032374	84334	APOPT1	apoptogenic 1, mitochondrial	0.388456	0.247236	0.294828
NM_001302652	84334	APOPT1	apoptogenic 1, mitochondrial	2.53594	2.52296	2.63903
NM_001302653	84334	APOPT1	apoptogenic 1, mitochondrial	0.243752	0.381552	1.2e-05
NR_126432	84334	APOPT1	apoptogenic 1, mitochondrial	4.20719	2.47299	2.80568
NR_126431	84334	APOPT1	apoptogenic 1, mitochondrial	4.10546	5.56663	4.19142
NM_001136131	351	APP	amyloid beta (A4) precursor protein	6.81389	5.16012	7.11368
NM_001136016	351	APP	amyloid beta (A4) precursor protein	0.235905	4e-06	7e-06
NM_001204301	351	APP	amyloid beta (A4) precursor protein	5.30035	6.06015	5.54042
NM_001136130	351	APP	amyloid beta (A4) precursor protein	4.07688	5.74147	11.1315
NM_001136129	351	APP	amyloid beta (A4) precursor protein	7e-06	7e-06	3e-06
NM_001204302	351	APP	amyloid beta (A4) precursor protein	5.18545	5.73739	5.27111
NM_000484	351	APP	amyloid beta (A4) precursor protein	189.634	181.413	183.664
NM_201414	351	APP	amyloid beta (A4) precursor protein	0.000956	0.000642	0.000153
NM_001204303	351	APP	amyloid beta (A4) precursor protein	1.3e-05	1e-05	2e-06
NM_201413	351	APP	amyloid beta (A4) precursor protein	197.051	183.249	185.737
NM_006380	10513	APPBP2	amyloid beta precursor protein (cytoplasmic tail) binding protein 2	6.18973	11.56	11.2919
NM_001282476	10513	APPBP2	amyloid beta precursor protein (cytoplasmic tail) binding protein 2	4.3e-05	0.720661	0.00034
NM_012096	26060	APPL1	adaptor protein, phosphotyrosine interaction, PH domain and leucine zipper containing 1	4.98503	7.1865	5.31946
NM_001251904	55198	APPL2	adaptor protein, phosphotyrosine interaction, PH domain and leucine zipper containing 2	0.42361	0.267775	5e-06
NM_018171	55198	APPL2	adaptor protein, phosphotyrosine interaction, PH domain and leucine zipper containing 2	7.43064	7.77467	7.83842
NM_001251905	55198	APPL2	adaptor protein, phosphotyrosine interaction, PH domain and leucine zipper containing 2	3.5e-05	0.267842	3.3e-05
NM_000485	353	APRT	adenine phosphoribosyltransferase	140.148	109.49	89.3042
NM_001030018	353	APRT	adenine phosphoribosyltransferase	41.8046	31.6107	25.5039
NM_001195251	54840	APTX	aprataxin	0.236159	0.543926	0.402063
NM_001195249	54840	APTX	aprataxin	0.302065	0.713252	0.250961
NR_036579	54840	APTX	aprataxin	0.004109	4.3e-05	0.183186
NM_001195248	54840	APTX	aprataxin	3.21101	3.1471	0.450965
NM_175069	54840	APTX	aprataxin	0.331446	0.517007	0.064787
NM_175073	54840	APTX	aprataxin	2.14913	2.91439	2.44382
NR_036578	54840	APTX	aprataxin	1.90088	0.697469	0.622703
NR_036577	54840	APTX	aprataxin	3.37405	3.75222	5.00192
NR_036576	54840	APTX	aprataxin	4.44979	2.82925	4.06202
NM_001195254	54840	APTX	aprataxin	0.126459	0.300768	0.032527
NM_001195250	54840	APTX	aprataxin	3.42287	3.11833	3.45113
NM_001185060	358	AQP1	aquaporin 1aquaporin 1 (Colton blood group)	4e-06	0.000238	0.000227
NM_198098	358	AQP1	aquaporin 1aquaporin 1 (Colton blood group)	0.147141	0.321538	0.483026
NM_001185062	358	AQP1	aquaporin 1aquaporin 1 (Colton blood group)	0.000127	0.035516	0.035192
NM_173039	282679	AQP11	aquaporin 11	0.309089	0.513438	0.515597
NM_004925	360	AQP3	aquaporin 3 (Gill blood group)	38.9869	74.1205	61.6758
NR_026908	147429	AQP4-AS1	AQP4 antisense RNA 1	0.004651	0.014828	0.000677
NM_001651	362	AQP5	aquaporin 5	0.34999	0.470214	0.563023
NM_001170	364	AQP7	aquaporin 7	0.029402	0.082555	0.082918
NM_014691	9716	AQR	aquarius intron-binding spliceosomal factor	9.60452	12.5516	10.5604
NM_001256196	369	ARAF	v-raf murine sarcoma 3611 viral oncogene homolog	0.529226	0.970246	0.325935
NM_001654	369	ARAF	v-raf murine sarcoma 3611 viral oncogene homolog	48.4694	39.9764	41.5655
NM_001256197	369	ARAF	v-raf murine sarcoma 3611 viral oncogene homolog	1.26695	2.28418	1.93387
NM_015242	116985	ARAP1	ArfGAP with RhoGAP domain, ankyrin repeat and PH domain 1	3.62718	6.8589	4.66806
NM_001040118	116985	ARAP1	ArfGAP with RhoGAP domain, ankyrin repeat and PH domain 1	2.41857	2.53501	3.24783
NM_001135190	116985	ARAP1	ArfGAP with RhoGAP domain, ankyrin repeat and PH domain 1	9.78775	9.30998	11.9561
NM_015230	116984	ARAP2	ArfGAP with RhoGAP domain, ankyrin repeat and PH domain 2	0.66536	1.45574	1.39041
NM_022481	64411	ARAP3	ArfGAP with RhoGAP domain, ankyrin repeat and PH domain 3	5.755	5.52459	6.05557
NM_015193	23237	ARC	activity-regulated cytoskeleton-associated protein	0.104885	0.097084	0.054159
NM_001655	372	ARCN1	archain 1	30.1895	37.6447	31.0957
NM_001142281	372	ARCN1	archain 1	9.26159	3.91944	7.2148
NM_001657_dup1	374	AREG	amphiregulin	27.0504	22.8117	26.3272
NM_001657	374	AREG	amphiregulin	33.4141	26.2076	30.9051
NM_001039479	9870	AREL1	apoptosis resistant E3 ubiquitin protein ligase 1	13.2883	14.5836	13.6209
NM_001658	375	ARF1	ADP-ribosylation factor 1	224.19	142.626	145.38
NM_001024228	375	ARF1	ADP-ribosylation factor 1	0.177634	0.15545	0.302088
NM_001024227	375	ARF1	ADP-ribosylation factor 1	0.840789	0.046543	0.090756
NM_001024226	375	ARF1	ADP-ribosylation factor 1	2.04747	0.88051	1.6293
NM_001659	377	ARF3	ADP-ribosylation factor 3	47.1306	54.6189	54.8342
NM_001660	378	ARF4	ADP-ribosylation factor 4	73.6463	76.0162	66.3099
NM_001662	381	ARF5	ADP-ribosylation factor 5	137.188	92.1646	89.2084
NM_001663	382	ARF6	ADP-ribosylation factor 6	34.1813	41.96	33.1941
NR_104023	55738	ARFGAP1	ADP-ribosylation factor GTPase activating protein 1	7.04212	5.45265	6.64788
NM_001281483	55738	ARFGAP1	ADP-ribosylation factor GTPase activating protein 1	0.729333	0.28576	0.477501
NM_018209	55738	ARFGAP1	ADP-ribosylation factor GTPase activating protein 1	28.3229	20.7857	21.723
NM_001281482	55738	ARFGAP1	ADP-ribosylation factor GTPase activating protein 1	0.79161	0.503316	0.745561
NM_175609	55738	ARFGAP1	ADP-ribosylation factor GTPase activating protein 1	0.000127	9.5e-05	1e-05
NR_104022	55738	ARFGAP1	ADP-ribosylation factor GTPase activating protein 1	1.38957	0.426313	0.201156
NM_032389	84364	ARFGAP2	ADP-ribosylation factor GTPase activating protein 2	13.3865	14.9496	15.9305
NM_001242832	84364	ARFGAP2	ADP-ribosylation factor GTPase activating protein 2	8e-05	0.338616	0.164775
NM_001142293	26286	ARFGAP3	ADP-ribosylation factor GTPase activating protein 3	0.180952	8.4e-05	7.4e-05
NM_014570	26286	ARFGAP3	ADP-ribosylation factor GTPase activating protein 3	21.2041	16.5743	15.7052
NM_006421	10565	ARFGEF1	ADP-ribosylation factor guanine nucleotide-exchange factor 1 (brefeldin A-inhibited)	8.07191	11.8485	9.81927
NM_006420	10564	ARFGEF2	ADP-ribosylation factor guanine nucleotide-exchange factor 2 (brefeldin A-inhibited)	7.09441	13.4255	11.2732
NM_001287431	27236	ARFIP1	ADP-ribosylation factor interacting protein 1	1.37238	3.26292	1.84406
NM_001025593	27236	ARFIP1	ADP-ribosylation factor interacting protein 1	1.81953	4.03207	3.86567
NM_001287432	27236	ARFIP1	ADP-ribosylation factor interacting protein 1	0.184621	0.396858	0.474698
NM_001287433	27236	ARFIP1	ADP-ribosylation factor interacting protein 1	0.680043	0.129868	0.540902
NM_001025595	27236	ARFIP1	ADP-ribosylation factor interacting protein 1	5.23325	6.44542	7.21859
NM_014447	27236	ARFIP1	ADP-ribosylation factor interacting protein 1	0.413706	1.9169	0.888886
NM_001242854	23647	ARFIP2	ADP-ribosylation factor interacting protein 2	2.12795	1.33102	1.19982
NM_012402	23647	ARFIP2	ADP-ribosylation factor interacting protein 2	8.4048	5.43342	5.4179
NM_001242855	23647	ARFIP2	ADP-ribosylation factor interacting protein 2	0.493005	0.347737	0.375379
NM_001134758	10139	ARFRP1	ADP-ribosylation factor related protein 1	1.95644	1.49573	1.49612
NM_001267546	10139	ARFRP1	ADP-ribosylation factor related protein 1	0.507932	0.48311	1.00261
NM_003224	10139	ARFRP1	ADP-ribosylation factor related protein 1	9.39384	3.27443	3.81138
NR_051956	10139	ARFRP1	ADP-ribosylation factor related protein 1	0.290191	0.005179	0.216845
NM_001267547	10139	ARFRP1	ADP-ribosylation factor related protein 1	4.61303	2.64434	1.74736
NR_051958	10139	ARFRP1	ADP-ribosylation factor related protein 1	1.04505	0.816916	0.547853
NR_051955	10139	ARFRP1	ADP-ribosylation factor related protein 1	0.315024	0.006619	0.371671
NM_001267549	10139	ARFRP1	ADP-ribosylation factor related protein 1	0.965166	1.19627	0.6859
NM_001267548	10139	ARFRP1	ADP-ribosylation factor related protein 1	2.59902	7.00301	8.68786
NR_051954	10139	ARFRP1	ADP-ribosylation factor related protein 1	0.678033	0.91705	0.833236
NR_051957	10139	ARFRP1	ADP-ribosylation factor related protein 1	0.625705	0.723725	0.493169
NM_001172	384	ARG2	arginase 2	6.39074	4.9291	4.51806
NM_001012659	503582	ARGFX	arginine-fifty homeobox	0.008299	0.014149	0.004101
NM_018011	55082	ARGLU1	arginine and glutamate rich 1	47.8189	49.9537	59.0253
NM_004308	392	ARHGAP1	Rho GTPase activating protein 1	11.7228	11.886	13.092
NM_024605	79658	ARHGAP10	Rho GTPase activating protein 10	7.67553	9.89608	9.77011
NM_001286480	9824	ARHGAP11A	Rho GTPase activating protein 11A	0.314276	0.718689	0.63131
NM_001286479	9824	ARHGAP11A	Rho GTPase activating protein 11A	0.17645	0.045042	0.00015
NM_014783	9824	ARHGAP11A	Rho GTPase activating protein 11A	13.1487	14.8308	14.5693
NM_001039841	89839	ARHGAP11B	Rho GTPase activating protein 11B	3.8709	4.27853	5.96454
NM_001270696	94134	ARHGAP12	Rho GTPase activating protein 12	0.883296	2.53004	2.3335
NM_001270699	94134	ARHGAP12	Rho GTPase activating protein 12	1.30618	5.008	4.21157
NM_018287	94134	ARHGAP12	Rho GTPase activating protein 12	2.82139	5.85192	5.32194
NM_001270695	94134	ARHGAP12	Rho GTPase activating protein 12	0.000914	1.03021	0.90832
NM_018054	55114	ARHGAP17	Rho GTPase activating protein 17	4.25872	2.74832	3.08861
NM_001006634	55114	ARHGAP17	Rho GTPase activating protein 17	8.25324	10.6856	10.676
NM_033515	93663	ARHGAP18	Rho GTPase activating protein 18	3.58409	9.08535	8.78814
NM_032900	84986	ARHGAP19	Rho GTPase activating protein 19	4.12727	5.54563	5.3861
NM_001256423	84986	ARHGAP19	Rho GTPase activating protein 19	0.000388	0.001145	0.001422
NM_001258417	57569	ARHGAP20	Rho GTPase activating protein 20	0.039611	0.031294	0.057703
NM_001258418	57569	ARHGAP20	Rho GTPase activating protein 20	0.000121	0.000112	0.000114
NM_001258416	57569	ARHGAP20	Rho GTPase activating protein 20	5e-06	5e-06	3e-06
NM_020824	57584	ARHGAP21	Rho GTPase activating protein 21	8.8387	11.3529	10.8649
NM_001256024	58504	ARHGAP22	Rho GTPase activating protein 22	0.00037	1.2e-05	0.168647
NM_021226	58504	ARHGAP22	Rho GTPase activating protein 22	0.581992	0.924159	0.778627
NR_045675	58504	ARHGAP22	Rho GTPase activating protein 22	0.048731	0.175233	0.232568
NM_001199417	57636	ARHGAP23	Rho GTPase activating protein 23	11.5974	9.88291	11.6896
NM_001287805	83478	ARHGAP24	Rho GTPase activating protein 24	0.035427	0.000648	0.719607
NM_001025616	83478	ARHGAP24	Rho GTPase activating protein 24	2.24531	3.15631	2.65865
NM_001042669	83478	ARHGAP24	Rho GTPase activating protein 24	0.51271	0.9269	1.13168
NM_001166277	9938	ARHGAP25	Rho GTPase activating protein 25	0.011709	0.021952	0.022033
NM_014882	9938	ARHGAP25	Rho GTPase activating protein 25	0.000149	0.000131	0.000137
NM_001166276	9938	ARHGAP25	Rho GTPase activating protein 25	0.000118	0.0001	0.000105
NM_015071	23092	ARHGAP26	Rho GTPase activating protein 26	0.512803	1.79326	1.23191
NM_001135608	23092	ARHGAP26	Rho GTPase activating protein 26	2.67452	4.84116	4.61628
NM_001010000	79822	ARHGAP28	Rho GTPase activating protein 28	1.50411	3.58047	3.30851
NM_004815	9411	ARHGAP29	Rho GTPase activating protein 29	6.22591	9.94959	7.89872
NM_001287602	257106	ARHGAP30	Rho GTPase activating protein 30	0.000114	0.000104	0.040409
NM_020754	57514	ARHGAP31	Rho GTPase activating protein 31	0.559941	0.887622	0.77313
NR_046748	100874246	ARHGAP31-AS1	n/a	0.068194	0.19625	0.197233
NM_014715	9743	ARHGAP32	Rho GTPase activating protein 32	0.418383	1.09668	0.781383
NM_001142685	9743	ARHGAP32	Rho GTPase activating protein 32	0.566762	0.866415	1.21358
NM_052948	115703	ARHGAP33	Rho GTPase activating protein 33	0.578115	0.4407	0.711898
NM_001172630	115703	ARHGAP33	Rho GTPase activating protein 33	0.202268	0.643544	0.984169
NM_004491	2909	ARHGAP35	Rho GTPase activating protein 35	7.04656	6.94829	8.15101
NM_025251	80728	ARHGAP39	Rho GTPase activating protein 39	1.36598	0.982979	1.20495
NM_001164741	393	ARHGAP4	Rho GTPase activating protein 4	7e-05	6e-05	2e-06
NM_001666	393	ARHGAP4	Rho GTPase activating protein 4	0.199687	0.058286	0.136706
NM_001164431	343578	ARHGAP40	Rho GTPase activating protein 40	0.897614	1.61727	2.02996
NM_152432	143872	ARHGAP42	Rho GTPase activating protein 42	0.453792	1.23039	0.80169
NM_014859	9912	ARHGAP44	Rho GTPase activating protein 44	0.421137	0.631077	0.434715
NM_001173	394	ARHGAP5	Rho GTPase activating protein 5	1.27471	2.3154	1.42065
NM_001030055	394	ARHGAP5	Rho GTPase activating protein 5	2.88363	5.84624	5.82828
NR_027263	84837	ARHGAP5-AS1	ARHGAP5 antisense RNA 1 (head to head)	0.517588	0.511132	0.540397
NM_001287242	395	ARHGAP6	Rho GTPase activating protein 6	0.025658	0.135933	0.104177
NM_013423	395	ARHGAP6	Rho GTPase activating protein 6	0.000469	0.000417	0.000414
NM_181335	23779	ARHGAP8	Rho GTPase activating protein 8	1.49379	0.757138	0.366004
NM_001080156	64333	ARHGAP9	Rho GTPase activating protein 9	0.117866	0.152828	0.018585
NM_001301241	396	ARHGDIA	rho GDP-dissociation inhibitor 1 isoform c	0.052179	0.021046	0.031665
NM_004309	396	ARHGDIA	Rho GDP dissociation inhibitor (GDI) alpha	225.938	140.587	131.761
NR_125441	396	ARHGDIA	n/a	5.61986	2.38242	2.91158
NM_001301242	396	ARHGDIA	rho GDP-dissociation inhibitor 1 isoform d	2.95834	2.06948	2.14593
NM_001185078	396	ARHGDIA	Rho GDP dissociation inhibitor (GDI) alpha	0.470479	0.133738	0.217692
NM_001301243	396	ARHGDIA	rho GDP-dissociation inhibitor 1 isoform e	3.15091	1.55549	2.7261
NM_001185077	396	ARHGDIA	Rho GDP dissociation inhibitor (GDI) alpha	2.10004	1.48837	2.40335
NM_001301240	396	ARHGDIA	rho GDP-dissociation inhibitor 1 isoform c	20.7537	7.9591	5.60793
NM_001175	397	ARHGDIB	Rho GDP dissociation inhibitor (GDI) beta	2.8365	2.94226	2.0945
NM_001176	398	ARHGDIG	Rho GDP dissociation inhibitor (GDI) gamma	0.204927	0.03864	0.116452
NM_199002	9138	ARHGEF1	Rho guanine nucleotide exchange factor (GEF) 1	1.92346	3.63326	4.47297
NM_198977	9138	ARHGEF1	Rho guanine nucleotide exchange factor (GEF) 1	3.33358	3.13749	1.44667
NM_004706	9138	ARHGEF1	Rho guanine nucleotide exchange factor (GEF) 1	15.7674	12.665	14.3054
NM_014629	9639	ARHGEF10	Rho guanine nucleotide exchange factor (GEF) 10	14.1976	15.5577	16.8484
NM_001011722	55160	ARHGEF10L	Rho guanine nucleotide exchange factor (GEF) 10-like	3.7736	5.55889	5.65292
NM_018125	55160	ARHGEF10L	Rho guanine nucleotide exchange factor (GEF) 10-like	0.229209	0.281109	0.305265
NM_014784	9826	ARHGEF11	Rho guanine nucleotide exchange factor (GEF) 11	6.03967	4.49713	6.86235
NM_198236	9826	ARHGEF11	Rho guanine nucleotide exchange factor (GEF) 11	1.56102	5.23558	3.13083
NM_015313	23365	ARHGEF12	Rho guanine nucleotide exchange factor (GEF) 12	0.781999	6.07889	4.78099
NM_001301084	23365	ARHGEF12	rho guanine nucleotide exchange factor 12 isoform 3	2.62071	0.033963	0.018401
NM_001198665	23365	ARHGEF12	Rho guanine nucleotide exchange factor (GEF) 12	3.97411	9.05407	8.85014
NM_025014	22899	ARHGEF15	Rho guanine nucleotide exchange factor (GEF) 15	0.089622	0.04502	0.015472
NM_173728	22899	ARHGEF15	Rho guanine nucleotide exchange factor (GEF) 15	0.000316	0.000289	0.014625
NM_014448	27237	ARHGEF16	Rho guanine nucleotide exchange factor (GEF) 16	2.91258	2.55378	3.31274
NM_014786	9828	ARHGEF17	Rho guanine nucleotide exchange factor (GEF) 17	3.01185	3.14408	3.88188
NM_015318	23370	ARHGEF18	Rho/Rac guanine nucleotide exchange factor (GEF) 18	18.2735	13.4742	15.3918
NM_001130955	23370	ARHGEF18	Rho/Rac guanine nucleotide exchange factor (GEF) 18	0.286153	0.307451	0.473979
NM_153213	128272	ARHGEF19	Rho guanine nucleotide exchange factor (GEF) 19	2.36726	1.53038	2.17874
NM_001162383	9181	ARHGEF2	Rho/Rac guanine nucleotide exchange factor (GEF) 2	4.343	9.9868	8.93809
NM_004723	9181	ARHGEF2	Rho/Rac guanine nucleotide exchange factor (GEF) 2	0.430943	3.59648	5.53565
NM_001162384	9181	ARHGEF2	Rho/Rac guanine nucleotide exchange factor (GEF) 2	3.17431	1.87278	0.419939
NM_182947	115557	ARHGEF25	Rho guanine nucleotide exchange factor (GEF) 25	0.381263	1.66538	1.28741
NM_001111270	115557	ARHGEF25	Rho guanine nucleotide exchange factor (GEF) 25	0.967118	0.583273	1.0771
NR_046223	115557	ARHGEF25	Rho guanine nucleotide exchange factor (GEF) 25	0.356535	1.9e-05	0.318434
NM_015595	26084	ARHGEF26	Rho guanine nucleotide exchange factor (GEF) 26	0.622254	0.641791	1.01306
NM_001251963	26084	ARHGEF26	Rho guanine nucleotide exchange factor (GEF) 26	0.078993	0.410796	0.002518
NR_037901	100507524	ARHGEF26-AS1	ARHGEF26 antisense RNA 1	0.013317	0.012339	0.01239
NM_001080479	64283	ARHGEF28	Rho guanine nucleotide exchange factor (GEF) 28	1.27141	1.712	1.89307
NM_001177693	64283	ARHGEF28	Rho guanine nucleotide exchange factor (GEF) 28	1.79279	4.32103	3.90791
NM_001244364	64283	ARHGEF28	Rho guanine nucleotide exchange factor (GEF) 28	2.55056	3.25889	3.60848
NM_001289698	50650	ARHGEF3	rho guanine nucleotide exchange factor 3 isoform 4	0.000118	8.1e-05	5.5e-05
NM_001128615	50650	ARHGEF3	Rho guanine nucleotide exchange factor (GEF) 3	0.762595	1.61943	1.29295
NM_019555	50650	ARHGEF3	Rho guanine nucleotide exchange factor (GEF) 3	0.296886	0.179826	0.078781
NM_001145451	100271715	ARHGEF33	Rho guanine nucleotide exchange factor (GEF) 33	0.031417	0.07253	0.065543
NR_033942	728377	ARHGEF34P	Rho guanine nucleotide exchange factor (GEF) 34, pseudogene	4.84575	6.28323	5.47373
NM_001003702	445328	ARHGEF35	Rho guanine nucleotide exchange factor (GEF) 35	5.99458	9.31865	7.73246
NM_001001669	389337	ARHGEF37	Rho guanine nucleotide exchange factor (GEF) 37	1.52949	2.38883	2.58453
NM_032818	84904	ARHGEF39	Rho guanine nucleotide exchange factor (GEF) 39	2.24493	2.78677	3.42652
NM_032995	50649	ARHGEF4	Rho guanine nucleotide exchange factor (GEF) 4	0.748213	0.785112	0.645971
NM_015320	50649	ARHGEF4	Rho guanine nucleotide exchange factor (GEF) 4	2.72099	1.8488	2.05789
NM_018071	55701	ARHGEF40	Rho guanine nucleotide exchange factor (GEF) 40	1.23003	1.86199	2.12047
NM_005435	7984	ARHGEF5	Rho guanine nucleotide exchange factor (GEF) 5	7.24749	8.85531	8.10902
NM_004840	9459	ARHGEF6	Rac/Cdc42 guanine nucleotide exchange factor (GEF) 6	0.879762	2.21151	2.46851
NM_145735	8874	ARHGEF7	Rho guanine nucleotide exchange factor (GEF) 7	0.033021	0.034036	0.045111
NM_003899	8874	ARHGEF7	Rho guanine nucleotide exchange factor (GEF) 7	3.43983	3.42487	3.20443
NM_001113513	8874	ARHGEF7	Rho guanine nucleotide exchange factor (GEF) 7	6.25274	6.37071	6.31581
NM_015185	23229	ARHGEF9	Cdc42 guanine nucleotide exchange factor (GEF) 9	1.6503	3.32353	2.68062
NM_001173479	23229	ARHGEF9	Cdc42 guanine nucleotide exchange factor (GEF) 9	0.00016	0.169786	0.173405
NM_001173480	23229	ARHGEF9	Cdc42 guanine nucleotide exchange factor (GEF) 9	0.779061	0.385304	1.15985
NM_139135	8289	ARID1A	AT rich interactive domain 1A (SWI-like)	0.00015	0.023181	0.349768
NM_006015	8289	ARID1A	AT rich interactive domain 1A (SWI-like)	5.78221	5.72231	5.01093
NM_020732	57492	ARID1B	AT rich interactive domain 1B (SWI1-like)	0.000222	0.786475	0.000185
NM_017519	57492	ARID1B	AT rich interactive domain 1B (SWI1-like)	5.86681	5.96902	6.47579
NM_152641	196528	ARID2	AT rich interactive domain 2 (ARID, RFX-like)	1.98249	4.11547	3.30417
NM_005224	1820	ARID3A	AT rich interactive domain 3A (BRIGHT-like)	0.208375	0.249699	0.376101
NM_006465	10620	ARID3B	AT rich interactive domain 3B (BRIGHT-like)	0.53433	0.500828	0.791283
NM_001017363	138715	ARID3C	AT rich interactive domain 3C (BRIGHT-like)	0.059718	0.083861	0.084231
NM_023001	5926	ARID4A	AT rich interactive domain 4A (RBP1-like)	0.079168	0.097799	1.7e-05
NM_023000	5926	ARID4A	AT rich interactive domain 4A (RBP1-like)	0.080243	0.096609	0.255709
NM_002892	5926	ARID4A	AT rich interactive domain 4A (RBP1-like)	1.88344	4.29331	3.72968
NM_016374	51742	ARID4B	AT rich interactive domain 4B (RBP1-like)	1.78621	6.82533	6.38199
NM_001206794	51742	ARID4B	AT rich interactive domain 4B (RBP1-like)	1.93948	0.529457	0.000811
NM_031371	51742	ARID4B	AT rich interactive domain 4B (RBP1-like)	0.356161	0.750847	0.476286
NM_212481	10865	ARID5A	AT rich interactive domain 5A (MRF1-like)	3.78803	5.72178	5.31745
NM_001244638	84159	ARID5B	AT rich interactive domain 5B (MRF1-like)	2.57275	3.244	3.19844
NM_032199	84159	ARID5B	AT rich interactive domain 5B (MRF1-like)	0.423767	1.36162	1.0351
NM_005744	25820	ARIH1	ariadne RBR E3 ubiquitin protein ligase 1	15.9107	19.6848	16.2681
NM_006321	10425	ARIH2	ariadne RBR E3 ubiquitin protein ligase 2	18.4887	16.8936	17.8444
NM_001123040	646450	ARIH2OS	ariadne homolog 2 opposite strand	0.633054	0.509788	0.696081
NM_001301068	400	ARL1	ADP-ribosylation factor-like protein 1 isoform 2	0.623052	0.254383	0.119496
NM_001177	400	ARL1	ADP-ribosylation factor-like 1	17.563	17.5487	15.6831
NM_173664	285598	ARL10	ADP-ribosylation factor-like 10	0.419163	0.536086	0.497951
NM_001174150	200894	ARL13B	ADP-ribosylation factor-like 13B	2.66845	4.45355	3.22415
NM_001174151	200894	ARL13B	ADP-ribosylation factor-like 13B	0.197926	0.606485	1.0348
NM_025047	80117	ARL14	ADP-ribosylation factor-like 14	0.114315	0.294074	0.214811
NM_152316	120534	ARL14EP	ADP-ribosylation factor-like 14 effector protein	7.15342	9.11614	7.53318
NM_019087	54622	ARL15	ADP-ribosylation factor-like 15	0.725597	1.24171	0.935161
NM_001040025	339231	ARL16	ADP-ribosylation factor-like 16	25.5296	20.1686	21.8206
NM_001199745	402	ARL2	ADP-ribosylation factor-like 2	5.38218	1.38881	2.56997
NM_001667	402	ARL2	ADP-ribosylation factor-like 2	77.7227	51.825	61.4865
NM_012106	23568	ARL2BP	ADP-ribosylation factor-like 2 binding protein	35.4729	34.1945	26.4238
NR_037650	100528018	ARL2-SNX15	ARL2-SNX15 readthrough (NMD candidate)	5.1e-05	0.175731	0.053721
NM_004311	403	ARL3	ADP-ribosylation factor-like 3	5.13334	4.67828	3.99037
NM_001195396	10124	ARL4A	ADP-ribosylation factor-like 4A	0.740365	0.651436	0.575622
NM_212460	10124	ARL4A	ADP-ribosylation factor-like 4A	2.69365	2.47331	1.63344
NM_005738	10124	ARL4A	ADP-ribosylation factor-like 4A	1.70228	2.54433	2.24302
NM_001037164	10124	ARL4A	ADP-ribosylation factor-like 4A	3.57556	4.89404	4.15392
NM_001282431	10123	ARL4C	ADP-ribosylation factor-like 4C	6e-06	0.000583	0.130925
NM_005737	10123	ARL4C	ADP-ribosylation factor-like 4C	0.279045	0.280663	0.298456
NM_001661	379	ARL4D	ADP-ribosylation factor-like 4D	20.779	18.0976	17.2411
NM_177985	26225	ARL5A	ADP-ribosylation factor-like 5A	2.13169	6.23332	1.66551
NM_012097	26225	ARL5A	ADP-ribosylation factor-like 5A	7.11288	6.7384	7.48822
NM_001037174	26225	ARL5A	ADP-ribosylation factor-like 5A	0.000382	0.006077	0.000555
NM_178815	221079	ARL5B	ADP-ribosylation factor-like 5B	2.08667	7.22452	5.1325
NM_001278293	84100	ARL6	ADP-ribosylation factor-like 6	0.39355	1.277	1.00055
NR_103511	84100	ARL6	ADP-ribosylation factor-like 6	0.699519	0.643778	0.390516
NM_177976	84100	ARL6	ADP-ribosylation factor-like 6	0.06888	0.105758	1e-06
NM_032146	84100	ARL6	ADP-ribosylation factor-like 6	1e-06	1e-05	3e-06
NM_015161	23204	ARL6IP1	ADP-ribosylation factor-like 6 interacting protein 1	176.417	188.822	188.349
NR_103512	51329	ARL6IP4	ADP-ribosylation-like factor 6 interacting protein 4	1.35664	0.660119	1.10082
NM_001002252	51329	ARL6IP4	ADP-ribosylation-like factor 6 interacting protein 4	6.23689	4.13237	4.89271
NM_016638	51329	ARL6IP4	ADP-ribosylation-like factor 6 interacting protein 4	1.6e-05	4.8e-05	2.9e-05
NM_001002251	51329	ARL6IP4	ADP-ribosylation-like factor 6 interacting protein 4	21.89	16.579	15.0051
NM_001278379	51329	ARL6IP4	ADP-ribosylation-like factor 6 interacting protein 4	61.8688	37.4987	40.7245
NM_001278380	51329	ARL6IP4	ADP-ribosylation-like factor 6 interacting protein 4	2.22311	1.66231	1.8904
NM_018694	51329	ARL6IP4	ADP-ribosylation-like factor 6 interacting protein 4	8.10446	5.09273	5.89229
NM_001278378	51329	ARL6IP4	ADP-ribosylation-like factor 6 interacting protein 4	0.622204	0.664356	0.120719
NM_006407	10550	ARL6IP5	ADP-ribosylation-like factor 6 interacting protein 5	28.4322	42.4699	39.0241
NR_024526	151188	ARL6IP6	ADP-ribosylation-like factor 6 interacting protein 6	5.86076	11.7189	10.1996
NM_152522	151188	ARL6IP6	ADP-ribosylation-like factor 6 interacting protein 6	13.3917	14.801	12.7546
NM_001256129	127829	ARL8A	ADP-ribosylation factor-like 8A	0.663752	0.337292	0.291828
NM_138795	127829	ARL8A	ADP-ribosylation factor-like 8A	11.6974	13.1956	12.5384
NM_018184	55207	ARL8B	ADP-ribosylation factor-like 8B	22.9696	31.2554	26.7026
NM_206919	132946	ARL9	ADP-ribosylation factor-like 9	2.12726	1.02914	0.989002
NM_018120	55156	ARMC1	armadillo repeat containing 1	14.8965	17.4676	14.3859
NM_001286702	55156	ARMC1	armadillo repeat containing 1	0.191737	1.3e-05	1.6e-05
NM_001161011	83787	ARMC10	armadillo repeat containing 10	0.422626	0.421803	0.118905
NM_001161009	83787	ARMC10	armadillo repeat containing 10	7.41273	7.03778	8.51181
NM_031905	83787	ARMC10	armadillo repeat containing 10	9.31891	9.92943	6.19532
NM_001161013	83787	ARMC10	armadillo repeat containing 10	0.303194	0.229181	0.055674
NM_001161012	83787	ARMC10	armadillo repeat containing 10	1.12522	3.1208	0.004524
NM_001161010	83787	ARMC10	armadillo repeat containing 10	1.68878	0.24207	2.51482
NM_001286574	221481	ARMC12	armadillo repeat containing 12	0.327258	0.337631	0.43164
NM_145028	221481	ARMC12	armadillo repeat containing 12	4.8e-05	4.4e-05	4.2e-05
NM_001286609	84071	ARMC2	armadillo repeat containing 2	1e-06	1e-06	1e-06
NM_032131	84071	ARMC2	armadillo repeat containing 2	0.509409	0.706161	0.624644
NR_104137	101929716	ARMC2-AS1	ARMC2 antisense RNA 1	0.057107	0.054393	0.054656
NM_001301820	79798	ARMC5	armadillo repeat-containing protein 5 isoform d	0.994833	1.11965	1.15483
NM_001288767	79798	ARMC5	armadillo repeat containing 5	1.62606	1.23314	0.757755
NM_024742	79798	ARMC5	armadillo repeat containing 5	0.323837	0.408708	0.654976
NM_001105247	79798	ARMC5	armadillo repeat containing 5	1.67772	0.623106	0.179865
NM_033415	93436	ARMC6	armadillo repeat containing 6	29.2835	15.6772	16.4617
NM_001199196	93436	ARMC6	armadillo repeat containing 6	7.69249	4.87599	3.32838
NM_024585	79637	ARMC7	armadillo repeat containing 7	9.39904	7.57798	6.07252
NM_001267042	25852	ARMC8	armadillo repeat containing 8	0.27108	1.04609	1.71431
NM_015396	25852	ARMC8	armadillo repeat containing 8	3.54213	3.19279	2.62965
NM_014154	25852	ARMC8	armadillo repeat containing 8	3.33022	2.29157	1.9375
NM_001267041	25852	ARMC8	armadillo repeat containing 8	1.70218	1.05421	0.10978
NM_001282342	25852	ARMC8	armadillo repeat containing 8	0.259636	0.347749	0.943369
NM_025139	80210	ARMC9	armadillo repeat containing 9	3.4086	3.4174	2.66825
NM_001271466	80210	ARMC9	armadillo repeat containing 9	1.0044	2.00871	2.03034
NM_001291656	80210	ARMC9	lisH domain-containing protein ARMC9 isoform 2	0.012226	0.000133	0.000208
NM_016608	51309	ARMCX1	armadillo repeat containing, X-linked 1	11.3542	11.7308	9.86528
NM_177949	9823	ARMCX2	armadillo repeat containing, X-linked 2	1.34906	1.1822	1.38152
NM_001282231	9823	ARMCX2	armadillo repeat containing, X-linked 2	0.000118	0.000524	5.8e-05
NM_016607	51566	ARMCX3	armadillo repeat containing, X-linked 3	2.95478	3.26223	4.25717
NM_177947	51566	ARMCX3	armadillo repeat containing, X-linked 3	8.91945	8.84364	7.01053
NM_177948	51566	ARMCX3	armadillo repeat containing, X-linked 3	0.259974	0.663979	0.422056
NR_045862	100131755	ARMCX4	armadillo repeat containing, X-linked 4	0.03172	0.037633	0.090386
NR_045863	100131755	ARMCX4	armadillo repeat containing, X-linked 4	0.095284	0.24118	0.212306
NR_028407	100131755	ARMCX4	armadillo repeat containing, X-linked 4	0.072752	0.160715	0.310692
NM_001256155	100131755	ARMCX4	armadillo repeat containing, X-linked 4	1.60702	1.8464	2.15689
NR_045861	100131755	ARMCX4	armadillo repeat containing, X-linked 4	0.030558	0.074964	0.000102
NM_001168478	64860	ARMCX5	armadillo repeat containing, X-linked 5	2.67885	2.41658	2.19411
NM_001168480	64860	ARMCX5	armadillo repeat containing, X-linked 5	0.001029	0.348185	0.554326
NM_022838	64860	ARMCX5	armadillo repeat containing, X-linked 5	1.57061	1.32648	1.79065
NM_001199818	100528062	ARMCX5-GPRASP2	ARMCX5-GPRASP2 readthrough	0.857389	1.39579	1.24447
NM_019007	54470	ARMCX6	armadillo repeat containing, X-linked 6	6.52583	5.82567	5.04703
NM_001184768	54470	ARMCX6	armadillo repeat containing, X-linked 6	0.002961	0.130346	0.010109
NM_001009584	54470	ARMCX6	armadillo repeat containing, X-linked 6	0.749348	6.6e-05	0.337247
NR_033669	54470	ARMCX6	armadillo repeat containing, X-linked 6	5.83106	7.78652	6.128
NM_001286036	405	ARNT	aryl hydrocarbon receptor nuclear translocator	0.537416	0.460799	0.370081
NM_178427	405	ARNT	aryl hydrocarbon receptor nuclear translocator	0.000969	0.000161	0.001086
NM_001668	405	ARNT	aryl hydrocarbon receptor nuclear translocator	6.23442	10.5184	10.0095
NM_001197325	405	ARNT	aryl hydrocarbon receptor nuclear translocator	1.10903	0.998215	1.48088
NM_001286035	405	ARNT	aryl hydrocarbon receptor nuclear translocator	0.597944	0.117719	0.235581
NM_014862	9915	ARNT2	aryl-hydrocarbon receptor nuclear translocator 2	0.509371	0.756016	0.664775
NM_001030272	406	ARNTL	aryl hydrocarbon receptor nuclear translocator-like	0.174723	0.581169	0.002798
NM_001297719	406	ARNTL	aryl hydrocarbon receptor nuclear translocator-like protein 1 isoform c	0.942947	1.03858	1.12831
NM_001178	406	ARNTL	aryl hydrocarbon receptor nuclear translocator-like	0.075533	0.241081	0.000979
NM_001030273	406	ARNTL	aryl hydrocarbon receptor nuclear translocator-like	1.15912	1.70122	1.06314
NM_001297722	406	ARNTL	aryl hydrocarbon receptor nuclear translocator-like protein 1 isoform c	2.23366	2.53437	3.57856
NM_001248004	56938	ARNTL2	aryl hydrocarbon receptor nuclear translocator-like 2	6.30797	8.05939	5.00443
NM_020183	56938	ARNTL2	aryl hydrocarbon receptor nuclear translocator-like 2	0.71352	0.94173	0.716051
NM_001248003	56938	ARNTL2	aryl hydrocarbon receptor nuclear translocator-like 2	0.04143	1.67132	0.384188
NM_001248002	56938	ARNTL2	aryl hydrocarbon receptor nuclear translocator-like 2	0.896007	1.89903	1.14213
NM_001190996	10552	ARPC1A	actin related protein 2/3 complex, subunit 1A, 41kDa	0.171955	0.128175	0.132416
NM_006409	10552	ARPC1A	actin related protein 2/3 complex, subunit 1A, 41kDa	124.615	97.3174	87.9986
NM_005720	10095	ARPC1B	actin related protein 2/3 complex, subunit 1B, 41kDa	210.037	126.263	130.817
NM_152862	10109	ARPC2	actin related protein 2/3 complex, subunit 2, 34kDa	75.8714	77.5665	63.546
NM_005731	10109	ARPC2	actin related protein 2/3 complex, subunit 2, 34kDa	89.609	55.821	52.3581
NM_001278556	10094	ARPC3	actin related protein 2/3 complex, subunit 3, 21kDa	227.935	212.508	197.614
NM_001287222	10094	ARPC3	actin related protein 2/3 complex, subunit 3, 21kDa	9.73373	7.62922	6.6853
NM_001024959	10093	ARPC4	actin related protein 2/3 complex, subunit 4, 20kDa	1.69716	5.1718	3.14687
NM_005718	10093	ARPC4	actin related protein 2/3 complex, subunit 4, 20kDa	15.9354	11.781	11.8608
NM_001198780	10093	ARPC4	actin related protein 2/3 complex, subunit 4, 20kDa	38.5122	24.8733	32.9611
NM_001024960	10093	ARPC4	actin related protein 2/3 complex, subunit 4, 20kDa	16.7388	19.1677	8.60435
NM_001198793	100526693	ARPC4-TTLL3	ARPC4-TTLL3 readthrough	1.40786	0.797484	1.731
NM_005717	10092	ARPC5	actin related protein 2/3 complex, subunit 5, 16kDa	50.8754	62.6581	51.4121
NM_001270439	10092	ARPC5	actin related protein 2/3 complex, subunit 5, 16kDa	1.2e-05	0.084323	0.084374
NM_030978	81873	ARPC5L	actin related protein 2/3 complex, subunit 5-like	49.7405	33.7934	35.4541
NM_006628	10776	ARPP19	cAMP-regulated phosphoprotein, 19kDa	33.5612	46.511	36.1377
NM_020251	408	ARRB1	arrestin, beta 1	1.28501	1.91475	1.90598
NM_004041	408	ARRB1	arrestin, beta 1	0.149439	0.278619	0.333044
NM_001257330	409	ARRB2	arrestin, beta 2	0.252569	0.411607	1.12599
NM_004313	409	ARRB2	arrestin, beta 2	8.11022	13.3918	8.40182
NM_199004	409	ARRB2	arrestin, beta 2	3.8e-05	0.000162	0.000162
NR_047516	409	ARRB2	arrestin, beta 2	12.492	8.573	15.0514
NM_001257331	409	ARRB2	arrestin, beta 2	1e-06	5e-06	2.3e-05
NM_152285	92714	ARRDC1	arrestin domain containing 1	22.8862	21.8196	22.7024
NR_122035	85026	ARRDC1-AS1	n/a	4.80664	2.82709	4.36309
NR_122036	85026	ARRDC1-AS1	n/a	3.50139	3.87877	4.84634
NM_001286826	27106	ARRDC2	arrestin domain containing 2	1.25042	1.41444	1.11864
NM_001025604	27106	ARRDC2	arrestin domain containing 2	7.64241	10.8868	13.4687
NM_015683	27106	ARRDC2	arrestin domain containing 2	26.9075	22.2531	15.6867
NM_020801	57561	ARRDC3	arrestin domain containing 3	7.45069	7.99337	10.2588
NR_027435	100129716	ARRDC3-AS1	ARRDC3 antisense RNA 1	0.235604	0.166996	0.335385
NM_183376	91947	ARRDC4	arrestin domain containing 4	3.23161	4.51612	3.95519
NM_001085425	410	ARSA	arylsulfatase A	0.226096	0.026416	0.399326
NM_000487	410	ARSA	arylsulfatase A	6.0495	6.95852	10.1682
NM_001085426	410	ARSA	arylsulfatase A	3.51801	3.54761	4.88484
NM_001085427	410	ARSA	arylsulfatase A	0.447575	0.714934	0.591291
NM_001085428	410	ARSA	arylsulfatase A	0.399007	0.306602	0.52116
NM_198709	411	ARSB	arylsulfatase B	0.25883	0.59373	0.514419
NM_000046	411	ARSB	arylsulfatase B	1.9494	3.08541	2.13056
NM_001669	414	ARSD	arylsulfatase D	5.32329	7.43622	7.60456
NM_000047	415	ARSE	arylsulfatase E (chondrodysplasia punctata 1)	0.061272	0.160688	0.220038
NM_014960	22901	ARSG	arylsulfatase G	0.988375	0.130545	0.575645
NM_001267727	22901	ARSG	arylsulfatase G	3.18905	4.90485	5.31642
NM_001012301	340075	ARSI	arylsulfatase family, member I	1.05932	0.740012	0.753104
NM_024590	79642	ARSJ	arylsulfatase family, member J	3.42297	4.52663	4.75878
NM_198150	153642	ARSK	arylsulfatase family, member K	4.45133	6.07017	5.91503
NM_001130017	419	ART3	ADP-ribosyltransferase 3	0.023467	0.043763	0.042496
NM_001079536	116969	ART5	ADP-ribosyltransferase 5	0.088758	0.048989	6e-05
NM_057091	9048	ARTN	artemin	2.4e-05	2.1e-05	0.033371
NM_057090	9048	ARTN	artemin	7e-06	5e-06	0.000973
NM_022786	64801	ARV1	ARV1 homolog (S. cerevisiae)	13.4683	12.5013	15.1938
NM_001670	421	ARVCF	armadillo repeat gene deleted in velocardiofacial syndrome	2.124	2.34206	2.70983
NM_020682	57412	AS3MT	arsenic (+3 oxidation state) methyltransferase	5.03789	7.47395	7.85348
NM_177924	427	ASAH1	N-acylsphingosine amidohydrolase (acid ceramidase) 1	61.003	84.1214	95.2813
NM_004315	427	ASAH1	N-acylsphingosine amidohydrolase (acid ceramidase) 1	6.2786	17.4943	11.7726
NM_001143974	56624	ASAH2	N-acylsphingosine amidohydrolase (non-lysosomal ceramidase) 2	0.51222	1.10639	0.944942
NM_019893	56624	ASAH2	N-acylsphingosine amidohydrolase (non-lysosomal ceramidase) 2	6.4e-05	5.9e-05	6e-05
NM_001079516	653308	ASAH2B	N-acylsphingosine amidohydrolase (non-lysosomal ceramidase) 2B	1.6107	2.90805	2.72623
NM_001247996	50807	ASAP1	ArfGAP with SH3 domain, ankyrin repeat and PH domain 1	0.492567	2.23472	3.09124
NM_018482	50807	ASAP1	ArfGAP with SH3 domain, ankyrin repeat and PH domain 1	11.9786	20.9625	17.0354
NM_001135191	8853	ASAP2	ArfGAP with SH3 domain, ankyrin repeat and PH domain 2	7.59871	9.50845	8.86772
NM_003887	8853	ASAP2	ArfGAP with SH3 domain, ankyrin repeat and PH domain 2	0.42358	0.812338	0.951749
NM_001143778	55616	ASAP3	ArfGAP with SH3 domain, ankyrin repeat and PH domain 3	3.4e-05	2.4e-05	0.282
NM_017707	55616	ASAP3	ArfGAP with SH3 domain, ankyrin repeat and PH domain 3	5.43609	7.62621	8.19854
NM_001040445	51665	ASB1	ankyrin repeat and SOCS box containing 1	4.42515	3.11995	3.2139
NM_130388	142689	ASB12	ankyrin repeat and SOCS box containing 12	0.256089	0.079846	0.106929
NR_024581	79754	ASB13	ankyrin repeat and SOCS box containing 13	0.551844	0.000375	0.852732
NM_024701	79754	ASB13	ankyrin repeat and SOCS box containing 13	22.8195	25.0388	26.9397
NR_037164	79754	ASB13	ankyrin repeat and SOCS box containing 13	0.456477	0.387631	0.504582
NM_130387	142686	ASB14	ankyrin repeat and SOCS box containing 14	0.127227	0.103316	0.071854
NM_001142733	142686	ASB14	ankyrin repeat and SOCS box containing 14	1e-06	1e-06	0.031567
NM_080863	92591	ASB16	ankyrin repeat and SOCS box containing 16	0.984014	0.912493	1.54249
NR_049730	339201	ASB16-AS1	ASB16 antisense RNA 1	2.96865	2.63338	2.79567
NR_049729	339201	ASB16-AS1	ASB16 antisense RNA 1	2.62142	2.89421	4.10531
NM_145863	51130	ASB3	ankyrin repeat and SOCS box containing 3	1.06209	0.225745	1.39184
NM_016115	51130	ASB3	ankyrin repeat and SOCS box containing 3	4.34954	6.58776	6.01903
NM_145872	51666	ASB4	ankyrin repeat and SOCS box containing 4	0.069898	0.051564	0.021817
NM_177999	140459	ASB6	ankyrin repeat and SOCS box containing 6	0.426911	0.066074	0.201175
NM_001202403	140459	ASB6	ankyrin repeat and SOCS box containing 6	0.160663	0.27187	0.298737
NM_017873	140459	ASB6	ankyrin repeat and SOCS box containing 6	8.199	5.89259	5.94351
NM_024708	140460	ASB7	ankyrin repeat and SOCS box containing 7	0.250278	0.225837	0.185234
NM_198243	140460	ASB7	ankyrin repeat and SOCS box containing 7	3.78784	5.02454	5.17808
NM_024095	140461	ASB8	ankyrin repeat and SOCS box containing 8	7.45173	7.6646	6.40347
NM_001168531	140462	ASB9	ankyrin repeat and SOCS box containing 9	0.202707	0.28337	0.344686
NM_001031739	140462	ASB9	ankyrin repeat and SOCS box containing 9	0.436748	0.440614	0.181255
NM_024087	140462	ASB9	ankyrin repeat and SOCS box containing 9	2.4e-05	0.707144	0.42226
NM_001198798	51008	ASCC1	activating signal cointegrator 1 complex subunit 1	1.73713	1.37847	2.22369
NM_001198800	51008	ASCC1	activating signal cointegrator 1 complex subunit 1	7.51295	8.80923	6.27905
NM_001198799	51008	ASCC1	activating signal cointegrator 1 complex subunit 1	0.37083	0.336732	0.260038
NR_045564	51008	ASCC1	activating signal cointegrator 1 complex subunit 1	0.427244	0.762703	0.637491
NM_032204	84164	ASCC2	activating signal cointegrator 1 complex subunit 2	42.7511	33.8541	35.4103
NM_001242906	84164	ASCC2	activating signal cointegrator 1 complex subunit 2	1.6292	0.810313	0.778284
NM_022091	10973	ASCC3	activating signal cointegrator 1 complex subunit 3	1.34526	1.93609	1.279
NM_006828	10973	ASCC3	activating signal cointegrator 1 complex subunit 3	6.61674	8.84023	6.96823
NM_014034	25842	ASF1A	anti-silencing function 1A histone chaperone	11.4462	17.6691	17.2924
NM_018154	55723	ASF1B	anti-silencing function 1B histone chaperone	73.1992	69.8392	75.4558
NM_001671	432	ASGR1	asialoglycoprotein receptor 1	2.8e-05	2.4e-05	2.7e-05
NM_001197216	432	ASGR1	asialoglycoprotein receptor 1	0.184223	0.049149	0.123446
NM_018489	55870	ASH1L	ash1 (absent, small, or homeotic)-like (Drosophila)	2.7107	4.79684	4.73297
NR_027023	645676	ASH1L-AS1	ASH1L antisense RNA 1	1.50848	1.65208	1.80152
NM_001105214	9070	ASH2L	ash2 (absent, small, or homeotic)-like (Drosophila)	0.003233	2.35374	2.07489
NM_004674	9070	ASH2L	ash2 (absent, small, or homeotic)-like (Drosophila)	24.1106	24.8956	21.7861
NM_001261832	9070	ASH2L	ash2 (absent, small, or homeotic)-like (Drosophila)	2.6145	0.726416	1.28979
NM_001282272	9070	ASH2L	ash2 (absent, small, or homeotic)-like (Drosophila)	0.507981	1.9e-05	1.5e-05
NM_001095	41	ASIC1	acid-sensing (proton-gated) ion channel 1	4.82636	4.29572	6.04345
NM_020039	41	ASIC1	acid-sensing (proton-gated) ion channel 1	0.224904	0.329555	0.332464
NR_046389	41	ASIC1	acid-sensing (proton-gated) ion channel 1	0.277332	0.428121	0.385497
NM_004769	9311	ASIC3	acid-sensing (proton-gated) ion channel 3	0.16657	0.238101	0.196707
NM_001024944	435	ASL	argininosuccinate lyase	0.611709	0.122196	0.557867
NM_001024946	435	ASL	argininosuccinate lyase	2.07472	2.66776	1.51855
NM_000048	435	ASL	argininosuccinate lyase	14.3052	9.29931	10.1013
NM_001024943	435	ASL	argininosuccinate lyase	3.05782	1.90878	3.64549
NM_004192	8623	ASMTL	acetylserotonin O-methyltransferase-like	5.75524	4.51259	6.04035
NM_001173473	8623	ASMTL	acetylserotonin O-methyltransferase-like	0.000263	0.000196	0.011037
NR_026711	80161	ASMTL-AS1	ASMTL antisense RNA 1	0.420743	0.294199	0.711598
NR_026710	80161	ASMTL-AS1	ASMTL antisense RNA 1	0.496709	0.423169	1.18175
NM_004317	439	ASNA1	arsA arsenite transporter, ATP-binding, homolog 1 (bacterial)	160.651	107.272	104.485
NM_183356	440	ASNS	asparagine synthetase (glutamine-hydrolyzing)	9.18714	5.79758	3.09656
NM_001178076	440	ASNS	asparagine synthetase (glutamine-hydrolyzing)	3.59202	1.76314	1.88068
NM_001673	440	ASNS	asparagine synthetase (glutamine-hydrolyzing)	131.263	80.2581	64.545
NM_001178075	440	ASNS	asparagine synthetase (glutamine-hydrolyzing)	2.47222	2.70578	2.61997
NM_001178077	440	ASNS	asparagine synthetase (glutamine-hydrolyzing)	2.09107	15.6374	14.2352
NM_019048	54529	ASNSD1	asparagine synthetase domain containing 1	25.5737	25.0087	21.9101
NM_001128085	443	ASPA	aspartoacylase	0.054084	6e-06	0.15246
NM_000049	443	ASPA	aspartoacylase	8.3e-05	0.215634	8.1e-05
NM_001164751	444	ASPH	aspartate beta-hydroxylase	5.73472	9.43492	8.77418
NM_001164755	444	ASPH	aspartate beta-hydroxylase	2.75785	5.86666	2.61274
NM_032467	444	ASPH	aspartate beta-hydroxylase	0.08766	0.121084	0.101032
NM_001164754	444	ASPH	aspartate beta-hydroxylase	2.83244	11.1502	9.75763
NM_004318	444	ASPH	aspartate beta-hydroxylase	23.686	29.2034	22.003
NM_032466	444	ASPH	aspartate beta-hydroxylase	25.7597	34.6933	44.4091
NM_001164750	444	ASPH	aspartate beta-hydroxylase	1.4379	13.2402	12.5834
NM_001164756	444	ASPH	aspartate beta-hydroxylase	0.202599	0.161975	0.35088
NM_181718	253982	ASPHD1	aspartate beta-hydroxylase domain containing 1	6.34689	4.57301	7.25663
NM_020437	57168	ASPHD2	aspartate beta-hydroxylase domain containing 2	3.98012	4.31043	4.29944
NM_018136	259266	ASPM	asp (abnormal spindle) homolog, microcephaly associated (Drosophila)	4.75942	10.0861	8.26026
NM_001206846	259266	ASPM	asp (abnormal spindle) homolog, microcephaly associated (Drosophila)	1.05332	0.772594	1.12742
NM_152792	151516	ASPRV1	aspartic peptidase, retroviral-like 1	0.611779	0.508071	0.600242
NM_001251888	79058	ASPSCR1	alveolar soft part sarcoma chromosome region, candidate 1	0.944802	0.421638	0.645603
NM_024083	79058	ASPSCR1	alveolar soft part sarcoma chromosome region, candidate 1	15.2993	14.7236	16.2172
NR_045351	79058	ASPSCR1	alveolar soft part sarcoma chromosome region, candidate 1	0.088651	0.102079	0.125611
NM_001083926	80150	ASRGL1	asparaginase like 1	1.54041	1.22968	1.79779
NM_025080	80150	ASRGL1	asparaginase like 1	3.13375	5.11161	4.82705
NM_000050	445	ASS1	argininosuccinate synthase 1	7.73514	8.19607	8.27807
NM_054012	445	ASS1	argininosuccinate synthase 1	107.188	108.928	106.404
NM_014065	28990	ASTE1	asteroid homolog 1 (Drosophila)	2.10729	1.7584	1.72365
NM_198188	23245	ASTN2	astrotactin 2	0.000453	0.000807	0.000342
NM_001184735	23245	ASTN2	astrotactin 2	0.091496	0.046369	0.010327
NM_198186	23245	ASTN2	astrotactin 2	0.454635	0.192923	0.575976
NM_198187	23245	ASTN2	astrotactin 2	1.49931	2.44901	2.01453
NM_018164	55726	ASUN	asunder spermatogenesis regulator	15.3118	19.7467	17.2653
NM_015338	171023	ASXL1	additional sex combs like 1 (Drosophila)	20.2279	22.2689	23.4555
NM_001164603	171023	ASXL1	additional sex combs like 1 (Drosophila)	0.494436	0.492007	0.223321
NM_018263	55252	ASXL2	additional sex combs like 2 (Drosophila)	3.30889	7.71377	6.27846
NM_032810	84896	ATAD1	ATPase family, AAA domain containing 1	22.9758	32.0924	29.5456
NM_014109	29028	ATAD2	ATPase family, AAA domain containing 2	24.0398	33.3914	29.6113
NM_017552	54454	ATAD2B	ATPase family, AAA domain containing 2B	1.05062	1.83654	0.995124
NM_001242338	54454	ATAD2B	ATPase family, AAA domain containing 2B	0.000211	0.46741	0.722407
NM_018188	55210	ATAD3A	ATPase family, AAA domain containing 3A	1.23186	0.947473	1.64755
NM_001170536	55210	ATAD3A	ATPase family, AAA domain containing 3A	16.5835	1.23986	2.50392
NM_001170535	55210	ATAD3A	ATPase family, AAA domain containing 3A	7.50006	12.7533	11.7363
NM_031921	83858	ATAD3B	ATPase family, AAA domain containing 3B	17.9126	10.1721	10.1418
NM_001039211	219293	ATAD3C	ATPase family, AAA domain containing 3C	0.447934	0.32449	0.353601
NM_024857	79915	ATAD5	ATPase family, AAA domain containing 5	3.29499	5.6167	4.94502
NM_001288736	11101	ATE1	arginyltransferase 1	0.418297	0.322058	0.341009
NM_001001976	11101	ATE1	arginyltransferase 1	0.616983	4.67005	4.06672
NM_001288734	11101	ATE1	arginyltransferase 1	1.63489	0.177384	0.909622
NM_007041	11101	ATE1	arginyltransferase 1	3.61418	6.21259	3.51839
NM_001288735	11101	ATE1	arginyltransferase 1	0.00024	0.001116	0.000306
NR_110006	11101	ATE1	arginyltransferase 1	0.054905	0.103817	0.023298
NR_120495	100130887	ATE1-AS1	n/a	0.648444	0.496571	0.575586
NM_005171	466	ATF1	activating transcription factor 1	10.4088	17.8713	13.3209
NR_045771	1386	ATF2	activating transcription factor 2	0.239877	0.465459	0.333217
NR_045773	1386	ATF2	activating transcription factor 2	0.073867	0.24502	0.127991
NM_001880	1386	ATF2	activating transcription factor 2	7.77797	11.6351	10.3241
NM_001256090	1386	ATF2	activating transcription factor 2	1.4e-05	2.1e-05	2.5e-05
NM_001256092	1386	ATF2	activating transcription factor 2	2.64331	6.70731	4.38398
NR_045768	1386	ATF2	activating transcription factor 2	0.290766	0.158288	0.16962
NM_001030287	467	ATF3	activating transcription factor 3	1.87498	1.67735	2.17347
NM_001040619	467	ATF3	activating transcription factor 3	1e-06	1e-06	5.3e-05
NM_001206486	467	ATF3	activating transcription factor 3	0.383305	0.564329	0.433486
NM_001206488	467	ATF3	activating transcription factor 3	2.3e-05	0.413948	8e-06
NM_001674	467	ATF3	activating transcription factor 3	1.07081	5.7114	3.55123
NM_182810	468	ATF4	activating transcription factor 4	158.469	295.38	291.793
NM_001675	468	ATF4	activating transcription factor 4	5.739	5.07318	13.9084
[truncated: 28,349 more rows]
