# Supplementary material for: Transcriptomic profiling of three-dimensional cholangiocyte spheroids long term exposed to repetitive Clonorchis sinensis excretory-secretory products
Source: Parasit Vectors. 2021 Apr 20;14:213. doi: 10.1186/s13071-021-04717-2 (PMC8056535; doi:10.1186/s13071-021-04717-2)
Supplement: Supplementary file 4 — Additional file 4: Table S3. Differentially expressed genes in ESP-treated H69 spheroids. [file 13071_2021_4717_MOESM4_ESM.xlsx]

## Sheet: data3-sig_H69_D_10_vs_H69_D_0
ProbeID	Gene_Symbol	Gene_ID	RefSeq_ID	H69_D_10/H69_D_0.fc	H69_D_10/H69_D_0.adj.pval	N_H69_D_0_1	N_H69_D_0_2	N_H69_D_10_1	N_H69_D_10_2
ILMN_1673639	ABI3BP	25890	NM_015429.2	2.35245	6.08037e-12	7.73437	7.68415	8.67508	9.21178		Up regulated genes
ILMN_1752269	ACSS1	84532	NM_032501.2	-2.06413	2.05549e-10	11.6311	11.7224	10.826	10.4363
ILMN_1713751	ADAM19	8728	NM_033274.2	-2.21918	2.80541e-11	8.8779	8.77427	7.57312	7.779		Down regulated genes
ILMN_1679754	ADRA1B	147	NM_000679.3	-2.12626	6.85215e-11	10.7264	10.6973	9.57844	9.6687
ILMN_1714567	AHNAK	79026	NM_001620.1	-2.48546	7.49482e-18	13.0732	12.8797	11.7386	11.5873
ILMN_1672148	AKR1B10	57016	NM_020299.3	2.16033	1.33973e-09	7.00151	7.17302	8.08536	8.31168
ILMN_2412336	AKR1C2	1646	NM_001354.4	2.49495	0	10.9586	10.69	12.2543	12.0322
ILMN_1687757	AKR1C4	1109	NM_001818.2	2.06485	1.29723e-09	9.72337	9.45824	10.6606	10.6131
ILMN_1702503	ALDH3A1	218	NM_000691.3	-3.80239	1.01301e-36	11.8113	11.4431	9.62938	9.77125
ILMN_1728662	ALDH3B1	221	NM_000694.2	-2.15382	4.59648e-11	10.3327	10.0377	8.96252	9.19402
ILMN_1763666	ALDH3B2	222	NM_001031615.1	2.04203	3.00053e-08	6.49695	6.49194	7.68549	7.3634
ILMN_1760727	ANG	283	NM_001097577.1	-2.68907	2.56461e-18	9.70774	9.79685	8.34668	8.3037
ILMN_1658071	ATP1B1	481	NM_001677.3	-2.13498	1.67293e-11	11.8942	11.8787	10.759	10.8254
ILMN_2407824	ATP1B1	481	NM_001001787.1	-2.00505	2.82383e-10	12.9085	13.0382	11.9041	12.0353
ILMN_1690241	BATF2	116071	NM_138456.3	2.32997	1.37107e-11	7.34086	7.22603	8.45379	8.55372
ILMN_1695354	BMF	90427	NM_033503.3	-3.19889	1.44872e-25	9.78105	9.58594	8.10711	7.90474
ILMN_2308338	BMF	90427	NM_001003943.1	-2.63434	6.55883e-17	8.95257	8.83548	7.64282	7.35035
ILMN_1718961	BNIP3L	665	NM_004331.2	-2.56216	2.56461e-18	11.9937	12.4331	10.9239	10.7882
ILMN_2045419	BNIP3L	665	NM_004331.2	-2.40427	7.49439e-15	10.7496	10.8237	9.56519	9.47695
ILMN_1723480	BST2	684	NM_004335.2	4.01915	0	10.4233	10.9239	12.401	12.96
ILMN_1705066	BTBD11	121551	NM_152322.2	-2.30478	2.41591e-13	10.6113	10.6831	9.36764	9.51743
ILMN_1763027	CAMK2B	816	XM_936314.1	-2.08811	9.58415e-10	9.19985	9.04376	8.11465	8.00457
ILMN_2376194	CAMK2B	816	NM_172080.1	-2.49345	2.45351e-16	11.0831	10.9033	9.84831	9.5018
ILMN_2326509	CASP1	834	NM_033294.2	2.37307	1.45942e-13	9.29779	9.61493	10.6245	10.7818
ILMN_2326512	CASP1	834	NM_033294.2	2.19614	3.3497e-11	9.22876	9.41021	10.4682	10.4407
ILMN_2098126	CCL5	6352	NM_002985.2	2.94184	0	9.07196	9.39007	10.6063	10.9692
ILMN_1714861	CD68	968	NM_001251.1	2.32085	7.50558e-14	11.0393	11.1612	12.1375	12.4924
ILMN_1736567	CD74	972	NM_001025159.1	2.60427	0	9.68834	9.8362	11.0543	11.232
ILMN_2379644	CD74	972	NM_004355.2	2.41859	7.50558e-14	8.84667	9.05175	10.1225	10.3242
ILMN_1704294	CDH3	1001	NM_001793.3	2.41103	5.42339e-13	8.03409	8.2544	9.34925	9.47854
ILMN_1740170	CHCHD10	400916	NM_213720.1	2.32465	4.17529e-13	9.72665	9.63538	10.9883	10.8077
ILMN_1776337	CHORDC1	26973	NM_012124.1	2.01638	8.00904e-09	9.03635	9.15117	10.2559	9.95514
ILMN_1783621	CMPK2	129607	NM_207315.2	3.21718	0	7.56257	8.10248	9.36599	9.67066
ILMN_1711888	COBL	23242	NM_015198.2	2.40792	1.56366e-12	7.30277	7.37782	8.76925	8.44691
ILMN_1784294	CPA4	51200	NM_016352.2	2.30422	2.7967e-11	7.01453	7.15251	8.35489	8.22071
ILMN_1723092	CRB3	92359	NM_139161.2	2.27321	6.37068e-11	7.47366	7.2973	8.61269	8.52773
ILMN_1660806	CSRP2	1466	NM_001321.1	2.28238	7.36216e-13	10.2161	10.2976	11.4714	11.4234
ILMN_1696360	CTSB	1508	NM_147780.2	-2.40145	5.62715e-15	10.8615	11.2008	9.88547	9.64907
ILMN_2359742	CTSB	1508	NM_001908.3	-2.19138	4.58866e-13	12.8191	12.9468	11.8248	11.6774
ILMN_1812995	CTSL1	1514	NM_001912.3	2.1338	2.0742e-11	11.6002	11.8278	12.7792	12.8356
ILMN_2374036	CTSL1	1514	NM_145918.2	2.06033	1.43481e-10	12.2042	12.0049	13.1282	13.1667
ILMN_1791759	CXCL10	3627	NM_001565.2	6.98335	0	7.20781	7.32193	10.0173	10.1203
ILMN_2067890	CXCL11	6373	NM_005409.3	2.62414	0	7.04497	6.9846	8.50196	8.31131
ILMN_1748323	CXCL14	9547	NM_004887.3	2.50226	1.45942e-13	7.4035	7.21097	8.84857	8.41236
ILMN_1712305	CYBRD1	79901	NM_024843.2	-2.10715	9.01513e-12	12.8829	12.8649	11.9314	11.6659
ILMN_2087692	CYBRD1	79901	NM_024843.2	-2.15096	1.66419e-12	13.0004	13.055	12.0069	11.8386
ILMN_1663751	CYCSL1	157317	NR_001561.1	2.07782	4.27448e-10	10.2804	10.3306	11.328	11.3931
ILMN_1758731	CYP2J2	1573	NM_000775.2	2.17386	9.06912e-10	6.51401	6.45632	7.62295	7.58791
ILMN_3243928	DDX60L	91351	NM_001012967.1	2.13512	3.49823e-10	8.58953	8.97253	9.64645	10.1042
ILMN_1686573	DEFB1	1672	NM_005218.3	2.0013	1.65844e-08	8.82127	8.7593	9.78704	9.7954
ILMN_1666503	DENND2A	27147	NM_015689.2	-2.44181	6.89609e-16	11.6278	11.5346	10.4404	10.1462
ILMN_1815673	DKK3	27122	NM_015881.5	-2.28575	5.6236e-14	12.2145	12.2644	10.9973	11.0962
ILMN_2398159	DKK3	27122	NM_013253.4	-2.19276	6.81106e-13	12.5372	12.5694	11.4184	11.4228
ILMN_1776998	DNAJA4	55466	NM_018602.2	2.1995	5.69258e-11	8.81488	8.6906	9.88609	9.89373
ILMN_1784380	DTX3L	151636	NM_138287.2	2.02138	2.69598e-08	7.99782	8.38772	9.07399	9.34225
ILMN_2283398	DUSP4	1846	NM_057158.2	-2.11019	2.31287e-09	7.89525	8.53376	7.06035	7.21391
ILMN_3249032	EPCAM	4072	NM_002354.2	2.47054	0	9.53793	9.73294	11.0206	10.8599
ILMN_1696302	FABP5	2171	NM_001444.1	2.85633	0	8.07595	7.83026	9.41341	9.52112
ILMN_2146761	FABP5	2171	NM_001444.1	3.16013	0	9.35913	9.22655	10.9258	10.9799
ILMN_3178258	FABP5L2	729163	XM_001721172.1	3.16161	0	8.92873	8.82693	10.6017	10.4753
ILMN_3266606	FABP5L2	729163	XM_001134012.2	3.38469	0	10.6686	10.6201	12.4887	12.318
ILMN_1740466	FAM46A	55603	NM_017633.2	2.25642	1.00575e-10	7.01441	7.02505	8.1665	8.22103
ILMN_1652280	FBXO32	114907	NM_058229.2	2.62958	0	7.72789	8.01919	9.36067	9.17608
ILMN_1785404	FGFBP1	9982	NM_005130.3	2.25894	5.93662e-12	9.14155	9.08257	10.2982	10.2772
ILMN_1782045	FKBP4	2288	NM_002014.2	2.29088	7.98062e-13	10.0434	9.85537	11.1425	11.1481
ILMN_2072622	FLJ12684	79584	NM_024534.4	2.45399	2.83995e-13	7.96403	7.81794	9.23427	9.13798
ILMN_1805665	FLRT3	23767	NM_198391.1	2.73111	0	7.56644	7.44924	8.99853	8.91613
ILMN_1700081	FST	10468	NM_013409.1	2.57626	0	6.76811	6.52545	7.96269	8.06144
ILMN_1699631	GATS	352954	NM_178831.4	-2.70757	7.57495e-19	10.0689	10.0178	8.65763	8.55508
ILMN_1701114	GBP1	2633	NM_002053.1	3.46348	0	9.65962	9.93108	11.5951	11.5801
ILMN_2148785	GBP1	2633	NM_002053.1	3.32829	0	9.90155	10.1647	11.7655	11.7703
ILMN_1774077	GBP2	2634	NM_004120.3	2.26742	1.37324e-11	8.46282	8.53651	9.57968	9.78175
ILMN_1771385	GBP4	115361	NM_052941.3	2.9577	0	7.90006	8.12819	9.52676	9.63044
ILMN_1800602	GCA	25801	NM_012198.2	2.01674	6.88823e-09	8.95183	9.65962	10.2548	10.3807
ILMN_1788547	GCLM	2730	NM_002061.2	2.37066	1.45942e-13	9.17575	9.33235	10.5808	10.4179
ILMN_1726666	GPX3	2878	NM_002084.3	-2.06359	9.92943e-10	9.89546	9.86179	8.74543	8.9215
ILMN_2060145	GRHL2	79977	NM_024915.1	2.13232	2.8441e-09	6.87074	6.75417	7.94161	7.86815
ILMN_1695706	H3F3B	3021	NM_005324.3	-2.06695	5.0335e-11	12.5748	12.5945	11.5258	11.5484
ILMN_1813314	HIST1H2BK	85236	NM_080593.1	2.0587	2.08869e-09	9.23606	9.29444	10.4468	10.1672
ILMN_1695311	HLA-DMA	3108	NM_006120.2	2.80504	0	8.84582	8.764	10.1397	10.4462
ILMN_1761733	HLA-DMB	3109	NM_002118.3	3.28676	0	8.05669	8.18538	9.7514	9.924
ILMN_1772218	HLA-DPA1	3113	NM_033554.2	2.93178	0	7.47381	7.41537	8.8945	9.09823
ILMN_2157441	HLA-DRA	3122	NM_019111.3	4.27506	0	7.81574	7.68081	10.0043	9.68411
ILMN_1752592	HLA-DRB4	3126	NM_021983.4	2.52962	0	7.9282	7.85764	9.12361	9.34008
ILMN_1733519	HMGB3	3149	NM_005342.2	-2.23245	3.08884e-12	10.4339	10.391	9.43627	9.07137
ILMN_1809259	HRASLS2	54979	NM_017878.1	2.81923	0	7.97182	7.96564	9.38942	9.53864
ILMN_1788017	HSH2D	84941	NM_032855.2	2.19261	3.64621e-11	8.99602	9.6731	10.2838	10.6506
ILMN_1691097	HSP90AA1	3320	NM_001017963.2	2.02704	1.25377e-10	13.3025	13.6996	14.517	14.5238
ILMN_1789074	HSPA1A	3303	NM_005345.4	2.09655	2.58068e-11	12.6257	12.231	13.476	13.5168
ILMN_1660436	HSPA1B	3304	NM_005346.3	2.27315	0	13.1019	13.0988	14.2755	14.2946
ILMN_1686367	HSPA8	3312	NM_006597.3	2.20928	2.15914e-13	13.2491	13.7177	14.5315	14.7224
ILMN_2413084	HSPA8	3312	NM_153201.1	2.25868	0	13.2303	13.7632	14.5939	14.7506
ILMN_2092536	HSPE1	3336	NM_002157.1	2.33853	7.50558e-14	10.9125	10.5499	11.6961	12.2175
ILMN_1712888	HSPH1	10808	NM_006644.2	2.05543	1.51941e-10	12.1003	12.2429	13.2425	13.1796
ILMN_1664861	ID1	3397	NM_181353.1	2.16953	6.78967e-11	9.47006	9.36727	10.0902	10.9819
ILMN_1732296	ID3	3399	NM_002167.2	2.3405	9.78989e-13	8.77427	8.5796	9.60234	10.2052
ILMN_1781373	IFIH1	64135	NM_022168.2	2.39501	0	11.0521	11.2551	12.261	12.5663
ILMN_1699331	IFIT1	3434	NM_001548.2	2.27125	5.0335e-11	7.56228	8.10014	8.84141	9.18799
ILMN_1707695	IFIT1	3434	NM_001548.3	2.46648	0	12.9347	13.4067	14.3748	14.5715
ILMN_2239754	IFIT3	3437	NM_001549.2	2.35052	7.50558e-14	9.80767	10.4018	11.2796	11.3959
ILMN_1801246	IFITM1	8519	NM_003641.3	3.23787	0	11.1471	11.7845	12.9323	13.3894
ILMN_1666733	IL8	3576	NM_000584.2	2.00177	1.08204e-08	9.1343	9.41164	10.4844	10.0641
ILMN_2184373	IL8	3576	NM_000584.2	2.47457	0	10.1744	10.3281	11.6124	11.5044
ILMN_2054019	ISG15	9636	NM_005101.1	2.00872	2.3008e-10	13.3524	13.6888	14.409	14.6447
ILMN_1700144	ITGA10	8515	NM_003637.3	-2.02991	3.23318e-10	12.2585	12.1752	11.2785	11.1123
ILMN_1654396	ITGB2	3689	NM_000211.1	-2.81367	3.27516e-22	12.0214	12.266	10.5357	10.7668
ILMN_2175912	ITGB2	3689	NM_000211.2	-2.66015	5.90706e-20	12.2481	12.2846	10.7463	10.9634
ILMN_1733811	JUP	3728	NM_002230.1	-2.50167	1.25056e-16	11.3746	11.1123	10.0091	9.83204
ILMN_1813741	KCNJ16	3773	NM_018658.1	2.04809	4.40836e-09	8.90262	8.67508	9.90722	9.73903
ILMN_1813704	KIAA1199	57214	NM_018689.1	-2.00381	8.87711e-09	9.48761	9.45097	8.5688	8.36427
ILMN_1735930	KLF2	10365	NM_016270.2	-2.4236	5.52773e-17	13.2902	13.2635	12.01	11.9894
ILMN_1678671	KLHL24	54800	NM_017644.3	-2.41532	2.16772e-15	11.2924	11.4892	10.3068	9.93029
ILMN_1736760	KRT16	3868	NM_005557.2	3.20137	0	6.91175	6.95925	8.79119	8.43719
ILMN_2228162	KRT16	3868	NM_005557.2	3.90189	0	8.18351	7.92893	10.151	9.88982
ILMN_1666845	KRT17	3872	NM_000422.1	3.74739	0	11.7933	11.7058	13.7225	13.5884
ILMN_3195198	KRT17P3	729682	XR_015626.2	3.56636	0	8.18915	8.04709	10.0089	9.89628
ILMN_2219002	KRT6A	3853	NM_005554.3	16.8561	0	10.0957	10.0821	14.2217	14.1066
ILMN_1721354	KRT6B	3854	NM_005555.3	8.81204	0	7.86815	8.07086	11.242	10.9759
ILMN_1801442	KRT81	3887	NM_002281.2	2.11207	1.80353e-10	10.1462	10.0533	11.2673	11.0895
ILMN_1737514	KYNU	8942	NM_001032998.1	2.18793	4.33317e-11	9.21488	9.38234	10.6431	10.2133
ILMN_1782389	LAD1	3898	NM_005558.3	3.16366	0	7.23906	7.04783	8.89231	8.71777
ILMN_1683792	LAP3	51056	NM_015907.2	2.06415	3.68642e-10	10.6362	11.2452	11.9476	12.0249
ILMN_1663080	LFNG	3955	NM_001040167.1	-2.25172	2.01474e-12	10.3444	10.0768	9.31296	8.76614
ILMN_2189027	LIPG	9388	NM_006033.2	2.0461	2.76604e-08	6.8645	7.12506	8.22744	7.82788
ILMN_3259146	LOC100129681	100129681	XM_001726834.1	3.99376	0	10.7199	11.0479	12.6936	13.0696
ILMN_3237627	LOC154761	154761	NR_015421.1	-2.15467	1.31108e-10	9.13069	9.14832	8.19717	7.86691
ILMN_1779852	LOC387934	387934	XM_937508.2	2.31231	1.37324e-11	7.99714	7.89471	9.18247	9.12806
ILMN_3295494	LOC389386	389386	XR_037483.1	2.09479	9.93681e-10	8.68694	9.06534	9.88213	10.0038
ILMN_3200330	LOC399988	399988	XR_018287.2	2.38076	0	12.4372	12.8294	13.8376	13.9318
ILMN_1713813	LOC400578	400578	XR_017543.1	5.0764	0	7.69758	7.5198	10.053	9.85203
ILMN_1782487	LOC400759	400759	NR_003133.1	2.45032	4.8075e-13	7.37219	7.55392	8.57741	8.93464
ILMN_1791423	LOC401052	401052	NM_001008737.1	-2.27685	7.61394e-12	8.64017	8.60886	7.4431	7.43185
ILMN_1669657	LOC440345	440345	XM_933717.1	-3.1076	3.27655e-25	9.54962	11.6808	8.99052	8.9683
ILMN_3210741	LOC642956	642956	XM_938166.3	3.04145	0	8.22307	8.20335	9.82574	9.8102
ILMN_3200140	LOC645638	645638	XR_040455.1	2.07469	4.01729e-09	8.38035	8.47466	9.51424	9.44656
ILMN_1653934	LOC650517	650517	XR_019109.1	3.24287	0	7.80376	7.74172	9.57519	9.36483
ILMN_3242166	LOC651397	651397	XR_037048.1	2.42976	8.5376e-13	6.69498	6.72059	8.07822	7.89898
ILMN_1740200	LOC728216	728216	XM_001128283.1	2.23322	1.67144e-10	7.69772	7.59265	8.74962	8.859
ILMN_3228688	LOC730415	730415	XM_001720835.1	2.63092	0	7.11488	7.17365	8.50006	8.5796
ILMN_3248591	LTBP2	4053	NM_000428.2	-2.21461	2.91065e-12	11.0175	10.9415	10.1614	9.5036
ILMN_2388484	MAP2	4133	NM_002374.3	3.50172	0	7.08362	7.2827	8.95436	9.02809
ILMN_2216815	MAP7	9053	NM_003980.3	2.00992	6.92327e-08	7.49863	7.40044	8.58269	8.33065
ILMN_1710644	MARVELD3	91862	NM_001017967.2	2.13061	2.99893e-09	7.00909	7.03808	8.19425	8.03546
ILMN_2319000	MATK	4145	NM_139354.2	2.0488	2.62413e-08	7.12157	7.13472	8.36737	7.95848
ILMN_1750748	MGC102966	644945	XR_015970.1	4.72419	0	7.76655	7.5998	10.065	9.78151
ILMN_1667825	MLKL	197259	NM_152649.1	2.04206	1.07776e-09	10.5656	10.5435	11.5376	11.6316
ILMN_1685403	MMP7	4316	NM_002423.3	3.58778	0	6.6205	6.59269	8.97584	7.92353
ILMN_2192072	MMP7	4316	NM_002423.3	6.38206	0	6.28782	6.46875	9.72715	8.37747
ILMN_1673522	MOCOS	55034	NM_017947.1	2.00342	6.11786e-09	9.79441	9.96311	10.7905	10.972
ILMN_1752932	MPZL2	10205	NM_005797.2	2.37015	3.86494e-12	7.61486	7.69971	8.90516	8.89936
ILMN_1715401	MT1G	4495	NM_005950.1	4.99168	0	11.0728	11.0025	13.285	13.4294
ILMN_2124802	MT1H	4496	NM_005951.2	3.16425	0	8.90132	8.51675	10.3127	10.4291
ILMN_2231928	MX2	4600	NM_002463.1	2.63856	0	9.68205	9.75346	11.0521	11.1829
ILMN_1733627	NEDD4L	23327	NM_015277.3	-2.04437	8.9161e-10	10.8273	10.5884	9.68271	9.66968
ILMN_1658247	OAS1	4938	NM_002534.2	3.19923	0	9.25029	9.53764	11.0092	11.1342
ILMN_1672606	OAS1	4938	NM_016816.2	2.09159	5.55137e-09	8.07168	7.92252	8.94921	9.1742
ILMN_1675640	OAS1	4938	NM_001032409.1	2.53798	0	9.73312	10.1977	11.1061	11.5121
ILMN_2410826	OAS1	4938	NM_001032409.1	2.86658	0	9.21227	9.78293	10.8624	11.1715
ILMN_1674063	OAS2	4939	NM_016817.2	2.38144	0	12.8741	13.2569	14.2022	14.4325
ILMN_1736729	OAS2	4939	NM_002535.2	2.88703	0	8.25638	9.0029	10.0099	10.3086
ILMN_1761425	OLFML2A	169611	NM_182487.2	-2.09288	1.13852e-10	11.2367	11.2304	10.1809	10.1553
ILMN_1724832	OVOL2	58495	NM_021220.2	3.05962	0	7.77366	7.67718	9.42211	9.25544
ILMN_1731224	PARP9	83666	NM_031458.1	2.4229	0	10.7677	11.3474	12.2819	12.3868
ILMN_2053527	PARP9	83666	NM_031458.1	2.02298	2.88942e-09	9.89895	10.2044	11.1002	11.0362
ILMN_1668850	PCSK9	255738	NM_174936.2	2.39946	1.4559e-12	8.04983	7.57663	9.1169	9.03497
ILMN_1763359	PEG10	23089	XM_499343.2	2.51896	0	9.64596	9.82574	11.2483	10.889
ILMN_2297626	PEG10	23089	NM_001040152.1	2.35918	7.50558e-14	10.4778	10.6117	11.8838	11.6822
ILMN_1738095	PER2	8864	NM_022817.2	-2.24569	5.47503e-12	9.69594	9.49278	8.69968	8.15472
ILMN_1693192	PI3	5266	NM_002638.2	2.7092	0	6.98553	7.07642	8.55836	8.37933
ILMN_2093343	PLAC8	51316	NM_016619.1	2.04021	3.00053e-08	7.59731	7.61118	8.81829	8.44764
ILMN_1745242	PLSCR1	5359	NM_021105.1	2.11114	3.58835e-10	9.16892	9.7954	10.511	10.6094
ILMN_1678655	PNLIPRP3	119548	NM_001011709.1	3.66242	0	7.14168	7.33826	9.26245	8.96308
ILMN_1662587	PNPLA7	375775	NM_152286.2	-2.24683	1.26885e-11	8.86811	8.74988	7.69581	7.5864
ILMN_1800225	PPARG	5468	NM_015869.4	2.05486	2.31608e-09	9.25616	9.28224	10.3791	10.2374
ILMN_1750062	PPARGC1A	10891	NM_013261.3	3.5063	0	7.20334	7.15573	8.97141	9.00756
ILMN_1787509	PRIC285	85441	NM_033405.2	2.3765	0	11.973	12.3691	13.2339	13.6059
ILMN_2376108	PSMB9	5698	NM_002800.4	2.11979	1.9527e-10	9.63509	9.98597	10.7813	11.0076
ILMN_2363658	PXDN	7837	NM_012293.1	-2.30926	1.69359e-14	12.3202	12.4265	11.2557	11.0762
ILMN_2243912	RAB37	326624	NM_001006638.1	-2.10934	3.19724e-09	8.08808	7.99164	7.02305	6.90309
ILMN_2255579	RAB37	326624	NM_175738.3	-2.90605	7.43784e-21	9.05526	9.06744	7.59289	7.45169
ILMN_1727045	RASGRP3	25780	NM_170672.1	2.4604	3.52611e-13	7.57226	7.67494	8.82767	9.01732
ILMN_2197365	RGS2	5997	NM_002923.1	2.73068	0	11.0408	10.8989	12.7853	12.0529
ILMN_1776602	RNASE4	6038	NM_194431.1	-3.39529	1.74301e-28	9.69672	9.86081	8.05719	7.97327
ILMN_2408572	RNASE4	6038	NM_194430.1	-2.35917	1.25644e-12	8.29521	8.49395	7.00128	7.31133
ILMN_2399893	RPS24	6229	NM_001026.3	2.759	0	8.34027	8.31019	9.8464	9.73235
ILMN_2070072	RPS7	6201	NM_001011.3	2.66136	0	7.22536	7.17985	8.6035	8.62604
ILMN_1657871	RSAD2	91543	NM_080657.4	5.04375	0	8.97272	9.81096	11.7257	11.727
ILMN_2173975	RTP4	64108	NM_022147.2	2.39144	7.50558e-14	9.09581	9.26483	10.2744	10.602
ILMN_1729801	S100A8	6279	NM_002964.3	2.93806	0	11.2882	11.173	12.8838	12.6871
ILMN_1750974	S100A9	6280	NM_002965.2	2.32148	7.50558e-14	11.1934	11.785	12.7038	12.7046
ILMN_1801216	S100P	6286	NM_005980.2	3.01074	0	11.3494	11.328	12.8122	13.0454
ILMN_1701017	SAA1	6288	NM_000331.3	2.57699	0	8.10041	8.32801	9.39554	9.76424
ILMN_1808732	SAA1	6288	NM_000331.3	2.47186	0	8.95677	8.8048	10.0619	10.3109
ILMN_2304512	SAA1	6288	NM_199161.1	2.69885	0	11.4393	11.4835	12.7888	12.9987
ILMN_1728262	SAA2	6289	NM_030754.2	5.60583	0	8.33881	8.16086	10.6593	10.8142
ILMN_1814305	SAMD9	54809	NM_017654.2	2.14766	3.95742e-11	10.6147	10.5549	11.6453	11.7298
ILMN_1799467	SAMD9L	219285	NM_152703.2	2.56188	0	8.98093	9.57354	10.566	10.7028
ILMN_1684887	SAMSN1	64092	NM_022136.3	2.29228	3.39647e-11	7.53114	7.74911	9.02551	8.6483
ILMN_1689842	SC4MOL	6307	NM_006745.3	2.2973	1.10267e-12	9.25433	9.92833	10.8772	10.7054
ILMN_1750674	SDSL	113675	NM_138432.2	2.53905	0	8.54845	8.33373	9.71322	9.85754
ILMN_2338452	SERPINA1	5265	NM_001002236.1	2.3914	7.50558e-14	9.58346	9.7835	10.8684	11.0142
ILMN_2404154	SERPINA1	5265	NM_001002235.1	2.08424	1.23384e-09	8.70696	9.21256	9.99878	10.0398
ILMN_1788874	SERPINA3	12	NM_001085.4	5.75234	0	8.43762	8.50811	10.8293	11.1647
ILMN_1670305	SERPING1	710	NM_001032295.1	2.08231	3.54223e-09	8.31712	8.45272	9.30145	9.58476
ILMN_1811364	SGPP2	130367	XM_938742.1	2.87215	0	10.417	10.5036	12.2717	11.6932
ILMN_1732923	SIPA1L2	57568	NM_020808.3	2.0208	6.08413e-09	9.30468	9.33319	10.4198	10.2479
ILMN_2085862	SLC15A3	51296	NM_016582.1	2.18522	4.80357e-12	11.2932	11.5466	12.4278	12.6676
ILMN_1700831	SLC27A2	11001	NM_003645.2	2.22067	2.59027e-10	6.7658	6.66683	7.91684	7.81778
ILMN_1695316	SLC39A8	64116	NM_022154.5	2.35086	1.45942e-13	9.78837	9.89861	11.0665	11.0869
ILMN_2233539	SLC39A8	64116	NM_022154.5	2.39773	7.50558e-14	9.58183	9.66175	10.9955	10.7714
ILMN_3238435	SNORA12	677800	NR_002954.1	-2.27567	5.40738e-13	10.9348	10.5759	9.77385	9.36432
ILMN_1892403	SNORD13	692084	NR_003041.1	-2.39935	5.17003e-15	11.2917	10.9968	9.93642	9.82676
ILMN_2336781	SOD2	6648	NM_001024465.1	2.11803	2.60529e-11	11.875	12.088	13.0347	13.0937
ILMN_2406501	SOD2	6648	NM_001024466.1	2.39529	7.50558e-14	9.07588	9.54308	10.5182	10.6212
ILMN_1690920	SP100	6672	NM_003113.3	2.04857	1.9884e-08	7.78139	7.98034	8.82907	9.0019
ILMN_2284998	SP100	6672	NM_001080391.1	2.00235	1.12201e-08	9.04219	9.32359	10.0793	10.2899
ILMN_1731418	SP110	3431	NM_004510.2	2.13919	3.62757e-11	10.8549	10.9669	11.9173	12.0986
ILMN_2400644	SRGAP3	9901	NM_001033117.1	-2.74558	5.12938e-20	10.9999	10.6994	9.58183	9.20328
ILMN_2400648	SRGAP3	9901	NM_001033117.1	-2.08473	1.11893e-09	9.19244	8.89636	8.05965	7.90943
ILMN_1713496	ST3GAL5	8869	NM_001042437.1	-2.80382	2.01673e-21	11.5677	11.4276	9.97842	10.0421
ILMN_2388701	ST3GAL5	8869	NM_001042437.1	-2.13928	1.1258e-10	9.69641	9.85962	8.6621	8.69968
ILMN_1690105	STAT1	6772	NM_007315.2	2.591	0	10.2822	10.9015	11.8627	12.0679
ILMN_1691364	STAT1	6772	NM_139266.1	2.02363	1.85391e-10	12.8356	13.2407	13.9318	14.1783
ILMN_1791328	STK39	27347	NM_013233.2	2.41991	0	11.2635	11.3764	12.7028	12.4871
ILMN_2160209	TACSTD1	4072	NM_002354.1	2.08627	5.58762e-09	7.96933	8.20808	9.22071	9.07855
ILMN_2160210	TACSTD1	4072	NM_002354.1	2.52244	0	10.1369	10.4561	11.7509	11.5118
ILMN_1751079	TAP1	6890	NM_000593.5	2.01559	5.26587e-10	12.1596	12.2652	13.1622	13.285
ILMN_1768425	TF	7018	NM_001063.2	-2.11805	3.12567e-10	9.0407	9.79875	8.11246	8.56151
ILMN_1686116	THBS1	7057	NM_003246.2	2.11522	7.87339e-11	10.6699	11.1233	12.1513	11.8035
ILMN_1765578	TIPARP	25976	NM_015508.3	-2.10576	9.93415e-12	12.7679	12.8471	11.804	11.6623
ILMN_1736863	TMEM140	55281	NM_018295.2	2.17745	9.1035e-11	8.83334	8.88623	9.93286	10.032
ILMN_1689004	TNFRSF12A	51330	NM_016639.1	2.17171	7.35047e-11	9.14226	9.34719	10.4191	10.308
ILMN_1714108	TP53INP1	94241	NM_033285.2	-2.1154	1.31108e-10	10.3617	10.309	9.47006	9.0388
ILMN_2214197	TP53INP1	94241	NM_033285.2	-2.14665	9.16404e-11	9.84831	9.67469	8.76426	8.55456
ILMN_1779252	TRIM22	10346	NM_006074.3	3.49657	0	8.5407	9.22811	10.5747	10.806
ILMN_1784300	TUBA4A	7277	NM_006000.1	2.00327	2.5874e-09	11.051	10.803	11.9428	11.9159
ILMN_1791726	TUBB3	10381	NM_006086.2	2.00181	4.37646e-08	8.21344	8.20912	9.24535	9.17982
ILMN_1769520	UBE2L6	9246	NM_004223.3	2.1118	9.64021e-12	12.8631	12.9402	13.851	14.1093
ILMN_2099301	UNC84B	25777	NM_015374.1	-2.11495	6.5511e-12	12.9185	12.9384	11.8098	11.8858
ILMN_3240420	USP18	11274	NM_017414.3	2.58086	0	9.2506	9.51127	10.6868	10.8108
ILMN_1726981	VEGFB	7423	NM_003377.3	-2.16222	9.64021e-12	11.5672	11.4597	10.3083	10.4936
ILMN_1765825	WDR23	80344	NM_025230.3	-2.04849	8.28125e-10	10.4992	10.8049	9.57388	9.66113
ILMN_1742618	XAF1	54739	NM_199139.1	4.98961	0	8.30449	8.45714	10.4374	10.9621
ILMN_2370573	XAF1	54739	NM_199139.1	4.24454	0	8.00871	8.50506	10.1574	10.5276
ILMN_1769071	XKRX	402415	NM_212559.1	2.04116	2.70705e-08	7.58397	7.90106	8.99418	8.54962
ILMN_1791147	YPEL3	83719	NM_031477.4	-2.3005	8.16275e-13	9.79333	9.67707	8.66161	8.40489
ILMN_1765994	ZBP1	81030	NM_030776.1	2.26161	8.83251e-11	7.22694	7.39461	8.32067	8.65558
ILMN_1748427	ZNF239	8187	NM_001099283.1	2.0314	2.02194e-08	8.17295	8.23366	9.16892	9.28265
