# Supplementary material for: Transcriptomic profiling of three-dimensional cholangiocyte spheroids long term exposed to repetitive Clonorchis sinensis excretory-secretory products
Source: Parasit Vectors. 2021 Apr 20;14:213. doi: 10.1186/s13071-021-04717-2 (PMC8056535; doi:10.1186/s13071-021-04717-2)
Supplement: Supplementary file 5 — Additional file 5: Table S4. Common 69 DEGs from microarray and RNA-Seq results across the patient RNA-Seq samples. [file 13071_2021_4717_MOESM5_ESM.xlsx]

## Sheet: Sheet1
Gene name
AHNAK
ALDH3A1
ALDH3B1
ATP1B1
BATF2
BMF
BST2
CCL5
CHCHD10
CMPK2
CXCL10
CXCL11
CYBRD1
DDX60L
DEFB1
DENND2A
DKK3
DTX3L
FABP5
FLRT3
GBP1
GBP2
GBP4
GCA
HSH2D
HSPA8
ID1
ID3
IFIH1
IFIT1
IFIT3
IFITM1
IL8
JUP
KLHL24
KRT16
KRT17
KRT6A
KRT81
LAD1
MT1H
MX2
OAS1
OAS2
PARP9
PCSK9
PLSCR1
PNLIPRP3
PPARG
RAB37
RGS2
RNASE4
RSAD2
RTP4
SAA1
SAMD9
SAMD9L
SERPINA3
SNORA12
SOD2
SP100
SP110
ST3GAL5
TNFRSF12A
TP53INP1
TRIM22
USP18
XAF1
YPEL3
